# Supplementary material for: Structural Analysis and Stochastic Modelling Suggest a Mechanism for Calmodulin Trapping by CaMKII
Source: PLoS One. 2012 Jan 18;7(1):e29406. doi: 10.1371/journal.pone.0029406 (PMC3261145; doi:10.1371/journal.pone.0029406)
Supplement: Dataset S1 — Structural model of calmodulin binding to the low-affinity binding site on a closed subunit of CaMKII. (TXT) [file pone.0029406.s002.txt]

REMARK                                                              
ATOM      1  N   LEU     1      51.387  41.917  33.716
ATOM      2  H1  LEU     1      52.292  42.364  33.692
ATOM      3  H2  LEU     1      50.787  42.240  32.971
ATOM      4  H3  LEU     1      51.483  40.923  33.568
ATOM      5  CA  LEU     1      50.752  41.989  35.074
ATOM      6  HA  LEU     1      49.776  41.506  35.016
ATOM      7  CB  LEU     1      51.606  41.181  36.027
ATOM      8 2HB  LEU     1      52.675  41.275  35.837
ATOM      9 3HB  LEU     1      51.434  41.582  37.026
ATOM     10  CG  LEU     1      51.242  39.699  36.000
ATOM     11  HG  LEU     1      51.155  39.374  34.963
ATOM     12  CD1 LEU     1      52.419  38.973  36.523
ATOM     13 1HD1 LEU     1      52.458  39.263  37.573
ATOM     14 2HD1 LEU     1      52.235  37.910  36.367
ATOM     15 3HD1 LEU     1      53.341  39.308  36.048
ATOM     16  CD2 LEU     1      50.037  39.410  36.924
ATOM     17 1HD2 LEU     1      49.214  40.117  36.823
ATOM     18 2HD2 LEU     1      49.680  38.424  36.626
ATOM     19 3HD2 LEU     1      50.288  39.361  37.984
ATOM     20  C   LEU     1      50.393  43.393  35.582
ATOM     21  O   LEU     1      50.889  43.843  36.601
ATOM     22  N   THR     2      49.589  44.125  34.812
ATOM     23  H   THR     2      49.355  43.913  33.853
ATOM     24  CA  THR     2      49.213  45.491  35.124
ATOM     25  HA  THR     2      50.128  45.968  35.476
ATOM     26  CB  THR     2      48.818  46.306  33.887
ATOM     27  HB  THR     2      48.389  47.243  34.241
ATOM     28  CG2 THR     2      50.048  46.657  33.028
ATOM     29 1HG2 THR     2      50.584  45.727  32.837
ATOM     30 2HG2 THR     2      49.729  47.120  32.094
ATOM     31 3HG2 THR     2      50.784  47.265  33.554
ATOM     32  OG1 THR     2      47.906  45.511  33.213
ATOM     33 1HG  THR     2      47.000  45.726  33.446
ATOM     34  C   THR     2      48.141  45.453  36.254
ATOM     35  O   THR     2      47.841  44.366  36.741
ATOM     36  N   GLU     3      47.458  46.518  36.740
ATOM     37  H   GLU     3      47.696  47.410  36.329
ATOM     38  CA  GLU     3      46.638  46.433  37.959
ATOM     39  HA  GLU     3      47.219  46.002  38.774
ATOM     40  CB  GLU     3      46.235  47.854  38.368
ATOM     41 2HB  GLU     3      45.757  47.788  39.345
ATOM     42 3HB  GLU     3      47.159  48.431  38.361
ATOM     43  CG  GLU     3      45.247  48.681  37.509
ATOM     44 2HG  GLU     3      44.285  48.170  37.472
ATOM     45 3HG  GLU     3      45.167  49.685  37.924
ATOM     46  CD  GLU     3      45.721  48.833  36.038
ATOM     47  OE1 GLU     3      46.888  49.127  35.683
ATOM     48  OE2 GLU     3      44.830  48.605  35.217
ATOM     49  C   GLU     3      45.370  45.582  37.813
ATOM     50  O   GLU     3      44.979  45.079  38.857
ATOM     51  N   GLU     4      44.731  45.483  36.628
ATOM     52  H   GLU     4      45.110  46.094  35.919
ATOM     53  CA  GLU     4      43.464  44.771  36.398
ATOM     54  HA  GLU     4      42.965  44.433  37.306
ATOM     55  CB  GLU     4      42.445  45.650  35.664
ATOM     56 2HB  GLU     4      43.010  46.165  34.887
ATOM     57 3HB  GLU     4      41.730  44.983  35.182
ATOM     58  CG  GLU     4      41.622  46.716  36.409
ATOM     59 2HG  GLU     4      42.356  47.271  36.992
ATOM     60 3HG  GLU     4      41.149  47.402  35.706
ATOM     61  CD  GLU     4      40.503  46.124  37.309
ATOM     62  OE1 GLU     4      39.376  45.901  36.823
ATOM     63  OE2 GLU     4      40.705  46.003  38.551
ATOM     64  C   GLU     4      43.739  43.408  35.632
ATOM     65  O   GLU     4      42.783  42.656  35.466
ATOM     66  N   GLN     5      44.963  43.043  35.227
ATOM     67  H   GLN     5      45.670  43.664  35.594
ATOM     68  CA  GLN     5      45.289  42.110  34.094
ATOM     69  HA  GLN     5      44.973  42.638  33.195
ATOM     70  CB  GLN     5      46.887  42.050  33.938
ATOM     71 2HB  GLN     5      47.228  43.068  33.748
ATOM     72 3HB  GLN     5      47.321  41.629  34.845
ATOM     73  CG  GLN     5      47.155  41.157  32.717
ATOM     74 2HG  GLN     5      46.646  40.221  32.947
ATOM     75 3HG  GLN     5      46.794  41.678  31.830
ATOM     76  CD  GLN     5      48.576  40.664  32.434
ATOM     77  OE1 GLN     5      49.168  40.027  33.344
ATOM     78  NE2 GLN     5      49.066  40.765  31.235
ATOM     79 1HE2 GLN     5      49.994  40.368  31.202
ATOM     80 2HE2 GLN     5      48.803  41.395  30.491
ATOM     81  C   GLN     5      44.616  40.675  34.135
ATOM     82  O   GLN     5      44.176  40.096  33.164
ATOM     83  N   ILE     6      44.427  40.106  35.316
ATOM     84  H   ILE     6      44.700  40.617  36.144
ATOM     85  CA  ILE     6      43.826  38.772  35.606
ATOM     86  HA  ILE     6      44.018  38.069  34.796
ATOM     87  CB  ILE     6      44.428  38.162  36.927
ATOM     88  HB  ILE     6      43.966  38.603  37.810
ATOM     89  CG2 ILE     6      44.043  36.681  36.880
ATOM     90 1HG2 ILE     6      44.176  36.181  35.920
ATOM     91 2HG2 ILE     6      44.472  36.114  37.705
ATOM     92 3HG2 ILE     6      42.990  36.560  37.132
ATOM     93  CG1 ILE     6      45.989  38.299  37.058
ATOM     94 2HG1 ILE     6      46.228  39.349  37.232
ATOM     95 3HG1 ILE     6      46.335  37.758  37.939
ATOM     96  CD1 ILE     6      46.779  37.840  35.821
ATOM     97 1HD1 ILE     6      47.845  37.994  35.990
ATOM     98 2HD1 ILE     6      46.467  36.820  35.595
ATOM     99 3HD1 ILE     6      46.503  38.505  35.003
ATOM    100  C   ILE     6      42.275  38.979  35.708
ATOM    101  O   ILE     6      41.502  38.067  35.435
ATOM    102  N   ALA     7      41.765  40.167  36.065
ATOM    103  H   ALA     7      42.429  40.922  36.167
ATOM    104  CA  ALA     7      40.375  40.572  35.814
ATOM    105  HA  ALA     7      39.691  39.767  36.085
ATOM    106  CB  ALA     7      39.878  41.843  36.561
ATOM    107 1HB  ALA     7      40.437  42.710  36.208
ATOM    108 2HB  ALA     7      38.809  42.014  36.435
ATOM    109 3HB  ALA     7      40.089  41.709  37.622
ATOM    110  C   ALA     7      40.103  40.795  34.310
ATOM    111  O   ALA     7      39.027  40.503  33.822
ATOM    112  N   GLU     8      41.109  41.099  33.501
ATOM    113  H   GLU     8      41.945  41.390  33.987
ATOM    114  CA  GLU     8      41.001  41.157  32.029
ATOM    115  HA  GLU     8      40.100  41.746  31.858
ATOM    116  CB  GLU     8      42.068  41.989  31.355
ATOM    117 2HB  GLU     8      43.039  41.496  31.320
ATOM    118 3HB  GLU     8      41.772  42.197  30.327
ATOM    119  CG  GLU     8      42.141  43.405  31.943
ATOM    120 2HG  GLU     8      41.242  43.935  31.628
ATOM    121 3HG  GLU     8      42.156  43.403  33.032
ATOM    122  CD  GLU     8      43.409  44.113  31.398
ATOM    123  OE1 GLU     8      43.900  43.717  30.363
ATOM    124  OE2 GLU     8      43.985  45.064  31.956
ATOM    125  C   GLU     8      40.794  39.769  31.389
ATOM    126  O   GLU     8      39.861  39.553  30.623
ATOM    127  N   PHE     9      41.388  38.722  31.932
ATOM    128  H   PHE     9      42.056  38.779  32.687
ATOM    129  CA  PHE     9      41.249  37.329  31.485
ATOM    130  HA  PHE     9      41.398  37.242  30.408
ATOM    131  CB  PHE     9      42.284  36.494  32.189
ATOM    132 2HB  PHE     9      41.980  36.494  33.236
ATOM    133 3HB  PHE     9      42.190  35.470  31.829
ATOM    134  CG  PHE     9      43.751  36.843  32.010
ATOM    135  CD1 PHE     9      44.244  37.845  31.117
ATOM    136  HD1 PHE     9      43.592  38.462  30.515
ATOM    137  CE1 PHE     9      45.599  38.119  30.968
ATOM    138  HE1 PHE     9      45.926  38.787  30.185
ATOM    139  CZ  PHE     9      46.470  37.427  31.782
ATOM    140  HZ  PHE     9      47.538  37.583  31.735
ATOM    141  CE2 PHE     9      46.022  36.581  32.736
ATOM    142  HE2 PHE     9      46.763  36.107  33.363
ATOM    143  CD2 PHE     9      44.670  36.221  32.867
ATOM    144  HD2 PHE     9      44.441  35.465  33.604
ATOM    145  C   PHE     9      39.830  36.814  31.708
ATOM    146  O   PHE     9      39.310  36.076  30.871
ATOM    147  N   LYS    10      39.185  37.280  32.793
ATOM    148  H   LYS    10      39.777  37.872  33.358
ATOM    149  CA  LYS    10      37.738  37.202  33.104
ATOM    150  HA  LYS    10      37.433  36.172  32.917
ATOM    151  CB  LYS    10      37.678  37.541  34.628
ATOM    152 2HB  LYS    10      38.025  36.603  35.062
ATOM    153 3HB  LYS    10      38.383  38.326  34.900
ATOM    154  CG  LYS    10      36.246  37.908  35.190
ATOM    155 2HG  LYS    10      36.345  38.370  36.172
ATOM    156 3HG  LYS    10      35.828  38.721  34.596
ATOM    157  CD  LYS    10      35.156  36.859  35.288
ATOM    158 2HD  LYS    10      34.854  36.534  34.292
ATOM    159 3HD  LYS    10      35.521  35.986  35.828
ATOM    160  CE  LYS    10      33.862  37.424  35.956
ATOM    161 2HE  LYS    10      33.592  38.366  35.478
ATOM    162 3HE  LYS    10      33.029  36.751  35.752
ATOM    163  NZ  LYS    10      34.028  37.729  37.399
ATOM    164 1HZ  LYS    10      34.814  38.343  37.554
ATOM    165 2HZ  LYS    10      33.242  38.202  37.821
ATOM    166 3HZ  LYS    10      34.307  36.964  37.997
ATOM    167  C   LYS    10      36.800  38.120  32.285
ATOM    168  O   LYS    10      35.740  37.651  31.803
ATOM    169  N   GLU    11      37.202  39.369  32.039
ATOM    170  H   GLU    11      37.986  39.749  32.551
ATOM    171  CA  GLU    11      36.476  40.271  31.150
ATOM    172  HA  GLU    11      35.474  40.525  31.494
ATOM    173  CB  GLU    11      37.177  41.622  31.165
ATOM    174 2HB  GLU    11      37.365  41.810  32.222
ATOM    175 3HB  GLU    11      38.119  41.486  30.634
ATOM    176  CG  GLU    11      36.412  42.838  30.655
ATOM    177 2HG  GLU    11      37.145  43.618  30.451
ATOM    178 3HG  GLU    11      35.940  42.540  29.719
ATOM    179  CD  GLU    11      35.322  43.353  31.552
ATOM    180  OE1 GLU    11      35.504  44.483  32.040
ATOM    181  OE2 GLU    11      34.271  42.641  31.602
ATOM    182  C   GLU    11      36.328  39.688  29.718
ATOM    183  O   GLU    11      35.256  39.759  29.113
ATOM    184  N   ALA    12      37.408  39.104  29.218
ATOM    185  H   ALA    12      38.307  39.079  29.677
ATOM    186  CA  ALA    12      37.353  38.526  27.848
ATOM    187  HA  ALA    12      37.140  39.342  27.157
ATOM    188  CB  ALA    12      38.738  37.988  27.622
ATOM    189 1HB  ALA    12      39.382  38.847  27.433
ATOM    190 2HB  ALA    12      39.163  37.407  28.441
ATOM    191 3HB  ALA    12      38.738  37.371  26.724
ATOM    192  C   ALA    12      36.289  37.477  27.571
ATOM    193  O   ALA    12      35.982  37.157  26.410
ATOM    194  N   PHE    13      35.705  36.897  28.605
ATOM    195  H   PHE    13      36.054  37.040  29.542
ATOM    196  CA  PHE    13      34.357  36.331  28.471
ATOM    197  HA  PHE    13      34.094  36.255  27.416
ATOM    198  CB  PHE    13      34.433  34.921  29.026
ATOM    199 2HB  PHE    13      33.494  34.407  28.819
ATOM    200 3HB  PHE    13      35.178  34.379  28.444
ATOM    201  CG  PHE    13      34.550  34.782  30.575
ATOM    202  CD1 PHE    13      35.743  34.271  31.106
ATOM    203  HD1 PHE    13      36.555  33.933  30.481
ATOM    204  CE1 PHE    13      35.871  33.886  32.421
ATOM    205  HE1 PHE    13      36.837  33.492  32.703
ATOM    206  CZ  PHE    13      34.803  34.049  33.351
ATOM    207  HZ  PHE    13      34.893  33.786  34.395
ATOM    208  CE2 PHE    13      33.632  34.617  32.869
ATOM    209  HE2 PHE    13      32.772  34.697  33.517
ATOM    210  CD2 PHE    13      33.488  34.945  31.503
ATOM    211  HD2 PHE    13      32.556  35.329  31.116
ATOM    212  C   PHE    13      33.171  37.108  29.051
ATOM    213  O   PHE    13      32.056  36.987  28.543
ATOM    214  N   SER    14      33.316  37.956  30.099
ATOM    215  H   SER    14      34.252  38.079  30.458
ATOM    216  CA  SER    14      32.180  38.644  30.731
ATOM    217  HA  SER    14      31.356  37.980  30.991
ATOM    218  CB  SER    14      32.657  39.368  31.972
ATOM    219 2HB  SER    14      33.419  40.098  31.700
ATOM    220 3HB  SER    14      31.874  39.988  32.409
ATOM    221  OG  SER    14      33.116  38.430  33.001
ATOM    222  HG  SER    14      33.776  37.865  32.592
ATOM    223  C   SER    14      31.627  39.668  29.716
ATOM    224  O   SER    14      30.509  40.171  29.917
ATOM    225  N   LEU    15      32.458  40.101  28.754
ATOM    226  H   LEU    15      33.407  39.756  28.793
ATOM    227  CA  LEU    15      32.107  40.957  27.643
ATOM    228  HA  LEU    15      31.772  41.933  27.994
ATOM    229  CB  LEU    15      33.343  41.197  26.784
ATOM    230 2HB  LEU    15      33.862  40.278  26.512
ATOM    231 3HB  LEU    15      32.917  41.640  25.884
ATOM    232  CG  LEU    15      34.148  42.249  27.513
ATOM    233  HG  LEU    15      34.158  42.090  28.591
ATOM    234  CD1 LEU    15      35.569  41.990  27.066
ATOM    235 1HD1 LEU    15      35.587  41.917  25.978
ATOM    236 2HD1 LEU    15      36.127  42.873  27.377
ATOM    237 3HD1 LEU    15      35.970  41.095  27.541
ATOM    238  CD2 LEU    15      33.753  43.673  27.206
ATOM    239 1HD2 LEU    15      32.706  43.769  27.495
ATOM    240 2HD2 LEU    15      34.440  44.384  27.664
ATOM    241 3HD2 LEU    15      33.873  43.846  26.137
ATOM    242  C   LEU    15      30.988  40.441  26.756
ATOM    243  O   LEU    15      30.499  41.184  25.897
ATOM    244  N   PHE    16      30.472  39.264  26.973
ATOM    245  H   PHE    16      30.992  38.708  27.636
ATOM    246  CA  PHE    16      29.358  38.619  26.181
ATOM    247  HA  PHE    16      28.800  39.491  25.842
ATOM    248  CB  PHE    16      29.800  37.823  24.900
ATOM    249 2HB  PHE    16      29.000  37.363  24.321
ATOM    250 3HB  PHE    16      30.217  38.526  24.179
ATOM    251  CG  PHE    16      30.944  36.799  25.119
ATOM    252  CD1 PHE    16      32.281  37.147  24.732
ATOM    253  HD1 PHE    16      32.629  38.086  24.328
ATOM    254  CE1 PHE    16      33.202  36.110  24.767
ATOM    255  HE1 PHE    16      34.245  36.377  24.674
ATOM    256  CZ  PHE    16      32.917  34.819  25.246
ATOM    257  HZ  PHE    16      33.687  34.062  25.291
ATOM    258  CE2 PHE    16      31.600  34.512  25.532
ATOM    259  HE2 PHE    16      31.300  33.530  25.865
ATOM    260  CD2 PHE    16      30.600  35.476  25.395
ATOM    261  HD2 PHE    16      29.561  35.228  25.559
ATOM    262  C   PHE    16      28.410  37.776  27.076
ATOM    263  O   PHE    16      27.223  37.641  26.755
ATOM    264  N   ASP    17      28.899  37.296  28.173
ATOM    265  H   ASP    17      29.883  37.418  28.367
ATOM    266  CA  ASP    17      28.086  36.760  29.290
ATOM    267  HA  ASP    17      27.431  36.004  28.858
ATOM    268  CB  ASP    17      28.967  36.024  30.293
ATOM    269 2HB  ASP    17      29.371  35.113  29.851
ATOM    270 3HB  ASP    17      29.775  36.723  30.506
ATOM    271  CG  ASP    17      28.167  35.706  31.550
ATOM    272  OD1 ASP    17      27.058  35.164  31.412
ATOM    273  OD2 ASP    17      28.609  36.052  32.631
ATOM    274  C   ASP    17      27.300  37.807  30.019
ATOM    275  O   ASP    17      27.831  38.855  30.487
ATOM    276  N   LYS    18      25.972  37.571  30.123
ATOM    277  H   LYS    18      25.635  36.729  29.678
ATOM    278  CA  LYS    18      25.023  38.382  30.875
ATOM    279  HA  LYS    18      25.647  38.985  31.535
ATOM    280  CB  LYS    18      24.395  39.309  29.800
ATOM    281 2HB  LYS    18      24.041  38.696  28.972
ATOM    282 3HB  LYS    18      23.428  39.721  30.089
ATOM    283  CG  LYS    18      25.303  40.431  29.183
ATOM    284 2HG  LYS    18      26.035  39.996  28.503
ATOM    285 3HG  LYS    18      24.604  40.956  28.532
ATOM    286  CD  LYS    18      25.990  41.394  30.187
ATOM    287 2HD  LYS    18      25.197  41.998  30.626
ATOM    288 3HD  LYS    18      26.426  40.817  31.003
ATOM    289  CE  LYS    18      27.032  42.393  29.616
ATOM    290 2HE  LYS    18      26.775  42.650  28.589
ATOM    291 3HE  LYS    18      26.995  43.341  30.154
ATOM    292  NZ  LYS    18      28.442  41.958  29.563
ATOM    293 1HZ  LYS    18      29.113  42.637  29.890
ATOM    294 2HZ  LYS    18      28.646  41.056  29.970
ATOM    295 3HZ  LYS    18      28.682  41.960  28.582
ATOM    296  C   LYS    18      24.072  37.580  31.737
ATOM    297  O   LYS    18      23.052  38.126  32.201
ATOM    298  N   ASP    19      24.409  36.311  32.006
ATOM    299  H   ASP    19      25.258  35.947  31.599
ATOM    300  CA  ASP    19      23.753  35.513  33.031
ATOM    301  HA  ASP    19      23.001  36.180  33.453
ATOM    302  CB  ASP    19      23.084  34.246  32.428
ATOM    303 2HB  ASP    19      23.768  33.778  31.720
ATOM    304 3HB  ASP    19      22.880  33.519  33.213
ATOM    305  CG  ASP    19      21.787  34.643  31.690
ATOM    306  OD1 ASP    19      21.651  34.421  30.435
ATOM    307  OD2 ASP    19      20.801  35.111  32.334
ATOM    308  C   ASP    19      24.666  35.154  34.233
ATOM    309  O   ASP    19      24.127  34.667  35.257
ATOM    310  N   GLY    20      25.991  35.358  34.233
ATOM    311  H   GLY    20      26.274  35.506  33.275
ATOM    312  CA  GLY    20      26.912  35.808  35.339
ATOM    313 2HA  GLY    20      27.876  36.193  35.006
ATOM    314 3HA  GLY    20      26.360  36.593  35.855
ATOM    315  C   GLY    20      27.328  34.832  36.464
ATOM    316  O   GLY    20      27.731  35.240  37.551
ATOM    317  N   ASP    21      27.196  33.554  36.230
ATOM    318  H   ASP    21      26.731  33.312  35.367
ATOM    319  CA  ASP    21      27.634  32.561  37.155
ATOM    320  HA  ASP    21      27.254  32.848  38.136
ATOM    321  CB  ASP    21      27.077  31.266  36.582
ATOM    322 2HB  ASP    21      26.021  31.206  36.844
ATOM    323 3HB  ASP    21      27.268  31.172  35.514
ATOM    324  CG  ASP    21      27.800  30.021  37.210
ATOM    325  OD1 ASP    21      28.946  29.766  36.805
ATOM    326  OD2 ASP    21      27.363  29.509  38.267
ATOM    327  C   ASP    21      29.209  32.463  37.346
ATOM    328  O   ASP    21      29.701  32.246  38.462
ATOM    329  N   GLY    22      29.991  32.591  36.235
ATOM    330  H   GLY    22      29.518  32.984  35.433
ATOM    331  CA  GLY    22      31.439  32.473  36.303
ATOM    332 2HA  GLY    22      31.930  33.413  36.555
ATOM    333 3HA  GLY    22      31.616  31.815  37.154
ATOM    334  C   GLY    22      32.034  31.878  34.962
ATOM    335  O   GLY    22      33.223  31.627  35.080
ATOM    336  N   THR    23      31.349  31.598  33.860
ATOM    337  H   THR    23      30.353  31.769  33.880
ATOM    338  CA  THR    23      31.897  30.641  32.860
ATOM    339  HA  THR    23      32.906  30.974  32.620
ATOM    340  CB  THR    23      31.986  29.214  33.462
ATOM    341  HB  THR    23      32.650  29.305  34.321
ATOM    342  CG2 THR    23      30.647  28.563  33.900
ATOM    343 1HG2 THR    23      29.949  28.623  33.065
ATOM    344 2HG2 THR    23      30.861  27.552  34.245
ATOM    345 3HG2 THR    23      30.257  29.079  34.777
ATOM    346  OG1 THR    23      32.531  28.338  32.517
ATOM    347 1HG  THR    23      33.478  28.377  32.667
ATOM    348  C   THR    23      31.049  30.644  31.629
ATOM    349  O   THR    23      29.833  30.741  31.751
ATOM    350  N   ILE    24      31.707  30.381  30.486
ATOM    351  H   ILE    24      32.681  30.119  30.550
ATOM    352  CA  ILE    24      31.141  30.385  29.132
ATOM    353  HA  ILE    24      30.060  30.452  29.260
ATOM    354  CB  ILE    24      31.625  31.624  28.422
ATOM    355  HB  ILE    24      31.159  31.576  27.438
ATOM    356  CG2 ILE    24      30.942  32.843  29.038
ATOM    357 1HG2 ILE    24      30.917  33.672  28.331
ATOM    358 2HG2 ILE    24      29.888  32.587  29.151
ATOM    359 3HG2 ILE    24      31.403  33.123  29.985
ATOM    360  CG1 ILE    24      33.209  31.865  28.367
ATOM    361 2HG1 ILE    24      33.224  32.650  27.610
ATOM    362 3HG1 ILE    24      33.647  32.224  29.298
ATOM    363  CD1 ILE    24      34.035  30.662  27.865
ATOM    364 1HD1 ILE    24      34.995  31.043  27.518
ATOM    365 2HD1 ILE    24      34.277  30.003  28.699
ATOM    366 3HD1 ILE    24      33.520  30.079  27.101
ATOM    367  C   ILE    24      31.297  29.112  28.304
ATOM    368  O   ILE    24      32.184  28.266  28.472
ATOM    369  N   THR    25      30.424  28.946  27.317
ATOM    370  H   THR    25      29.802  29.733  27.203
ATOM    371  CA  THR    25      30.418  27.852  26.373
ATOM    372  HA  THR    25      30.940  26.996  26.801
ATOM    373  CB  THR    25      29.060  27.455  25.887
ATOM    374  HB  THR    25      29.244  27.178  24.849
ATOM    375  CG2 THR    25      28.480  26.306  26.625
ATOM    376 1HG2 THR    25      28.518  26.475  27.701
ATOM    377 2HG2 THR    25      27.453  26.120  26.310
ATOM    378 3HG2 THR    25      29.015  25.378  26.419
ATOM    379  OG1 THR    25      28.142  28.516  25.802
ATOM    380 1HG  THR    25      27.932  28.776  26.702
ATOM    381  C   THR    25      31.334  28.103  25.167
ATOM    382  O   THR    25      31.360  29.189  24.557
ATOM    383  N   THR    26      31.883  27.025  24.691
ATOM    384  H   THR    26      31.908  26.233  25.317
ATOM    385  CA  THR    26      32.242  26.721  23.280
ATOM    386  HA  THR    26      33.190  27.150  22.957
ATOM    387  CB  THR    26      32.447  25.233  23.023
ATOM    388  HB  THR    26      32.667  25.034  21.974
ATOM    389  CG2 THR    26      33.759  24.776  23.613
ATOM    390 1HG2 THR    26      33.713  24.708  24.700
ATOM    391 2HG2 THR    26      33.991  23.775  23.249
ATOM    392 3HG2 THR    26      34.550  25.486  23.372
ATOM    393  OG1 THR    26      31.370  24.502  23.361
ATOM    394 1HG  THR    26      31.023  24.056  22.585
ATOM    395  C   THR    26      31.109  27.291  22.314
ATOM    396  O   THR    26      31.380  27.948  21.340
ATOM    397  N   LYS    27      29.816  26.933  22.535
ATOM    398  H   LYS    27      29.661  26.189  23.200
ATOM    399  CA  LYS    27      28.553  27.436  21.861
ATOM    400  HA  LYS    27      28.463  27.028  20.854
ATOM    401  CB  LYS    27      27.361  26.891  22.635
ATOM    402 2HB  LYS    27      27.423  25.814  22.791
ATOM    403 3HB  LYS    27      27.348  27.260  23.660
ATOM    404  CG  LYS    27      25.944  27.250  22.205
ATOM    405 2HG  LYS    27      26.022  28.009  21.426
ATOM    406 3HG  LYS    27      25.581  26.342  21.723
ATOM    407  CD  LYS    27      24.898  27.717  23.273
ATOM    408 2HD  LYS    27      23.910  27.917  22.858
ATOM    409 3HD  LYS    27      24.707  26.916  23.987
ATOM    410  CE  LYS    27      25.468  28.950  23.937
ATOM    411 2HE  LYS    27      26.507  28.789  24.227
ATOM    412 3HE  LYS    27      25.538  29.704  23.153
ATOM    413  NZ  LYS    27      24.727  29.487  25.088
ATOM    414 1HZ  LYS    27      24.563  28.750  25.759
ATOM    415 2HZ  LYS    27      25.248  30.231  25.531
ATOM    416 3HZ  LYS    27      23.791  29.784  24.851
ATOM    417  C   LYS    27      28.511  28.947  21.499
ATOM    418  O   LYS    27      28.481  29.355  20.338
ATOM    419  N   GLU    28      28.329  29.767  22.530
ATOM    420  H   GLU    28      28.307  29.256  23.401
ATOM    421  CA  GLU    28      28.361  31.202  22.366
ATOM    422  HA  GLU    28      27.753  31.388  21.480
ATOM    423  CB  GLU    28      27.601  31.919  23.441
ATOM    424 2HB  GLU    28      27.338  32.906  23.060
ATOM    425 3HB  GLU    28      26.661  31.398  23.627
ATOM    426  CG  GLU    28      28.334  31.891  24.814
ATOM    427 2HG  GLU    28      28.795  30.947  25.105
ATOM    428 3HG  GLU    28      29.126  32.629  24.686
ATOM    429  CD  GLU    28      27.324  32.314  25.921
ATOM    430  OE1 GLU    28      26.193  31.738  25.968
ATOM    431  OE2 GLU    28      27.620  33.310  26.614
ATOM    432  C   GLU    28      29.673  31.912  22.036
ATOM    433  O   GLU    28      29.724  32.938  21.451
ATOM    434  N   LEU    29      30.860  31.300  22.241
ATOM    435  H   LEU    29      30.945  30.391  22.673
ATOM    436  CA  LEU    29      32.053  31.727  21.526
ATOM    437  HA  LEU    29      32.245  32.776  21.755
ATOM    438  CB  LEU    29      33.218  30.876  22.008
ATOM    439 2HB  LEU    29      32.831  29.860  22.089
ATOM    440 3HB  LEU    29      33.950  30.878  21.200
ATOM    441  CG  LEU    29      33.891  31.197  23.307
ATOM    442  HG  LEU    29      33.145  31.164  24.102
ATOM    443  CD1 LEU    29      34.932  30.098  23.585
ATOM    444 1HD1 LEU    29      35.505  29.992  22.663
ATOM    445 2HD1 LEU    29      35.520  30.378  24.459
ATOM    446 3HD1 LEU    29      34.435  29.142  23.749
ATOM    447  CD2 LEU    29      34.650  32.520  23.310
ATOM    448 1HD2 LEU    29      33.904  33.308  23.213
ATOM    449 2HD2 LEU    29      35.193  32.747  24.228
ATOM    450 3HD2 LEU    29      35.328  32.497  22.457
ATOM    451  C   LEU    29      31.865  31.520  20.017
ATOM    452  O   LEU    29      32.226  32.423  19.229
ATOM    453  N   GLY    30      31.217  30.452  19.608
ATOM    454  H   GLY    30      30.895  29.730  20.237
ATOM    455  CA  GLY    30      30.762  30.339  18.225
ATOM    456 2HA  GLY    30      31.672  30.463  17.638
ATOM    457 3HA  GLY    30      30.487  29.321  17.952
ATOM    458  C   GLY    30      29.766  31.366  17.814
ATOM    459  O   GLY    30      29.922  31.790  16.698
ATOM    460  N   THR    31      28.739  31.697  18.562
ATOM    461  H   THR    31      28.790  31.326  19.500
ATOM    462  CA  THR    31      27.891  32.818  18.141
ATOM    463  HA  THR    31      27.648  32.689  17.087
ATOM    464  CB  THR    31      26.608  32.904  18.944
ATOM    465  HB  THR    31      26.030  33.728  18.525
ATOM    466  CG2 THR    31      25.802  31.569  18.908
ATOM    467 1HG2 THR    31      24.871  31.711  19.457
ATOM    468 2HG2 THR    31      25.555  31.331  17.873
ATOM    469 3HG2 THR    31      26.275  30.725  19.410
ATOM    470  OG1 THR    31      26.896  33.294  20.316
ATOM    471 1HG  THR    31      26.956  34.252  20.335
ATOM    472  C   THR    31      28.553  34.207  18.118
ATOM    473  O   THR    31      28.211  34.996  17.216
ATOM    474  N   VAL    32      29.542  34.433  18.973
ATOM    475  H   VAL    32      29.742  33.665  19.598
ATOM    476  CA  VAL    32      30.304  35.704  18.864
ATOM    477  HA  VAL    32      29.657  36.578  18.946
ATOM    478  CB  VAL    32      31.209  35.776  20.042
ATOM    479  HB  VAL    32      31.530  34.780  20.347
ATOM    480  CG1 VAL    32      32.423  36.749  19.935
ATOM    481 1HG1 VAL    32      32.224  37.601  19.285
ATOM    482 2HG1 VAL    32      32.781  37.113  20.898
ATOM    483 3HG1 VAL    32      33.227  36.197  19.448
ATOM    484  CG2 VAL    32      30.320  36.343  21.191
ATOM    485 1HG2 VAL    32      29.609  37.103  20.869
ATOM    486 2HG2 VAL    32      29.869  35.468  21.660
ATOM    487 3HG2 VAL    32      30.906  36.928  21.899
ATOM    488  C   VAL    32      31.157  35.741  17.587
ATOM    489  O   VAL    32      31.011  36.682  16.822
ATOM    490  N   MET    33      31.908  34.711  17.358
ATOM    491  H   MET    33      31.848  33.922  17.985
ATOM    492  CA  MET    33      32.698  34.570  16.134
ATOM    493  HA  MET    33      33.396  35.402  16.037
ATOM    494  CB  MET    33      33.475  33.210  16.343
ATOM    495 2HB  MET    33      32.772  32.452  16.687
ATOM    496 3HB  MET    33      33.902  32.885  15.394
ATOM    497  CG  MET    33      34.620  33.427  17.337
ATOM    498 2HG  MET    33      35.500  33.869  16.869
ATOM    499 3HG  MET    33      34.357  34.066  18.180
ATOM    500  SD  MET    33      35.318  31.915  18.060
ATOM    501  CE  MET    33      35.566  32.528  19.744
ATOM    502 1HE  MET    33      36.056  31.758  20.340
ATOM    503 2HE  MET    33      36.160  33.440  19.671
ATOM    504 3HE  MET    33      34.612  32.854  20.157
ATOM    505  C   MET    33      31.791  34.641  14.916
ATOM    506  O   MET    33      31.982  35.541  14.060
ATOM    507  N   ARG    34      30.712  33.823  14.934
ATOM    508  H   ARG    34      30.583  33.235  15.744
ATOM    509  CA  ARG    34      29.710  33.903  13.876
ATOM    510  HA  ARG    34      30.130  33.846  12.872
ATOM    511  CB  ARG    34      28.820  32.662  13.910
ATOM    512 2HB  ARG    34      28.439  32.463  14.911
ATOM    513 3HB  ARG    34      28.014  32.794  13.187
ATOM    514  CG  ARG    34      29.570  31.375  13.530
ATOM    515 2HG  ARG    34      29.934  31.601  12.527
ATOM    516 3HG  ARG    34      30.449  31.281  14.168
ATOM    517  CD  ARG    34      28.728  30.099  13.601
ATOM    518 2HD  ARG    34      28.002  30.189  12.793
ATOM    519 3HD  ARG    34      29.317  29.186  13.507
ATOM    520  NE  ARG    34      27.783  29.984  14.693
ATOM    521  HE  ARG    34      28.214  29.889  15.602
ATOM    522  CZ  ARG    34      26.409  29.960  14.763
ATOM    523  NH1 ARG    34      25.644  30.100  13.734
ATOM    524 1HH1 ARG    34      25.915  30.417  12.814
ATOM    525 2HH1 ARG    34      24.683  29.823  13.874
ATOM    526  NH2 ARG    34      25.884  29.714  15.908
ATOM    527 1HH2 ARG    34      26.526  29.602  16.679
ATOM    528 2HH2 ARG    34      24.900  29.527  16.038
ATOM    529  C   ARG    34      29.002  35.214  13.781
ATOM    530  O   ARG    34      28.435  35.418  12.727
ATOM    531  N   SER    35      29.127  36.246  14.622
ATOM    532  H   SER    35      29.739  35.998  15.386
ATOM    533  CA  SER    35      28.638  37.597  14.472
ATOM    534  HA  SER    35      28.064  37.555  13.546
ATOM    535  CB  SER    35      27.714  38.040  15.585
ATOM    536 2HB  SER    35      27.244  38.975  15.281
ATOM    537 3HB  SER    35      26.964  37.267  15.754
ATOM    538  OG  SER    35      28.425  38.188  16.842
ATOM    539  HG  SER    35      29.044  38.922  16.830
ATOM    540  C   SER    35      29.698  38.726  14.228
ATOM    541  O   SER    35      29.294  39.788  13.713
ATOM    542  N   LEU    36      30.993  38.495  14.639
ATOM    543  H   LEU    36      31.219  37.597  15.043
ATOM    544  CA  LEU    36      32.157  39.164  14.141
ATOM    545  HA  LEU    36      32.046  40.245  14.228
ATOM    546  CB  LEU    36      33.400  38.780  15.042
ATOM    547 2HB  LEU    36      33.447  37.697  14.924
ATOM    548 3HB  LEU    36      34.342  39.163  14.651
ATOM    549  CG  LEU    36      33.466  39.130  16.519
ATOM    550  HG  LEU    36      32.588  38.674  16.977
ATOM    551  CD1 LEU    36      34.588  38.422  17.207
ATOM    552 1HD1 LEU    36      35.469  38.775  16.670
ATOM    553 2HD1 LEU    36      34.568  38.632  18.276
ATOM    554 3HD1 LEU    36      34.527  37.342  17.074
ATOM    555  CD2 LEU    36      33.416  40.605  16.670
ATOM    556 1HD2 LEU    36      32.423  40.975  16.412
ATOM    557 2HD2 LEU    36      33.575  40.838  17.723
ATOM    558 3HD2 LEU    36      34.173  41.063  16.033
ATOM    559  C   LEU    36      32.475  38.868  12.680
ATOM    560  O   LEU    36      33.228  39.678  12.151
ATOM    561  N   GLY    37      32.132  37.691  12.184
ATOM    562  H   GLY    37      31.699  37.028  12.811
ATOM    563  CA  GLY    37      32.499  37.263  10.825
ATOM    564 2HA  GLY    37      31.586  36.838  10.408
ATOM    565 3HA  GLY    37      32.848  38.068  10.178
ATOM    566  C   GLY    37      33.503  36.165  10.637
ATOM    567  O   GLY    37      34.098  36.111   9.544
ATOM    568  N   GLN    38      33.723  35.353  11.715
ATOM    569  H   GLN    38      33.102  35.567  12.482
ATOM    570  CA  GLN    38      34.635  34.197  11.689
ATOM    571  HA  GLN    38      34.949  34.137  10.647
ATOM    572  CB  GLN    38      35.931  34.473  12.405
ATOM    573 2HB  GLN    38      35.789  34.301  13.472
ATOM    574 3HB  GLN    38      36.675  33.705  12.194
ATOM    575  CG  GLN    38      36.646  35.813  12.118
ATOM    576 2HG  GLN    38      37.623  35.704  12.589
ATOM    577 3HG  GLN    38      36.776  35.917  11.041
ATOM    578  CD  GLN    38      35.985  37.013  12.740
ATOM    579  OE1 GLN    38      35.697  37.021  13.908
ATOM    580  NE2 GLN    38      35.792  38.078  12.017
ATOM    581 1HE2 GLN    38      35.292  38.794  12.523
ATOM    582 2HE2 GLN    38      35.977  38.210  11.032
ATOM    583  C   GLN    38      34.002  32.903  12.245
ATOM    584  O   GLN    38      33.038  32.950  13.019
ATOM    585  N   ASN    39      34.393  31.731  11.703
ATOM    586  H   ASN    39      35.165  31.693  11.052
ATOM    587  CA  ASN    39      33.899  30.469  12.062
ATOM    588  HA  ASN    39      33.329  30.656  12.973
ATOM    589  CB  ASN    39      32.906  30.125  10.979
ATOM    590 2HB  ASN    39      32.194  30.942  10.860
ATOM    591 3HB  ASN    39      33.450  30.036  10.039
ATOM    592  CG  ASN    39      32.140  28.811  11.178
ATOM    593  OD1 ASN    39      31.874  28.273  12.245
ATOM    594  ND2 ASN    39      31.658  28.274  10.064
ATOM    595 1HD2 ASN    39      31.527  27.285  10.218
ATOM    596 2HD2 ASN    39      31.756  28.689   9.148
ATOM    597  C   ASN    39      35.063  29.419  12.260
ATOM    598  O   ASN    39      35.180  28.575  11.358
ATOM    599  N   PRO    40      35.761  29.441  13.386
ATOM    600  CD  PRO    40      35.558  30.316  14.494
ATOM    601 2HD  PRO    40      34.543  30.155  14.859
ATOM    602 3HD  PRO    40      35.829  31.342  14.248
ATOM    603  CG  PRO    40      36.623  29.794  15.552
ATOM    604 2HG  PRO    40      36.147  29.246  16.365
ATOM    605 3HG  PRO    40      37.179  30.602  16.028
ATOM    606  CB  PRO    40      37.579  28.843  14.800
ATOM    607 2HB  PRO    40      37.977  28.135  15.527
ATOM    608 3HB  PRO    40      38.391  29.428  14.368
ATOM    609  CA  PRO    40      36.595  28.276  13.740
ATOM    610  HA  PRO    40      37.202  28.009  12.874
ATOM    611  C   PRO    40      35.707  27.121  14.262
ATOM    612  O   PRO    40      34.586  27.359  14.604
ATOM    613  N   THR    41      36.234  25.929  14.381
ATOM    614  H   THR    41      37.188  25.855  14.056
ATOM    615  CA  THR    41      35.487  24.722  14.771
ATOM    616  HA  THR    41      34.507  24.816  14.303
ATOM    617  CB  THR    41      36.096  23.394  14.260
ATOM    618  HB  THR    41      36.820  22.989  14.967
ATOM    619  CG2 THR    41      34.963  22.368  14.036
ATOM    620 1HG2 THR    41      34.033  22.920  13.899
ATOM    621 2HG2 THR    41      35.250  21.726  13.203
ATOM    622 3HG2 THR    41      34.829  21.844  14.982
ATOM    623  OG1 THR    41      36.699  23.653  13.043
ATOM    624 1HG  THR    41      37.652  23.598  13.140
ATOM    625  C   THR    41      35.287  24.714  16.286
ATOM    626  O   THR    41      36.277  24.820  17.083
ATOM    627  N   GLU    42      34.047  24.716  16.722
ATOM    628  H   GLU    42      33.314  24.787  16.031
ATOM    629  CA  GLU    42      33.739  24.632  18.170
ATOM    630  HA  GLU    42      34.214  25.469  18.682
ATOM    631  CB  GLU    42      32.241  24.775  18.434
ATOM    632 2HB  GLU    42      32.082  24.649  19.505
ATOM    633 3HB  GLU    42      31.846  25.751  18.152
ATOM    634  CG  GLU    42      31.348  23.747  17.734
ATOM    635 2HG  GLU    42      30.298  23.985  17.902
ATOM    636 3HG  GLU    42      31.589  23.946  16.690
ATOM    637  CD  GLU    42      31.547  22.185  17.940
ATOM    638  OE1 GLU    42      31.117  21.701  19.009
ATOM    639  OE2 GLU    42      32.003  21.499  16.956
ATOM    640  C   GLU    42      34.383  23.451  18.924
ATOM    641  O   GLU    42      34.697  23.553  20.123
ATOM    642  N   ALA    43      34.835  22.327  18.288
ATOM    643  H   ALA    43      34.452  22.278  17.355
ATOM    644  CA  ALA    43      35.767  21.315  18.751
ATOM    645  HA  ALA    43      35.449  20.979  19.737
ATOM    646  CB  ALA    43      35.722  20.131  17.777
ATOM    647 1HB  ALA    43      35.919  20.470  16.760
ATOM    648 2HB  ALA    43      36.466  19.346  17.913
ATOM    649 3HB  ALA    43      34.737  19.674  17.870
ATOM    650  C   ALA    43      37.232  21.846  18.921
ATOM    651  O   ALA    43      37.878  21.399  19.878
ATOM    652  N   GLU    44      37.658  22.705  18.035
ATOM    653  H   GLU    44      37.032  22.972  17.289
ATOM    654  CA  GLU    44      38.913  23.531  18.204
ATOM    655  HA  GLU    44      39.674  22.850  18.584
ATOM    656  CB  GLU    44      39.488  24.118  16.866
ATOM    657 2HB  GLU    44      38.715  24.786  16.487
ATOM    658 3HB  GLU    44      40.325  24.782  17.082
ATOM    659  CG  GLU    44      39.752  22.994  15.842
ATOM    660 2HG  GLU    44      40.655  22.485  16.179
ATOM    661 3HG  GLU    44      38.914  22.301  15.775
ATOM    662  CD  GLU    44      40.156  23.416  14.415
ATOM    663  OE1 GLU    44      41.312  23.868  14.121
ATOM    664  OE2 GLU    44      39.300  23.331  13.500
ATOM    665  C   GLU    44      38.809  24.714  19.199
ATOM    666  O   GLU    44      39.806  25.189  19.727
ATOM    667  N   LEU    45      37.627  25.132  19.587
ATOM    668  H   LEU    45      36.866  24.735  19.054
ATOM    669  CA  LEU    45      37.350  25.910  20.804
ATOM    670  HA  LEU    45      38.121  26.620  21.105
ATOM    671  CB  LEU    45      35.985  26.679  20.705
ATOM    672 2HB  LEU    45      35.166  25.960  20.697
ATOM    673 3HB  LEU    45      35.882  27.188  21.663
ATOM    674  CG  LEU    45      35.894  27.657  19.512
ATOM    675  HG  LEU    45      35.986  27.109  18.575
ATOM    676  CD1 LEU    45      34.594  28.395  19.515
ATOM    677 1HD1 LEU    45      34.332  28.834  20.478
ATOM    678 2HD1 LEU    45      34.448  29.117  18.712
ATOM    679 3HD1 LEU    45      33.738  27.763  19.279
ATOM    680  CD2 LEU    45      36.922  28.742  19.686
ATOM    681 1HD2 LEU    45      37.918  28.325  19.534
ATOM    682 2HD2 LEU    45      36.737  29.639  19.096
ATOM    683 3HD2 LEU    45      36.933  29.046  20.732
ATOM    684  C   LEU    45      37.367  24.977  22.059
ATOM    685  O   LEU    45      38.005  25.249  23.093
ATOM    686  N   GLN    46      36.806  23.842  22.038
ATOM    687  H   GLN    46      36.201  23.650  21.253
ATOM    688  CA  GLN    46      37.027  22.760  23.092
ATOM    689  HA  GLN    46      36.695  23.269  23.997
ATOM    690  CB  GLN    46      36.145  21.530  22.835
ATOM    691 2HB  GLN    46      35.157  21.860  22.514
ATOM    692 3HB  GLN    46      36.587  21.048  21.964
ATOM    693  CG  GLN    46      36.107  20.541  23.983
ATOM    694 2HG  GLN    46      35.481  19.713  23.649
ATOM    695 3HG  GLN    46      37.087  20.142  24.243
ATOM    696  CD  GLN    46      35.435  21.110  25.235
ATOM    697  OE1 GLN    46      34.199  21.044  25.430
ATOM    698  NE2 GLN    46      36.212  21.473  26.180
ATOM    699 1HE2 GLN    46      35.658  21.872  26.924
ATOM    700 2HE2 GLN    46      37.216  21.552  26.097
ATOM    701  C   GLN    46      38.500  22.407  23.235
ATOM    702  O   GLN    46      39.032  22.339  24.329
ATOM    703  N   ASP    47      39.224  22.245  22.096
ATOM    704  H   ASP    47      38.765  21.991  21.233
ATOM    705  CA  ASP    47      40.695  22.098  22.129
ATOM    706  HA  ASP    47      40.884  21.208  22.729
ATOM    707  CB  ASP    47      41.203  21.929  20.667
ATOM    708 2HB  ASP    47      40.473  21.297  20.162
ATOM    709 3HB  ASP    47      41.247  22.791  20.003
ATOM    710  CG  ASP    47      42.523  21.165  20.600
ATOM    711  OD1 ASP    47      42.750  20.140  21.324
ATOM    712  OD2 ASP    47      43.371  21.438  19.742
ATOM    713  C   ASP    47      41.534  23.197  22.820
ATOM    714  O   ASP    47      42.528  22.929  23.490
ATOM    715  N   MET    48      41.155  24.431  22.577
ATOM    716  H   MET    48      40.370  24.507  21.946
ATOM    717  CA  MET    48      41.683  25.611  23.340
ATOM    718  HA  MET    48      42.771  25.673  23.318
ATOM    719  CB  MET    48      41.096  26.885  22.769
ATOM    720 2HB  MET    48      41.354  26.988  21.715
ATOM    721 3HB  MET    48      40.009  26.814  22.781
ATOM    722  CG  MET    48      41.533  28.158  23.591
ATOM    723 2HG  MET    48      41.239  28.054  24.635
ATOM    724 3HG  MET    48      42.619  28.104  23.521
ATOM    725  SD  MET    48      40.873  29.707  22.872
ATOM    726  CE  MET    48      39.144  29.532  23.428
ATOM    727 1HE  MET    48      38.486  30.345  23.123
ATOM    728 2HE  MET    48      38.749  28.579  23.075
ATOM    729 3HE  MET    48      39.147  29.493  24.517
ATOM    730  C   MET    48      41.340  25.522  24.802
ATOM    731  O   MET    48      42.250  25.837  25.581
ATOM    732  N   ILE    49      40.073  25.219  25.159
ATOM    733  H   ILE    49      39.353  25.072  24.467
ATOM    734  CA  ILE    49      39.679  25.278  26.539
ATOM    735  HA  ILE    49      40.295  26.060  26.983
ATOM    736  CB  ILE    49      38.195  25.746  26.667
ATOM    737  HB  ILE    49      37.871  26.390  25.849
ATOM    738  CG2 ILE    49      37.236  24.560  26.862
ATOM    739 1HG2 ILE    49      37.478  24.030  27.783
ATOM    740 2HG2 ILE    49      36.207  24.906  26.965
ATOM    741 3HG2 ILE    49      37.249  23.936  25.969
ATOM    742  CG1 ILE    49      38.092  26.662  27.893
ATOM    743 2HG1 ILE    49      37.096  26.700  28.334
ATOM    744 3HG1 ILE    49      38.669  26.246  28.719
ATOM    745  CD1 ILE    49      38.411  28.095  27.508
ATOM    746 1HD1 ILE    49      38.109  28.823  28.261
ATOM    747 2HD1 ILE    49      39.490  28.226  27.429
ATOM    748 3HD1 ILE    49      38.104  28.421  26.514
ATOM    749  C   ILE    49      40.120  24.060  27.381
ATOM    750  O   ILE    49      40.444  24.156  28.540
ATOM    751  N   ASN    50      40.458  23.011  26.681
ATOM    752  H   ASN    50      40.182  23.040  25.709
ATOM    753  CA  ASN    50      41.301  21.922  27.250
ATOM    754  HA  ASN    50      40.875  21.665  28.220
ATOM    755  CB  ASN    50      41.181  20.710  26.294
ATOM    756 2HB  ASN    50      41.392  21.036  25.276
ATOM    757 3HB  ASN    50      41.983  19.983  26.423
ATOM    758  CG  ASN    50      39.819  20.067  26.218
ATOM    759  OD1 ASN    50      39.559  19.233  25.281
ATOM    760  ND2 ASN    50      38.895  20.391  27.045
ATOM    761 1HD2 ASN    50      38.131  19.730  27.059
ATOM    762 2HD2 ASN    50      38.893  21.062  27.800
ATOM    763  C   ASN    50      42.769  22.303  27.667
ATOM    764  O   ASN    50      43.424  21.561  28.348
ATOM    765  N   GLU    51      43.335  23.472  27.372
ATOM    766  H   GLU    51      42.872  24.122  26.753
ATOM    767  CA  GLU    51      44.568  24.076  28.008
ATOM    768  HA  GLU    51      45.235  23.296  28.374
ATOM    769  CB  GLU    51      45.249  24.968  26.933
ATOM    770 2HB  GLU    51      44.452  25.514  26.429
ATOM    771 3HB  GLU    51      45.802  25.748  27.457
ATOM    772  CG  GLU    51      46.161  24.064  25.983
ATOM    773 2HG  GLU    51      45.556  23.201  25.704
ATOM    774 3HG  GLU    51      46.607  24.622  25.159
ATOM    775  CD  GLU    51      47.307  23.400  26.661
ATOM    776  OE1 GLU    51      47.422  23.295  27.903
ATOM    777  OE2 GLU    51      48.292  23.071  25.984
ATOM    778  C   GLU    51      44.242  24.971  29.274
ATOM    779  O   GLU    51      45.163  25.442  29.920
ATOM    780  N   VAL    52      42.981  25.271  29.567
ATOM    781  H   VAL    52      42.252  24.958  28.943
ATOM    782  CA  VAL    52      42.407  26.036  30.733
ATOM    783  HA  VAL    52      43.148  26.665  31.227
ATOM    784  CB  VAL    52      41.239  26.988  30.198
ATOM    785  HB  VAL    52      40.664  26.401  29.481
ATOM    786  CG1 VAL    52      40.322  27.577  31.218
ATOM    787 1HG1 VAL    52      40.858  27.651  32.164
ATOM    788 2HG1 VAL    52      40.061  28.583  30.890
ATOM    789 3HG1 VAL    52      39.509  26.864  31.356
ATOM    790  CG2 VAL    52      41.978  28.171  29.528
ATOM    791 1HG2 VAL    52      42.342  27.752  28.590
ATOM    792 2HG2 VAL    52      41.193  28.864  29.226
ATOM    793 3HG2 VAL    52      42.639  28.742  30.180
ATOM    794  C   VAL    52      41.880  25.087  31.819
ATOM    795  O   VAL    52      42.197  25.285  33.005
ATOM    796  N   ASP    53      41.054  24.102  31.326
ATOM    797  H   ASP    53      40.895  24.153  30.330
ATOM    798  CA  ASP    53      40.292  23.112  32.141
ATOM    799  HA  ASP    53      39.550  23.607  32.768
ATOM    800  CB  ASP    53      39.513  22.141  31.194
ATOM    801 2HB  ASP    53      40.216  21.485  30.680
ATOM    802 3HB  ASP    53      38.944  21.433  31.796
ATOM    803  CG  ASP    53      38.529  22.703  30.180
ATOM    804  OD1 ASP    53      38.095  23.876  30.316
ATOM    805  OD2 ASP    53      38.267  22.079  29.098
ATOM    806  C   ASP    53      41.227  22.358  33.093
ATOM    807  O   ASP    53      42.456  22.104  32.854
ATOM    808  N   ALA    54      40.612  22.065  34.200
ATOM    809  H   ALA    54      39.629  22.284  34.266
ATOM    810  CA  ALA    54      41.132  21.197  35.243
ATOM    811  HA  ALA    54      42.185  21.477  35.256
ATOM    812  CB  ALA    54      40.500  21.603  36.631
ATOM    813 1HB  ALA    54      39.414  21.669  36.561
ATOM    814 2HB  ALA    54      40.723  20.855  37.392
ATOM    815 3HB  ALA    54      40.959  22.538  36.951
ATOM    816  C   ALA    54      40.989  19.704  34.820
ATOM    817  O   ALA    54      40.479  19.394  33.758
ATOM    818  N   ASP    55      41.578  18.849  35.600
ATOM    819  H   ASP    55      41.944  19.173  36.484
ATOM    820  CA  ASP    55      41.895  17.509  35.213
ATOM    821  HA  ASP    55      42.279  17.601  34.197
ATOM    822  CB  ASP    55      43.096  17.060  36.054
ATOM    823 2HB  ASP    55      43.773  17.915  36.081
ATOM    824 3HB  ASP    55      42.704  16.832  37.045
ATOM    825  CG  ASP    55      43.682  15.740  35.390
ATOM    826  OD1 ASP    55      43.067  14.698  35.541
ATOM    827  OD2 ASP    55      44.643  15.743  34.559
ATOM    828  C   ASP    55      40.555  16.632  35.250
ATOM    829  O   ASP    55      40.095  16.159  36.307
ATOM    830  N   GLY    56      39.922  16.470  34.101
ATOM    831  H   GLY    56      40.431  16.954  33.376
ATOM    832  CA  GLY    56      38.596  16.038  33.829
ATOM    833 2HA  GLY    56      38.370  16.138  32.767
ATOM    834 3HA  GLY    56      38.469  15.012  34.174
ATOM    835  C   GLY    56      37.482  16.883  34.582
ATOM    836  O   GLY    56      36.445  16.334  34.865
ATOM    837  N   ASN    57      37.643  18.190  34.719
ATOM    838  H   ASN    57      38.430  18.639  34.273
ATOM    839  CA  ASN    57      36.829  19.024  35.618
ATOM    840  HA  ASN    57      35.768  19.016  35.368
ATOM    841  CB  ASN    57      36.990  18.573  37.093
ATOM    842 2HB  ASN    57      36.922  17.490  37.190
ATOM    843 3HB  ASN    57      38.027  18.827  37.309
ATOM    844  CG  ASN    57      36.066  19.197  38.107
ATOM    845  OD1 ASN    57      36.468  19.820  39.099
ATOM    846  ND2 ASN    57      34.811  19.089  37.893
ATOM    847 1HD2 ASN    57      34.307  19.312  38.740
ATOM    848 2HD2 ASN    57      34.455  18.592  37.089
ATOM    849  C   ASN    57      37.197  20.506  35.361
ATOM    850  O   ASN    57      37.735  20.775  34.304
ATOM    851  N   GLY    58      36.764  21.475  36.199
ATOM    852  H   GLY    58      36.194  21.179  36.979
ATOM    853  CA  GLY    58      36.520  22.915  35.777
ATOM    854 2HA  GLY    58      37.151  23.495  36.450
ATOM    855 3HA  GLY    58      36.790  23.135  34.744
ATOM    856  C   GLY    58      35.018  23.340  35.874
ATOM    857  O   GLY    58      34.126  22.573  35.502
ATOM    858  N   THR    59      34.771  24.488  36.447
ATOM    859  H   THR    59      35.594  25.030  36.666
ATOM    860  CA  THR    59      33.402  24.929  36.674
ATOM    861  HA  THR    59      32.714  24.504  35.943
ATOM    862  CB  THR    59      33.046  24.553  38.075
ATOM    863  HB  THR    59      32.101  25.030  38.338
ATOM    864  CG2 THR    59      33.007  23.058  38.452
ATOM    865 1HG2 THR    59      33.972  22.552  38.474
ATOM    866 2HG2 THR    59      32.619  23.054  39.471
ATOM    867 3HG2 THR    59      32.391  22.569  37.697
ATOM    868  OG1 THR    59      34.026  24.954  38.959
ATOM    869 1HG  THR    59      33.539  25.387  39.665
ATOM    870  C   THR    59      33.187  26.414  36.637
ATOM    871  O   THR    59      32.058  26.849  36.500
ATOM    872  N   ILE    60      34.237  27.261  36.816
ATOM    873  H   ILE    60      35.132  26.841  37.020
ATOM    874  CA  ILE    60      34.168  28.736  36.912
ATOM    875  HA  ILE    60      33.366  29.028  36.234
ATOM    876  CB  ILE    60      33.933  29.224  38.396
ATOM    877  HB  ILE    60      34.564  28.668  39.090
ATOM    878  CG2 ILE    60      34.269  30.725  38.567
ATOM    879 1HG2 ILE    60      33.617  31.310  37.919
ATOM    880 2HG2 ILE    60      34.138  31.089  39.586
ATOM    881 3HG2 ILE    60      35.243  30.995  38.158
ATOM    882  CG1 ILE    60      32.464  29.025  38.921
ATOM    883 2HG1 ILE    60      31.879  29.621  38.221
ATOM    884 3HG1 ILE    60      32.214  27.968  38.825
ATOM    885  CD1 ILE    60      32.062  29.439  40.368
ATOM    886 1HD1 ILE    60      31.917  30.520  40.358
ATOM    887 2HD1 ILE    60      31.115  28.975  40.642
ATOM    888 3HD1 ILE    60      32.808  29.191  41.123
ATOM    889  C   ILE    60      35.545  29.257  36.375
ATOM    890  O   ILE    60      36.637  28.801  36.767
ATOM    891  N   ASP    61      35.583  30.227  35.488
ATOM    892  H   ASP    61      34.717  30.736  35.384
ATOM    893  CA  ASP    61      36.750  30.602  34.646
ATOM    894  HA  ASP    61      37.547  29.873  34.796
ATOM    895  CB  ASP    61      36.302  30.584  33.117
ATOM    896 2HB  ASP    61      35.329  31.063  33.012
ATOM    897 3HB  ASP    61      37.004  31.101  32.462
ATOM    898  CG  ASP    61      36.154  29.140  32.641
ATOM    899  OD1 ASP    61      37.017  28.682  31.904
ATOM    900  OD2 ASP    61      35.129  28.487  32.901
ATOM    901  C   ASP    61      37.604  31.847  34.904
ATOM    902  O   ASP    61      38.586  31.934  34.210
ATOM    903  N   PHE    62      37.367  32.782  35.865
ATOM    904  H   PHE    62      36.620  32.764  36.545
ATOM    905  CA  PHE    62      38.542  33.483  36.384
ATOM    906  HA  PHE    62      39.021  34.017  35.564
ATOM    907  CB  PHE    62      38.154  34.493  37.436
ATOM    908 2HB  PHE    62      37.572  35.284  36.963
ATOM    909 3HB  PHE    62      37.496  34.022  38.166
ATOM    910  CG  PHE    62      39.370  35.137  38.137
ATOM    911  CD1 PHE    62      39.877  36.378  37.687
ATOM    912  HD1 PHE    62      39.362  37.004  36.972
ATOM    913  CE1 PHE    62      40.959  36.960  38.341
ATOM    914  HE1 PHE    62      41.176  37.999  38.142
ATOM    915  CZ  PHE    62      41.592  36.272  39.398
ATOM    916  HZ  PHE    62      42.412  36.737  39.926
ATOM    917  CE2 PHE    62      41.193  34.939  39.715
ATOM    918  HE2 PHE    62      41.707  34.309  40.425
ATOM    919  CD2 PHE    62      40.035  34.461  39.149
ATOM    920  HD2 PHE    62      39.695  33.538  39.595
ATOM    921  C   PHE    62      39.623  32.526  36.942
ATOM    922  O   PHE    62      40.722  32.609  36.442
ATOM    923  N   PRO    63      39.376  31.557  37.842
ATOM    924  CD  PRO    63      38.082  31.266  38.428
ATOM    925 2HD  PRO    63      37.342  31.039  37.660
ATOM    926 3HD  PRO    63      37.797  32.093  39.078
ATOM    927  CG  PRO    63      38.158  30.003  39.242
ATOM    928 2HG  PRO    63      38.073  29.080  38.667
ATOM    929 3HG  PRO    63      37.457  30.054  40.075
ATOM    930  CB  PRO    63      39.606  30.093  39.688
ATOM    931 2HB  PRO    63      40.070  29.170  40.037
ATOM    932 3HB  PRO    63      39.763  30.847  40.459
ATOM    933  CA  PRO    63      40.378  30.644  38.459
ATOM    934  HA  PRO    63      41.261  31.220  38.736
ATOM    935  C   PRO    63      40.888  29.614  37.440
ATOM    936  O   PRO    63      41.759  28.780  37.768
ATOM    937  N   GLU    64      40.495  29.597  36.160
ATOM    938  H   GLU    64      39.901  30.372  35.904
ATOM    939  CA  GLU    64      40.819  28.626  35.118
ATOM    940  HA  GLU    64      41.576  27.965  35.541
ATOM    941  CB  GLU    64      39.593  27.745  34.792
ATOM    942 2HB  GLU    64      38.785  28.366  34.404
ATOM    943 3HB  GLU    64      39.945  27.039  34.040
ATOM    944  CG  GLU    64      39.123  27.068  36.101
ATOM    945 2HG  GLU    64      39.918  26.400  36.430
ATOM    946 3HG  GLU    64      38.985  27.852  36.846
ATOM    947  CD  GLU    64      37.844  26.136  35.961
ATOM    948  OE1 GLU    64      37.594  25.584  34.841
ATOM    949  OE2 GLU    64      37.170  25.876  37.023
ATOM    950  C   GLU    64      41.416  29.330  33.859
ATOM    951  O   GLU    64      42.535  29.026  33.479
ATOM    952  N   PHE    65      40.687  30.288  33.260
ATOM    953  H   PHE    65      39.836  30.565  33.727
ATOM    954  CA  PHE    65      41.096  30.966  32.015
ATOM    955  HA  PHE    65      41.353  30.265  31.221
ATOM    956  CB  PHE    65      39.930  31.840  31.501
ATOM    957 2HB  PHE    65      39.032  31.280  31.760
ATOM    958 3HB  PHE    65      39.906  32.766  32.075
ATOM    959  CG  PHE    65      39.966  32.070  30.027
ATOM    960  CD1 PHE    65      39.144  31.310  29.163
ATOM    961  HD1 PHE    65      38.535  30.529  29.593
ATOM    962  CE1 PHE    65      39.104  31.644  27.773
ATOM    963  HE1 PHE    65      38.378  31.219  27.096
ATOM    964  CZ  PHE    65      39.902  32.681  27.281
ATOM    965  HZ  PHE    65      39.882  32.916  26.227
ATOM    966  CE2 PHE    65      40.723  33.410  28.118
ATOM    967  HE2 PHE    65      41.244  34.307  27.819
ATOM    968  CD2 PHE    65      40.741  33.129  29.495
ATOM    969  HD2 PHE    65      41.278  33.872  30.065
ATOM    970  C   PHE    65      42.385  31.804  32.194
ATOM    971  O   PHE    65      43.104  32.054  31.200
ATOM    972  N   LEU    66      42.712  32.073  33.445
ATOM    973  H   LEU    66      42.118  31.785  34.210
ATOM    974  CA  LEU    66      44.080  32.397  33.884
ATOM    975  HA  LEU    66      44.284  33.423  33.578
ATOM    976  CB  LEU    66      44.233  32.171  35.432
ATOM    977 2HB  LEU    66      43.461  32.682  36.007
ATOM    978 3HB  LEU    66      44.027  31.121  35.638
ATOM    979  CG  LEU    66      45.651  32.554  36.015
ATOM    980  HG  LEU    66      46.474  32.176  35.409
ATOM    981  CD1 LEU    66      45.954  34.016  36.237
ATOM    982 1HD1 LEU    66      45.130  34.446  36.805
ATOM    983 2HD1 LEU    66      46.857  34.145  36.833
ATOM    984 3HD1 LEU    66      46.067  34.574  35.307
ATOM    985  CD2 LEU    66      45.798  31.919  37.422
ATOM    986 1HD2 LEU    66      45.676  30.839  37.337
ATOM    987 2HD2 LEU    66      46.789  32.104  37.835
ATOM    988 3HD2 LEU    66      45.078  32.430  38.060
ATOM    989  C   LEU    66      45.177  31.533  33.256
ATOM    990  O   LEU    66      46.189  32.051  32.791
ATOM    991  N   THR    67      44.987  30.258  33.346
ATOM    992  H   THR    67      44.170  29.950  33.854
ATOM    993  CA  THR    67      45.940  29.260  32.896
ATOM    994  HA  THR    67      46.785  29.264  33.584
ATOM    995  CB  THR    67      45.417  27.784  32.941
ATOM    996  HB  THR    67      44.761  27.656  32.080
ATOM    997  CG2 THR    67      46.559  26.806  32.950
ATOM    998 1HG2 THR    67      47.429  27.249  33.434
ATOM    999 2HG2 THR    67      46.330  25.886  33.488
ATOM   1000 3HG2 THR    67      46.856  26.530  31.939
ATOM   1001  OG1 THR    67      44.623  27.505  34.049
ATOM   1002 1HG  THR    67      43.802  27.980  33.900
ATOM   1003  C   THR    67      46.543  29.556  31.497
ATOM   1004  O   THR    67      47.735  29.827  31.416
ATOM   1005  N   MET    68      45.747  29.658  30.475
ATOM   1006  H   MET    68      44.761  29.537  30.658
ATOM   1007  CA  MET    68      46.159  29.845  29.093
ATOM   1008  HA  MET    68      46.868  29.082  28.772
ATOM   1009  CB  MET    68      44.932  29.730  28.151
ATOM   1010 2HB  MET    68      45.391  29.411  27.215
ATOM   1011 3HB  MET    68      44.316  28.859  28.375
ATOM   1012  CG  MET    68      44.131  31.040  27.778
ATOM   1013 2HG  MET    68      43.421  31.272  28.571
ATOM   1014 3HG  MET    68      44.866  31.842  27.719
ATOM   1015  SD  MET    68      43.449  31.030  26.072
ATOM   1016  CE  MET    68      41.885  30.165  26.270
ATOM   1017 1HE  MET    68      41.436  30.445  27.223
ATOM   1018 2HE  MET    68      41.218  30.562  25.505
ATOM   1019 3HE  MET    68      42.103  29.099  26.204
ATOM   1020  C   MET    68      46.887  31.128  28.830
ATOM   1021  O   MET    68      47.438  31.296  27.745
ATOM   1022  N   MET    69      46.846  32.025  29.872
ATOM   1023  H   MET    69      46.397  31.686  30.711
ATOM   1024  CA  MET    69      47.401  33.366  29.755
ATOM   1025  HA  MET    69      47.849  33.486  28.769
ATOM   1026  CB  MET    69      46.301  34.356  29.957
ATOM   1027 2HB  MET    69      45.730  34.155  30.863
ATOM   1028 3HB  MET    69      46.775  35.329  30.085
ATOM   1029  CG  MET    69      45.355  34.471  28.745
ATOM   1030 2HG  MET    69      44.657  33.634  28.753
ATOM   1031 3HG  MET    69      44.720  35.330  28.965
ATOM   1032  SD  MET    69      45.972  34.935  27.052
ATOM   1033  CE  MET    69      46.514  36.666  27.285
ATOM   1034 1HE  MET    69      45.885  37.189  28.005
ATOM   1035 2HE  MET    69      47.555  36.664  27.609
ATOM   1036 3HE  MET    69      46.455  37.187  26.330
ATOM   1037  C   MET    69      48.635  33.538  30.687
ATOM   1038  O   MET    69      49.706  33.998  30.258
ATOM   1039  N   ALA    70      48.558  33.003  31.915
ATOM   1040  H   ALA    70      47.704  32.558  32.219
ATOM   1041  CA  ALA    70      49.701  32.913  32.805
ATOM   1042  HA  ALA    70      50.245  33.858  32.822
ATOM   1043  CB  ALA    70      49.219  32.654  34.226
ATOM   1044 1HB  ALA    70      48.619  31.745  34.182
ATOM   1045 2HB  ALA    70      50.090  32.613  34.881
ATOM   1046 3HB  ALA    70      48.515  33.438  34.507
ATOM   1047  C   ALA    70      50.626  31.794  32.277
ATOM   1048  O   ALA    70      51.827  31.838  32.612
ATOM   1049  N   ARG    71      50.195  30.948  31.381
ATOM   1050  H   ARG    71      49.258  30.917  31.006
ATOM   1051  CA  ARG    71      51.034  29.945  30.643
ATOM   1052  HA  ARG    71      52.081  30.243  30.580
ATOM   1053  CB  ARG    71      50.892  28.522  31.218
ATOM   1054 2HB  ARG    71      49.877  28.147  31.350
ATOM   1055 3HB  ARG    71      51.395  27.824  30.549
ATOM   1056  CG  ARG    71      51.666  28.347  32.555
ATOM   1057 2HG  ARG    71      51.945  27.294  32.529
ATOM   1058 3HG  ARG    71      52.597  28.910  32.484
ATOM   1059  CD  ARG    71      50.953  28.810  33.813
ATOM   1060 2HD  ARG    71      50.675  29.857  33.688
ATOM   1061 3HD  ARG    71      50.029  28.232  33.838
ATOM   1062  NE  ARG    71      51.833  28.495  34.942
ATOM   1063  HE  ARG    71      52.185  29.314  35.417
ATOM   1064  CZ  ARG    71      52.338  27.352  35.396
ATOM   1065  NH1 ARG    71      51.945  26.146  35.075
ATOM   1066 1HH1 ARG    71      51.109  26.045  34.518
ATOM   1067 2HH1 ARG    71      52.476  25.408  35.516
ATOM   1068  NH2 ARG    71      53.310  27.486  36.298
ATOM   1069 1HH2 ARG    71      53.774  28.362  36.493
ATOM   1070 2HH2 ARG    71      53.805  26.677  36.644
ATOM   1071  C   ARG    71      50.545  30.037  29.186
ATOM   1072  O   ARG    71      49.627  29.279  28.823
ATOM   1073  N   LYS    72      51.056  30.979  28.388
ATOM   1074  H   LYS    72      51.734  31.541  28.882
ATOM   1075  CA  LYS    72      50.623  31.462  27.138
ATOM   1076  HA  LYS    72      49.655  31.932  27.312
ATOM   1077  CB  LYS    72      51.459  32.659  26.721
ATOM   1078 2HB  LYS    72      51.514  33.448  27.472
ATOM   1079 3HB  LYS    72      52.482  32.417  26.434
ATOM   1080  CG  LYS    72      50.869  33.367  25.473
ATOM   1081 2HG  LYS    72      51.392  34.323  25.438
ATOM   1082 3HG  LYS    72      51.153  32.773  24.605
ATOM   1083  CD  LYS    72      49.369  33.727  25.448
ATOM   1084 2HD  LYS    72      48.758  32.825  25.471
ATOM   1085 3HD  LYS    72      49.233  34.358  26.327
ATOM   1086  CE  LYS    72      48.895  34.502  24.223
ATOM   1087 2HE  LYS    72      47.812  34.620  24.191
ATOM   1088 3HE  LYS    72      49.310  35.508  24.155
ATOM   1089  NZ  LYS    72      49.290  33.786  22.982
ATOM   1090 1HZ  LYS    72      49.065  32.804  22.917
ATOM   1091 2HZ  LYS    72      48.928  34.272  22.175
ATOM   1092 3HZ  LYS    72      50.265  33.944  22.773
ATOM   1093  C   LYS    72      50.514  30.434  26.054
ATOM   1094  O   LYS    72      51.368  30.204  25.176
ATOM   1095  N   MET    73      49.299  29.911  25.918
ATOM   1096  H   MET    73      48.595  30.328  26.509
ATOM   1097  CA  MET    73      48.861  29.050  24.780
ATOM   1098  HA  MET    73      49.424  28.116  24.793
ATOM   1099  CB  MET    73      47.410  28.638  24.999
ATOM   1100 2HB  MET    73      47.351  28.318  26.039
ATOM   1101 3HB  MET    73      46.780  29.521  24.885
ATOM   1102  CG  MET    73      46.936  27.537  24.021
ATOM   1103 2HG  MET    73      47.716  26.776  24.012
ATOM   1104 3HG  MET    73      46.016  27.082  24.387
ATOM   1105  SD  MET    73      46.574  28.231  22.433
ATOM   1106  CE  MET    73      45.713  26.849  21.582
ATOM   1107 1HE  MET    73      45.027  27.046  20.758
ATOM   1108 2HE  MET    73      46.457  26.107  21.293
ATOM   1109 3HE  MET    73      45.032  26.400  22.306
ATOM   1110  C   MET    73      49.172  29.638  23.373
ATOM   1111  O   MET    73      48.736  30.752  23.106
ATOM   1112  N   LYS    74      49.980  28.930  22.603
ATOM   1113  H   LYS    74      50.294  28.055  22.998
ATOM   1114  CA  LYS    74      50.576  29.574  21.417
ATOM   1115  HA  LYS    74      50.968  30.548  21.711
ATOM   1116  CB  LYS    74      51.860  28.721  20.975
ATOM   1117 2HB  LYS    74      51.622  27.695  20.695
ATOM   1118 3HB  LYS    74      52.191  29.266  20.092
ATOM   1119  CG  LYS    74      53.005  28.733  21.951
ATOM   1120 2HG  LYS    74      52.641  28.706  22.978
ATOM   1121 3HG  LYS    74      53.574  27.836  21.707
ATOM   1122  CD  LYS    74      53.990  29.903  21.885
ATOM   1123 2HD  LYS    74      54.818  29.602  22.527
ATOM   1124 3HD  LYS    74      54.404  30.108  20.898
ATOM   1125  CE  LYS    74      53.505  31.274  22.383
ATOM   1126 2HE  LYS    74      52.728  31.697  21.745
ATOM   1127 3HE  LYS    74      53.172  31.128  23.410
ATOM   1128  NZ  LYS    74      54.616  32.228  22.450
ATOM   1129 1HZ  LYS    74      54.491  32.905  23.189
ATOM   1130 2HZ  LYS    74      55.508  31.785  22.618
ATOM   1131 3HZ  LYS    74      54.814  32.734  21.599
ATOM   1132  C   LYS    74      49.664  29.789  20.234
ATOM   1133  O   LYS    74      48.845  29.001  19.788
ATOM   1134  N   ASP    75      49.790  30.987  19.689
ATOM   1135  H   ASP    75      50.403  31.602  20.205
ATOM   1136  CA  ASP    75      49.630  31.350  18.236
ATOM   1137  HA  ASP    75      48.602  31.030  18.069
ATOM   1138  CB  ASP    75      49.776  32.849  18.112
ATOM   1139 2HB  ASP    75      49.803  33.212  17.085
ATOM   1140 3HB  ASP    75      48.800  33.230  18.413
ATOM   1141  CG  ASP    75      51.045  33.334  18.982
ATOM   1142  OD1 ASP    75      50.895  33.363  20.206
ATOM   1143  OD2 ASP    75      52.115  33.591  18.352
ATOM   1144  C   ASP    75      50.588  30.556  17.400
ATOM   1145  O   ASP    75      51.775  30.406  17.729
ATOM   1146  N   THR    76      50.073  29.926  16.406
ATOM   1147  H   THR    76      49.077  30.050  16.297
ATOM   1148  CA  THR    76      50.822  28.980  15.560
ATOM   1149  HA  THR    76      51.869  28.905  15.853
ATOM   1150  CB  THR    76      50.305  27.549  15.708
ATOM   1151  HB  THR    76      50.883  26.969  14.989
ATOM   1152  CG2 THR    76      50.750  26.981  17.057
ATOM   1153 1HG2 THR    76      50.463  25.936  17.172
ATOM   1154 2HG2 THR    76      51.824  27.092  17.205
ATOM   1155 3HG2 THR    76      50.337  27.562  17.882
ATOM   1156  OG1 THR    76      48.951  27.376  15.622
ATOM   1157 1HG  THR    76      48.777  27.038  14.740
ATOM   1158  C   THR    76      50.778  29.424  14.076
ATOM   1159  O   THR    76      51.791  29.096  13.419
ATOM   1160  N   ASP    77      49.846  30.271  13.590
ATOM   1161  H   ASP    77      49.094  30.637  14.157
ATOM   1162  CA  ASP    77      49.824  30.794  12.223
ATOM   1163  HA  ASP    77      50.772  30.568  11.735
ATOM   1164  CB  ASP    77      48.871  29.951  11.374
ATOM   1165 2HB  ASP    77      49.053  28.916  11.664
ATOM   1166 3HB  ASP    77      47.867  30.138  11.756
ATOM   1167  CG  ASP    77      49.132  30.159   9.876
ATOM   1168  OD1 ASP    77      50.300  30.146   9.440
ATOM   1169  OD2 ASP    77      48.201  30.342   9.063
ATOM   1170  C   ASP    77      49.635  32.406  12.044
ATOM   1171  O   ASP    77      49.287  32.812  10.925
ATOM   1172  N   SER    78      49.813  33.105  13.155
ATOM   1173  H   SER    78      50.166  32.509  13.890
ATOM   1174  CA  SER    78      49.647  34.560  13.462
ATOM   1175  HA  SER    78      49.555  35.169  12.563
ATOM   1176  CB  SER    78      48.441  34.916  14.424
ATOM   1177 2HB  SER    78      48.678  34.635  15.450
ATOM   1178 3HB  SER    78      48.306  35.986  14.579
ATOM   1179  OG  SER    78      47.261  34.232  14.181
ATOM   1180  HG  SER    78      47.090  34.477  13.269
ATOM   1181  C   SER    78      50.916  35.114  14.221
ATOM   1182  O   SER    78      51.150  34.914  15.446
ATOM   1183  N   GLU    79      51.878  35.603  13.492
ATOM   1184  H   GLU    79      51.783  35.476  12.495
ATOM   1185  CA  GLU    79      53.212  36.144  13.929
ATOM   1186  HA  GLU    79      53.783  35.375  14.450
ATOM   1187  CB  GLU    79      54.016  36.735  12.760
ATOM   1188 2HB  GLU    79      53.571  37.703  12.532
ATOM   1189 3HB  GLU    79      54.956  36.800  13.308
ATOM   1190  CG  GLU    79      54.430  35.847  11.519
ATOM   1191 2HG  GLU    79      55.348  36.261  11.102
ATOM   1192 3HG  GLU    79      54.596  34.842  11.907
ATOM   1193  CD  GLU    79      53.219  36.047  10.559
ATOM   1194  OE1 GLU    79      52.998  37.145  10.013
ATOM   1195  OE2 GLU    79      52.498  35.046  10.368
ATOM   1196  C   GLU    79      53.105  37.157  15.010
ATOM   1197  O   GLU    79      54.095  37.321  15.734
ATOM   1198  N   GLU    80      52.001  37.932  15.153
ATOM   1199  H   GLU    80      51.264  37.872  14.465
ATOM   1200  CA  GLU    80      51.707  38.859  16.215
ATOM   1201  HA  GLU    80      52.195  38.492  17.118
ATOM   1202  CB  GLU    80      52.261  40.310  15.930
ATOM   1203 2HB  GLU    80      53.208  40.219  15.398
ATOM   1204 3HB  GLU    80      51.636  40.916  15.274
ATOM   1205  CG  GLU    80      52.392  41.192  17.123
ATOM   1206 2HG  GLU    80      51.377  41.516  17.351
ATOM   1207 3HG  GLU    80      52.688  40.616  17.999
ATOM   1208  CD  GLU    80      53.262  42.428  16.918
ATOM   1209  OE1 GLU    80      52.830  43.390  16.136
ATOM   1210  OE2 GLU    80      54.400  42.400  17.343
ATOM   1211  C   GLU    80      50.180  38.801  16.383
ATOM   1212  O   GLU    80      49.459  39.496  15.653
ATOM   1213  N   GLU    81      49.700  37.966  17.327
ATOM   1214  H   GLU    81      50.282  37.328  17.851
ATOM   1215  CA  GLU    81      48.255  37.847  17.588
ATOM   1216  HA  GLU    81      47.927  37.066  16.902
ATOM   1217  CB  GLU    81      48.047  37.369  19.004
ATOM   1218 2HB  GLU    81      48.691  37.937  19.676
ATOM   1219 3HB  GLU    81      47.042  37.508  19.404
ATOM   1220  CG  GLU    81      48.322  35.896  19.275
ATOM   1221 2HG  GLU    81      47.576  35.238  18.829
ATOM   1222 3HG  GLU    81      49.302  35.637  18.874
ATOM   1223  CD  GLU    81      48.285  35.537  20.737
ATOM   1224  OE1 GLU    81      49.240  35.937  21.472
ATOM   1225  OE2 GLU    81      47.322  34.905  21.201
ATOM   1226  C   GLU    81      47.400  39.100  17.349
ATOM   1227  O   GLU    81      46.355  39.050  16.755
ATOM   1228  N   ILE    82      47.829  40.255  17.894
ATOM   1229  H   ILE    82      48.704  40.195  18.394
ATOM   1230  CA  ILE    82      47.054  41.490  18.018
ATOM   1231  HA  ILE    82      46.062  41.301  18.428
ATOM   1232  CB  ILE    82      47.899  42.495  18.836
ATOM   1233  HB  ILE    82      48.901  42.492  18.407
ATOM   1234  CG2 ILE    82      47.368  43.946  18.937
ATOM   1235 1HG2 ILE    82      46.450  43.907  19.524
ATOM   1236 2HG2 ILE    82      48.035  44.534  19.567
ATOM   1237 3HG2 ILE    82      47.310  44.403  17.949
ATOM   1238  CG1 ILE    82      48.049  41.993  20.246
ATOM   1239 2HG1 ILE    82      48.613  41.061  20.198
ATOM   1240 3HG1 ILE    82      48.647  42.714  20.803
ATOM   1241  CD1 ILE    82      46.816  41.805  21.050
ATOM   1242 1HD1 ILE    82      46.156  41.096  20.549
ATOM   1243 2HD1 ILE    82      47.055  41.483  22.063
ATOM   1244 3HD1 ILE    82      46.270  42.725  21.255
ATOM   1245  C   ILE    82      46.775  42.085  16.653
ATOM   1246  O   ILE    82      45.699  42.615  16.445
ATOM   1247  N   ARG    83      47.669  41.923  15.656
ATOM   1248  H   ARG    83      48.551  41.444  15.770
ATOM   1249  CA  ARG    83      47.313  42.232  14.226
ATOM   1250  HA  ARG    83      47.145  43.301  14.090
ATOM   1251  CB  ARG    83      48.532  41.810  13.437
ATOM   1252 2HB  ARG    83      49.408  42.315  13.845
ATOM   1253 3HB  ARG    83      48.663  40.736  13.567
ATOM   1254  CG  ARG    83      48.426  42.101  11.956
ATOM   1255 2HG  ARG    83      49.255  41.577  11.480
ATOM   1256 3HG  ARG    83      47.454  41.849  11.533
ATOM   1257  CD  ARG    83      48.594  43.570  11.705
ATOM   1258 2HD  ARG    83      48.621  43.722  10.626
ATOM   1259 3HD  ARG    83      47.630  44.015  11.950
ATOM   1260  NE  ARG    83      49.809  44.162  12.213
ATOM   1261  HE  ARG    83      50.532  43.604  12.644
ATOM   1262  CZ  ARG    83      50.376  45.355  11.906
ATOM   1263  NH1 ARG    83      49.708  46.220  11.225
ATOM   1264 1HH1 ARG    83      48.807  45.996  10.828
ATOM   1265 2HH1 ARG    83      50.255  47.033  10.982
ATOM   1266  NH2 ARG    83      51.612  45.495  12.102
ATOM   1267 1HH2 ARG    83      52.132  44.815  12.638
ATOM   1268 2HH2 ARG    83      51.920  46.438  11.912
ATOM   1269  C   ARG    83      46.058  41.610  13.743
ATOM   1270  O   ARG    83      45.158  42.284  13.208
ATOM   1271  N   GLU    84      45.912  40.331  13.963
ATOM   1272  H   GLU    84      46.410  39.964  14.762
ATOM   1273  CA  GLU    84      44.663  39.679  13.579
ATOM   1274  HA  GLU    84      44.545  39.911  12.520
ATOM   1275  CB  GLU    84      44.701  38.126  13.706
ATOM   1276 2HB  GLU    84      44.844  37.847  14.750
ATOM   1277 3HB  GLU    84      43.755  37.691  13.381
ATOM   1278  CG  GLU    84      45.770  37.477  12.822
ATOM   1279 2HG  GLU    84      46.730  37.585  13.327
ATOM   1280 3HG  GLU    84      45.519  36.419  12.750
ATOM   1281  CD  GLU    84      45.916  37.958  11.344
ATOM   1282  OE1 GLU    84      45.066  37.657  10.479
ATOM   1283  OE2 GLU    84      46.880  38.730  11.039
ATOM   1284  C   GLU    84      43.466  40.289  14.356
ATOM   1285  O   GLU    84      42.429  40.663  13.749
ATOM   1286  N   ALA    85      43.554  40.446  15.644
ATOM   1287  H   ALA    85      44.353  40.191  16.206
ATOM   1288  CA  ALA    85      42.509  41.107  16.386
ATOM   1289  HA  ALA    85      41.613  40.500  16.256
ATOM   1290  CB  ALA    85      42.868  41.117  17.905
ATOM   1291 1HB  ALA    85      43.807  41.661  18.012
ATOM   1292 2HB  ALA    85      42.072  41.513  18.535
ATOM   1293 3HB  ALA    85      43.041  40.135  18.345
ATOM   1294  C   ALA    85      42.161  42.592  15.923
ATOM   1295  O   ALA    85      41.003  42.894  15.728
ATOM   1296  N   PHE    86      43.194  43.445  15.634
ATOM   1297  H   PHE    86      44.141  43.125  15.779
ATOM   1298  CA  PHE    86      43.053  44.756  14.922
ATOM   1299  HA  PHE    86      42.668  45.421  15.695
ATOM   1300  CB  PHE    86      44.391  45.325  14.426
ATOM   1301 2HB  PHE    86      45.249  45.023  15.026
ATOM   1302 3HB  PHE    86      44.545  44.822  13.471
ATOM   1303  CG  PHE    86      44.516  46.873  14.269
ATOM   1304  CD1 PHE    86      44.948  47.654  15.403
ATOM   1305  HD1 PHE    86      45.130  47.160  16.346
ATOM   1306  CE1 PHE    86      45.203  49.017  15.294
ATOM   1307  HE1 PHE    86      45.512  49.592  16.155
ATOM   1308  CZ  PHE    86      45.036  49.623  14.068
ATOM   1309  HZ  PHE    86      45.156  50.696  14.058
ATOM   1310  CE2 PHE    86      44.700  48.897  12.925
ATOM   1311  HE2 PHE    86      44.536  49.400  11.983
ATOM   1312  CD2 PHE    86      44.444  47.523  13.008
ATOM   1313  HD2 PHE    86      44.136  46.951  12.145
ATOM   1314  C   PHE    86      42.053  44.824  13.745
ATOM   1315  O   PHE    86      41.137  45.672  13.709
ATOM   1316  N   ARG    87      42.189  43.918  12.777
ATOM   1317  H   ARG    87      42.847  43.171  12.947
ATOM   1318  CA  ARG    87      41.411  43.765  11.582
ATOM   1319  HA  ARG    87      41.507  44.748  11.120
ATOM   1320  CB  ARG    87      42.031  42.714  10.633
ATOM   1321 2HB  ARG    87      42.011  41.707  11.050
ATOM   1322 3HB  ARG    87      41.458  42.667   9.707
ATOM   1323  CG  ARG    87      43.484  43.149  10.236
ATOM   1324 2HG  ARG    87      43.486  44.234  10.340
ATOM   1325 3HG  ARG    87      44.149  42.721  10.987
ATOM   1326  CD  ARG    87      43.763  42.803   8.758
ATOM   1327 2HD  ARG    87      43.354  41.806   8.596
ATOM   1328 3HD  ARG    87      43.272  43.484   8.064
ATOM   1329  NE  ARG    87      45.256  42.932   8.572
ATOM   1330  HE  ARG    87      45.663  43.748   8.139
ATOM   1331  CZ  ARG    87      46.174  42.052   8.837
ATOM   1332  NH1 ARG    87      45.904  40.885   9.337
ATOM   1333 1HH1 ARG    87      44.930  40.636   9.428
ATOM   1334 2HH1 ARG    87      46.596  40.166   9.489
ATOM   1335  NH2 ARG    87      47.427  42.340   8.666
ATOM   1336 1HH2 ARG    87      47.895  43.150   8.285
ATOM   1337 2HH2 ARG    87      48.084  41.625   8.946
ATOM   1338  C   ARG    87      39.965  43.536  11.669
ATOM   1339  O   ARG    87      39.237  43.513  10.706
ATOM   1340  N   VAL    88      39.404  43.229  12.894
ATOM   1341  H   VAL    88      40.063  43.190  13.658
ATOM   1342  CA  VAL    88      37.914  43.475  13.120
ATOM   1343  HA  VAL    88      37.411  43.478  12.153
ATOM   1344  CB  VAL    88      37.209  42.252  13.735
ATOM   1345  HB  VAL    88      36.152  42.473  13.589
ATOM   1346  CG1 VAL    88      37.501  41.015  12.907
ATOM   1347 1HG1 VAL    88      38.496  40.613  13.100
ATOM   1348 2HG1 VAL    88      36.818  40.194  13.121
ATOM   1349 3HG1 VAL    88      37.377  41.261  11.852
ATOM   1350  CG2 VAL    88      37.567  42.048  15.238
ATOM   1351 1HG2 VAL    88      37.622  43.042  15.681
ATOM   1352 2HG2 VAL    88      36.887  41.339  15.710
ATOM   1353 3HG2 VAL    88      38.596  41.689  15.204
ATOM   1354  C   VAL    88      37.464  44.744  13.928
ATOM   1355  O   VAL    88      36.277  44.956  14.194
ATOM   1356  N   PHE    89      38.396  45.609  14.385
ATOM   1357  H   PHE    89      39.368  45.340  14.324
ATOM   1358  CA  PHE    89      38.026  46.978  14.732
ATOM   1359  HA  PHE    89      36.967  47.036  14.982
ATOM   1360  CB  PHE    89      38.948  47.464  15.837
ATOM   1361 2HB  PHE    89      39.994  47.372  15.543
ATOM   1362 3HB  PHE    89      38.619  48.490  16.002
ATOM   1363  CG  PHE    89      38.834  46.682  17.138
ATOM   1364  CD1 PHE    89      39.189  45.319  17.256
ATOM   1365  HD1 PHE    89      39.678  44.801  16.444
ATOM   1366  CE1 PHE    89      39.208  44.563  18.410
ATOM   1367  HE1 PHE    89      39.549  43.541  18.481
ATOM   1368  CZ  PHE    89      38.532  45.040  19.559
ATOM   1369  HZ  PHE    89      38.352  44.477  20.463
ATOM   1370  CE2 PHE    89      37.994  46.336  19.437
ATOM   1371  HE2 PHE    89      37.476  46.737  20.296
ATOM   1372  CD2 PHE    89      38.199  47.114  18.304
ATOM   1373  HD2 PHE    89      37.781  48.109  18.257
ATOM   1374  C   PHE    89      38.386  47.945  13.601
ATOM   1375  O   PHE    89      37.563  48.828  13.338
ATOM   1376  N   ASP    90      39.491  47.795  12.795
ATOM   1377  H   ASP    90      40.139  47.040  12.971
ATOM   1378  CA  ASP    90      39.793  48.537  11.600
ATOM   1379  HA  ASP    90      39.526  49.569  11.824
ATOM   1380  CB  ASP    90      41.295  48.530  11.319
ATOM   1381 2HB  ASP    90      41.665  49.067  12.192
ATOM   1382 3HB  ASP    90      41.755  47.558  11.496
ATOM   1383  CG  ASP    90      41.829  49.216  10.045
ATOM   1384  OD1 ASP    90      41.121  50.082   9.461
ATOM   1385  OD2 ASP    90      42.723  48.636   9.445
ATOM   1386  C   ASP    90      38.890  48.092  10.437
ATOM   1387  O   ASP    90      39.334  47.202   9.725
ATOM   1388  N   LYS    91      37.683  48.651  10.336
ATOM   1389  H   LYS    91      37.465  49.477  10.875
ATOM   1390  CA  LYS    91      36.701  48.138   9.339
ATOM   1391  HA  LYS    91      36.652  47.070   9.551
ATOM   1392  CB  LYS    91      35.265  48.687   9.474
ATOM   1393 2HB  LYS    91      35.290  49.767   9.327
ATOM   1394 3HB  LYS    91      34.695  48.238   8.661
ATOM   1395  CG  LYS    91      34.626  48.294  10.827
ATOM   1396 2HG  LYS    91      34.881  47.241  10.946
ATOM   1397 3HG  LYS    91      34.972  48.798  11.729
ATOM   1398  CD  LYS    91      33.106  48.460  10.788
ATOM   1399 2HD  LYS    91      32.705  47.731  10.084
ATOM   1400 3HD  LYS    91      32.848  48.157  11.802
ATOM   1401  CE  LYS    91      32.490  49.812  10.479
ATOM   1402 2HE  LYS    91      32.578  50.467  11.346
ATOM   1403 3HE  LYS    91      33.008  50.297   9.651
ATOM   1404  NZ  LYS    91      31.107  49.705  10.193
ATOM   1405 1HZ  LYS    91      30.896  48.898   9.624
ATOM   1406 2HZ  LYS    91      30.583  49.462  11.021
ATOM   1407 3HZ  LYS    91      30.663  50.526   9.806
ATOM   1408  C   LYS    91      37.115  48.323   7.840
ATOM   1409  O   LYS    91      36.613  47.639   6.946
ATOM   1410  N   ASP    92      37.964  49.289   7.510
ATOM   1411  H   ASP    92      38.301  49.930   8.214
ATOM   1412  CA  ASP    92      38.065  49.759   6.078
ATOM   1413  HA  ASP    92      37.506  49.087   5.427
ATOM   1414  CB  ASP    92      37.463  51.180   5.958
ATOM   1415 2HB  ASP    92      37.446  51.386   4.888
ATOM   1416 3HB  ASP    92      36.406  51.151   6.220
ATOM   1417  CG  ASP    92      38.136  52.345   6.610
ATOM   1418  OD1 ASP    92      39.125  52.096   7.332
ATOM   1419  OD2 ASP    92      37.754  53.502   6.348
ATOM   1420  C   ASP    92      39.485  49.612   5.589
ATOM   1421  O   ASP    92      39.729  49.713   4.409
ATOM   1422  N   GLY    93      40.501  49.344   6.468
ATOM   1423  H   GLY    93      40.271  49.185   7.439
ATOM   1424  CA  GLY    93      41.935  49.293   6.245
ATOM   1425 2HA  GLY    93      42.357  48.608   6.980
ATOM   1426 3HA  GLY    93      42.087  48.964   5.217
ATOM   1427  C   GLY    93      42.697  50.619   6.364
ATOM   1428  O   GLY    93      43.872  50.646   6.074
ATOM   1429  N   ASN    94      42.049  51.760   6.558
ATOM   1430  H   ASN    94      41.049  51.730   6.692
ATOM   1431  CA  ASN    94      42.714  52.959   6.926
ATOM   1432  HA  ASN    94      43.404  53.070   6.089
ATOM   1433  CB  ASN    94      41.705  54.168   6.867
ATOM   1434 2HB  ASN    94      42.210  55.047   6.465
ATOM   1435 3HB  ASN    94      40.897  54.016   6.152
ATOM   1436  CG  ASN    94      41.285  54.557   8.288
ATOM   1437  OD1 ASN    94      41.485  55.635   8.763
ATOM   1438  ND2 ASN    94      40.578  53.706   8.966
ATOM   1439 1HD2 ASN    94      40.203  54.069   9.830
ATOM   1440 2HD2 ASN    94      40.129  52.940   8.484
ATOM   1441  C   ASN    94      43.658  52.814   8.157
ATOM   1442  O   ASN    94      44.756  53.466   8.188
ATOM   1443  N   GLY    95      43.318  51.984   9.138
ATOM   1444  H   GLY    95      42.555  51.375   8.880
ATOM   1445  CA  GLY    95      44.235  51.707  10.233
ATOM   1446 2HA  GLY    95      44.089  50.649  10.451
ATOM   1447 3HA  GLY    95      45.241  51.841   9.836
ATOM   1448  C   GLY    95      44.176  52.571  11.503
ATOM   1449  O   GLY    95      44.936  52.380  12.443
ATOM   1450  N   TYR    96      43.209  53.529  11.665
ATOM   1451  H   TYR    96      42.635  53.538  10.834
ATOM   1452  CA  TYR    96      43.146  54.605  12.628
ATOM   1453  HA  TYR    96      43.958  54.406  13.327
ATOM   1454  CB  TYR    96      43.436  55.889  11.840
ATOM   1455 2HB  TYR    96      43.062  55.936  10.818
ATOM   1456 3HB  TYR    96      42.987  56.727  12.372
ATOM   1457  CG  TYR    96      44.928  56.245  11.785
ATOM   1458  CD1 TYR    96      45.597  55.720  10.662
ATOM   1459  HD1 TYR    96      45.019  55.193   9.917
ATOM   1460  CE1 TYR    96      46.974  55.883  10.529
ATOM   1461  HE1 TYR    96      47.525  55.442   9.712
ATOM   1462  CZ  TYR    96      47.666  56.464  11.566
ATOM   1463  OH  TYR    96      49.045  56.499  11.438
ATOM   1464  HH  TYR    96      49.455  57.026  12.128
ATOM   1465  CE2 TYR    96      47.007  56.943  12.742
ATOM   1466  HE2 TYR    96      47.629  57.266  13.564
ATOM   1467  CD2 TYR    96      45.616  56.836  12.840
ATOM   1468  HD2 TYR    96      45.118  57.161  13.742
ATOM   1469  C   TYR    96      41.801  54.517  13.395
ATOM   1470  O   TYR    96      40.899  55.334  13.048
ATOM   1471  N   ILE    97      41.591  53.608  14.345
ATOM   1472  H   ILE    97      42.412  53.046  14.522
ATOM   1473  CA  ILE    97      40.318  53.372  15.103
ATOM   1474  HA  ILE    97      39.510  53.054  14.444
ATOM   1475  CB  ILE    97      40.580  52.247  16.112
ATOM   1476  HB  ILE    97      41.445  52.633  16.651
ATOM   1477  CG2 ILE    97      39.354  52.004  17.035
ATOM   1478 1HG2 ILE    97      38.473  51.781  16.434
ATOM   1479 2HG2 ILE    97      39.536  51.253  17.804
ATOM   1480 3HG2 ILE    97      39.167  52.888  17.645
ATOM   1481  CG1 ILE    97      41.009  50.809  15.576
ATOM   1482 2HG1 ILE    97      40.149  50.229  15.240
ATOM   1483 3HG1 ILE    97      41.511  50.837  14.608
ATOM   1484  CD1 ILE    97      41.877  50.028  16.533
ATOM   1485 1HD1 ILE    97      41.361  49.895  17.484
ATOM   1486 2HD1 ILE    97      42.006  49.046  16.078
ATOM   1487 3HD1 ILE    97      42.852  50.508  16.619
ATOM   1488  C   ILE    97      39.799  54.688  15.711
ATOM   1489  O   ILE    97      40.529  55.315  16.522
ATOM   1490  N   SER    98      38.573  55.136  15.473
ATOM   1491  H   SER    98      37.956  54.489  15.002
ATOM   1492  CA  SER    98      37.901  56.196  16.254
ATOM   1493  HA  SER    98      38.675  56.799  16.730
ATOM   1494  CB  SER    98      37.220  57.275  15.336
ATOM   1495 2HB  SER    98      37.048  58.183  15.914
ATOM   1496 3HB  SER    98      37.948  57.532  14.567
ATOM   1497  OG  SER    98      35.985  56.882  14.704
ATOM   1498  HG  SER    98      36.081  55.984  14.380
ATOM   1499  C   SER    98      36.846  55.534  17.249
ATOM   1500  O   SER    98      36.838  54.307  17.366
ATOM   1501  N   ALA    99      36.088  56.352  17.955
ATOM   1502  H   ALA    99      36.295  57.341  17.939
ATOM   1503  CA  ALA    99      34.951  55.995  18.794
ATOM   1504  HA  ALA    99      35.331  55.429  19.645
ATOM   1505  CB  ALA    99      34.420  57.256  19.534
ATOM   1506 1HB  ALA    99      34.078  57.971  18.786
ATOM   1507 2HB  ALA    99      33.651  56.913  20.227
ATOM   1508 3HB  ALA    99      35.271  57.696  20.055
ATOM   1509  C   ALA    99      33.914  55.147  18.008
ATOM   1510  O   ALA    99      33.619  54.014  18.419
ATOM   1511  N   ALA   100      33.585  55.624  16.763
ATOM   1512  H   ALA   100      33.960  56.489  16.401
ATOM   1513  CA  ALA   100      32.613  54.975  15.915
ATOM   1514  HA  ALA   100      31.654  54.951  16.433
ATOM   1515  CB  ALA   100      32.492  55.999  14.826
ATOM   1516 1HB  ALA   100      33.390  56.073  14.212
ATOM   1517 2HB  ALA   100      31.593  55.837  14.232
ATOM   1518 3HB  ALA   100      32.275  56.986  15.234
ATOM   1519  C   ALA   100      33.022  53.574  15.581
ATOM   1520  O   ALA   100      32.194  52.660  15.537
ATOM   1521  N   GLU   101      34.288  53.413  15.159
ATOM   1522  H   GLU   101      34.915  54.163  14.907
ATOM   1523  CA  GLU   101      34.760  52.044  14.919
ATOM   1524  HA  GLU   101      34.209  51.677  14.052
ATOM   1525  CB  GLU   101      36.263  51.997  14.697
ATOM   1526 2HB  GLU   101      36.776  52.710  15.342
ATOM   1527 3HB  GLU   101      36.738  51.085  15.060
ATOM   1528  CG  GLU   101      36.655  52.295  13.205
ATOM   1529 2HG  GLU   101      37.731  52.129  13.142
ATOM   1530 3HG  GLU   101      36.161  51.607  12.519
ATOM   1531  CD  GLU   101      36.310  53.734  12.807
ATOM   1532  OE1 GLU   101      36.528  54.629  13.630
ATOM   1533  OE2 GLU   101      35.959  54.022  11.664
ATOM   1534  C   GLU   101      34.494  51.150  16.126
ATOM   1535  O   GLU   101      33.791  50.133  16.080
ATOM   1536  N   LEU   102      34.863  51.584  17.360
ATOM   1537  H   LEU   102      35.294  52.493  17.450
ATOM   1538  CA  LEU   102      34.735  50.711  18.480
ATOM   1539  HA  LEU   102      35.052  49.701  18.221
ATOM   1540  CB  LEU   102      35.611  51.401  19.534
ATOM   1541 2HB  LEU   102      36.611  51.568  19.134
ATOM   1542 3HB  LEU   102      35.175  52.380  19.736
ATOM   1543  CG  LEU   102      35.739  50.692  20.880
ATOM   1544  HG  LEU   102      34.733  50.508  21.258
ATOM   1545  CD1 LEU   102      36.480  49.367  20.530
ATOM   1546 1HD1 LEU   102      37.472  49.572  20.127
ATOM   1547 2HD1 LEU   102      36.709  48.832  21.451
ATOM   1548 3HD1 LEU   102      35.961  48.735  19.809
ATOM   1549  CD2 LEU   102      36.529  51.445  21.963
ATOM   1550 1HD2 LEU   102      36.255  52.485  22.145
ATOM   1551 2HD2 LEU   102      36.403  50.922  22.911
ATOM   1552 3HD2 LEU   102      37.567  51.543  21.643
ATOM   1553  C   LEU   102      33.277  50.653  18.986
ATOM   1554  O   LEU   102      32.875  49.573  19.376
ATOM   1555  N   ARG   103      32.403  51.666  18.682
ATOM   1556  H   ARG   103      32.709  52.592  18.417
ATOM   1557  CA  ARG   103      30.921  51.469  18.781
ATOM   1558  HA  ARG   103      30.671  51.307  19.830
ATOM   1559  CB  ARG   103      29.986  52.627  18.195
ATOM   1560 2HB  ARG   103      30.443  53.053  17.303
ATOM   1561 3HB  ARG   103      29.001  52.216  17.972
ATOM   1562  CG  ARG   103      29.788  53.820  19.168
ATOM   1563 2HG  ARG   103      29.859  53.384  20.164
ATOM   1564 3HG  ARG   103      30.669  54.460  19.116
ATOM   1565  CD  ARG   103      28.511  54.635  19.044
ATOM   1566 2HD  ARG   103      28.106  54.525  18.038
ATOM   1567 3HD  ARG   103      27.744  54.179  19.671
ATOM   1568  NE  ARG   103      28.775  56.008  19.401
ATOM   1569  HE  ARG   103      28.446  56.321  20.303
ATOM   1570  CZ  ARG   103      29.411  56.911  18.623
ATOM   1571  NH1 ARG   103      29.801  56.545  17.454
ATOM   1572 1HH1 ARG   103      29.557  55.697  16.962
ATOM   1573 2HH1 ARG   103      30.188  57.324  16.941
ATOM   1574  NH2 ARG   103      29.613  58.140  19.015
ATOM   1575 1HH2 ARG   103      29.438  58.333  19.991
ATOM   1576 2HH2 ARG   103      30.137  58.804  18.464
ATOM   1577  C   ARG   103      30.573  50.120  18.134
ATOM   1578  O   ARG   103      29.773  49.411  18.746
ATOM   1579  N   HID   104      31.031  49.853  16.872
ATOM   1580  H   HID   104      31.699  50.417  16.368
ATOM   1581  CA  HID   104      30.627  48.594  16.249
ATOM   1582  HA  HID   104      29.550  48.481  16.128
ATOM   1583  CB  HID   104      31.201  48.633  14.806
ATOM   1584 2HB  HID   104      32.289  48.711  14.803
ATOM   1585 3HB  HID   104      30.900  47.665  14.405
ATOM   1586  CG  HID   104      30.503  49.696  13.983
ATOM   1587  ND1 HID   104      31.024  50.968  13.784
ATOM   1588  HD1 HID   104      31.745  51.419  14.329
ATOM   1589  CE1 HID   104      30.275  51.538  12.883
ATOM   1590  HE1 HID   104      30.318  52.517  12.429
ATOM   1591  NE2 HID   104      29.273  50.707  12.444
ATOM   1592  CD2 HID   104      29.428  49.519  13.147
ATOM   1593  HD2 HID   104      28.775  48.661  13.074
ATOM   1594  C   HID   104      30.962  47.302  17.019
ATOM   1595  O   HID   104      30.018  46.565  17.269
ATOM   1596  N   VAL   105      32.192  47.087  17.459
ATOM   1597  H   VAL   105      32.799  47.876  17.292
ATOM   1598  CA  VAL   105      32.602  46.036  18.406
ATOM   1599  HA  VAL   105      32.277  45.085  17.984
ATOM   1600  CB  VAL   105      34.155  45.993  18.546
ATOM   1601  HB  VAL   105      34.519  46.944  18.935
ATOM   1602  CG1 VAL   105      34.526  44.931  19.553
ATOM   1603 1HG1 VAL   105      34.284  43.955  19.132
ATOM   1604 2HG1 VAL   105      35.576  45.065  19.813
ATOM   1605 3HG1 VAL   105      33.851  45.014  20.405
ATOM   1606  CG2 VAL   105      34.829  45.791  17.183
ATOM   1607 1HG2 VAL   105      34.755  46.624  16.484
ATOM   1608 2HG2 VAL   105      35.904  45.688  17.326
ATOM   1609 3HG2 VAL   105      34.446  44.913  16.663
ATOM   1610  C   VAL   105      31.859  46.034  19.781
ATOM   1611  O   VAL   105      31.173  45.070  20.119
ATOM   1612  N   MET   106      31.875  47.145  20.509
ATOM   1613  H   MET   106      32.490  47.886  20.203
ATOM   1614  CA  MET   106      31.060  47.283  21.769
ATOM   1615  HA  MET   106      31.497  46.535  22.431
ATOM   1616  CB  MET   106      31.286  48.724  22.378
ATOM   1617 2HB  MET   106      31.610  49.452  21.635
ATOM   1618 3HB  MET   106      30.394  49.062  22.906
ATOM   1619  CG  MET   106      32.411  48.594  23.450
ATOM   1620 2HG  MET   106      32.548  49.566  23.924
ATOM   1621 3HG  MET   106      32.084  47.882  24.208
ATOM   1622  SD  MET   106      34.003  47.963  22.783
ATOM   1623  CE  MET   106      35.037  47.612  24.235
ATOM   1624 1HE  MET   106      36.079  47.633  23.915
ATOM   1625 2HE  MET   106      34.952  48.467  24.906
ATOM   1626 3HE  MET   106      34.656  46.738  24.764
ATOM   1627  C   MET   106      29.598  46.951  21.594
ATOM   1628  O   MET   106      29.005  46.522  22.556
ATOM   1629  N   THR   107      28.973  47.189  20.424
ATOM   1630  H   THR   107      29.645  47.611  19.799
ATOM   1631  CA  THR   107      27.572  46.881  19.974
ATOM   1632  HA  THR   107      26.813  47.048  20.739
ATOM   1633  CB  THR   107      27.083  47.713  18.771
ATOM   1634  HB  THR   107      27.723  47.448  17.929
ATOM   1635  CG2 THR   107      25.648  47.457  18.448
ATOM   1636 1HG2 THR   107      24.980  48.176  18.923
ATOM   1637 2HG2 THR   107      25.486  47.561  17.375
ATOM   1638 3HG2 THR   107      25.329  46.438  18.664
ATOM   1639  OG1 THR   107      27.158  49.134  18.999
ATOM   1640 1HG  THR   107      28.103  49.302  18.989
ATOM   1641  C   THR   107      27.429  45.364  19.674
ATOM   1642  O   THR   107      26.424  44.778  20.061
ATOM   1643  N   ASN   108      28.443  44.707  19.157
ATOM   1644  H   ASN   108      29.217  45.221  18.761
ATOM   1645  CA  ASN   108      28.381  43.288  18.719
ATOM   1646  HA  ASN   108      27.417  43.029  18.281
ATOM   1647  CB  ASN   108      29.543  42.949  17.760
ATOM   1648 2HB  ASN   108      29.683  43.795  17.087
ATOM   1649 3HB  ASN   108      30.444  42.787  18.351
ATOM   1650  CG  ASN   108      29.319  41.700  16.956
ATOM   1651  OD1 ASN   108      29.782  40.588  17.306
ATOM   1652  ND2 ASN   108      28.476  41.786  15.973
ATOM   1653 1HD2 ASN   108      28.374  41.040  15.299
ATOM   1654 2HD2 ASN   108      28.112  42.712  15.799
ATOM   1655  C   ASN   108      28.445  42.383  20.008
ATOM   1656  O   ASN   108      27.905  41.316  20.021
ATOM   1657  N   LEU   109      29.246  42.773  21.012
ATOM   1658  H   LEU   109      29.729  43.638  20.816
ATOM   1659  CA  LEU   109      29.488  42.092  22.292
ATOM   1660  HA  LEU   109      29.522  41.032  22.042
ATOM   1661  CB  LEU   109      30.844  42.543  22.874
ATOM   1662 2HB  LEU   109      30.642  43.605  23.018
ATOM   1663 3HB  LEU   109      31.039  42.127  23.863
ATOM   1664  CG  LEU   109      32.112  42.528  22.015
ATOM   1665  HG  LEU   109      31.840  42.819  21.001
ATOM   1666  CD1 LEU   109      33.034  43.525  22.613
ATOM   1667 1HD1 LEU   109      33.253  43.422  23.676
ATOM   1668 2HD1 LEU   109      34.029  43.552  22.169
ATOM   1669 3HD1 LEU   109      32.591  44.521  22.616
ATOM   1670  CD2 LEU   109      32.686  41.158  21.975
ATOM   1671 1HD2 LEU   109      31.960  40.429  21.615
ATOM   1672 2HD2 LEU   109      33.593  41.149  21.371
ATOM   1673 3HD2 LEU   109      33.094  40.864  22.942
ATOM   1674  C   LEU   109      28.413  42.249  23.360
ATOM   1675  O   LEU   109      27.906  41.263  23.821
ATOM   1676  N   GLY   110      27.957  43.462  23.668
ATOM   1677  H   GLY   110      28.421  44.310  23.374
ATOM   1678  CA  GLY   110      26.691  43.577  24.424
ATOM   1679 2HA  GLY   110      25.925  43.829  23.691
ATOM   1680 3HA  GLY   110      26.485  42.612  24.887
ATOM   1681  C   GLY   110      26.587  44.646  25.600
ATOM   1682  O   GLY   110      25.467  44.854  26.115
ATOM   1683  N   GLU   111      27.625  45.457  25.794
ATOM   1684  H   GLU   111      28.453  44.941  25.533
ATOM   1685  CA  GLU   111      27.718  46.442  26.887
ATOM   1686  HA  GLU   111      27.808  45.818  27.776
ATOM   1687  CB  GLU   111      29.101  47.166  26.714
ATOM   1688 2HB  GLU   111      29.319  47.363  25.664
ATOM   1689 3HB  GLU   111      29.129  48.116  27.248
ATOM   1690  CG  GLU   111      30.212  46.261  27.303
ATOM   1691 2HG  GLU   111      31.217  46.625  27.091
ATOM   1692 3HG  GLU   111      30.087  46.158  28.381
ATOM   1693  CD  GLU   111      30.200  44.772  26.809
ATOM   1694  OE1 GLU   111      30.324  44.446  25.624
ATOM   1695  OE2 GLU   111      30.067  43.906  27.698
ATOM   1696  C   GLU   111      26.595  47.489  26.942
ATOM   1697  O   GLU   111      25.932  47.803  25.946
ATOM   1698  N   LYS   112      26.378  47.971  28.158
ATOM   1699  H   LYS   112      27.010  47.552  28.825
ATOM   1700  CA  LYS   112      25.226  48.908  28.519
ATOM   1701  HA  LYS   112      24.721  49.235  27.611
ATOM   1702  CB  LYS   112      24.205  48.120  29.251
ATOM   1703 2HB  LYS   112      24.592  47.852  30.234
ATOM   1704 3HB  LYS   112      23.376  48.812  29.396
ATOM   1705  CG  LYS   112      23.718  46.825  28.537
ATOM   1706 2HG  LYS   112      23.571  47.097  27.492
ATOM   1707 3HG  LYS   112      24.523  46.092  28.589
ATOM   1708  CD  LYS   112      22.394  46.238  28.818
ATOM   1709 2HD  LYS   112      22.236  46.284  29.895
ATOM   1710 3HD  LYS   112      21.646  46.863  28.330
ATOM   1711  CE  LYS   112      22.176  44.763  28.344
ATOM   1712 2HE  LYS   112      22.603  44.149  29.137
ATOM   1713 3HE  LYS   112      21.111  44.535  28.306
ATOM   1714  NZ  LYS   112      22.808  44.476  26.987
ATOM   1715 1HZ  LYS   112      22.212  44.959  26.330
ATOM   1716 2HZ  LYS   112      23.757  44.795  26.850
ATOM   1717 3HZ  LYS   112      22.689  43.510  26.720
ATOM   1718  C   LYS   112      25.746  50.246  29.048
ATOM   1719  O   LYS   112      25.114  50.983  29.899
ATOM   1720  N   LEU   113      26.926  50.573  28.593
ATOM   1721  H   LEU   113      27.303  49.904  27.937
ATOM   1722  CA  LEU   113      27.638  51.812  28.946
ATOM   1723  HA  LEU   113      27.607  51.999  30.020
ATOM   1724  CB  LEU   113      29.187  51.681  28.502
ATOM   1725 2HB  LEU   113      29.100  51.410  27.450
ATOM   1726 3HB  LEU   113      29.696  52.644  28.541
ATOM   1727  CG  LEU   113      30.090  50.546  29.184
ATOM   1728  HG  LEU   113      29.712  49.562  28.904
ATOM   1729  CD1 LEU   113      31.576  50.683  28.693
ATOM   1730 1HD1 LEU   113      31.895  51.707  28.889
ATOM   1731 2HD1 LEU   113      32.222  49.905  29.099
ATOM   1732 3HD1 LEU   113      31.712  50.579  27.617
ATOM   1733  CD2 LEU   113      29.898  50.686  30.657
ATOM   1734 1HD2 LEU   113      28.901  50.340  30.928
ATOM   1735 2HD2 LEU   113      30.565  49.992  31.169
ATOM   1736 3HD2 LEU   113      30.015  51.716  30.994
ATOM   1737  C   LEU   113      26.948  53.069  28.374
ATOM   1738  O   LEU   113      25.897  52.972  27.639
ATOM   1739  N   THR   114      27.347  54.261  28.773
ATOM   1740  H   THR   114      28.218  54.237  29.284
ATOM   1741  CA  THR   114      27.063  55.563  28.129
ATOM   1742  HA  THR   114      26.100  55.498  27.622
ATOM   1743  CB  THR   114      26.919  56.585  29.212
ATOM   1744  HB  THR   114      26.573  57.430  28.617
ATOM   1745  CG2 THR   114      25.902  56.266  30.314
ATOM   1746 1HG2 THR   114      26.281  55.438  30.913
ATOM   1747 2HG2 THR   114      25.910  57.120  30.991
ATOM   1748 3HG2 THR   114      24.857  56.135  30.033
ATOM   1749  OG1 THR   114      28.115  56.918  29.913
ATOM   1750 1HG  THR   114      28.502  56.056  30.087
ATOM   1751  C   THR   114      28.121  55.956  27.155
ATOM   1752  O   THR   114      29.231  55.479  27.246
ATOM   1753  N   ASP   115      27.926  56.826  26.167
ATOM   1754  H   ASP   115      27.081  57.344  26.364
ATOM   1755  CA  ASP   115      28.635  56.871  24.866
ATOM   1756  HA  ASP   115      28.775  55.857  24.493
ATOM   1757  CB  ASP   115      27.734  57.531  23.833
ATOM   1758 2HB  ASP   115      26.683  57.275  23.969
ATOM   1759 3HB  ASP   115      27.775  58.618  23.897
ATOM   1760  CG  ASP   115      28.025  56.996  22.408
ATOM   1761  OD1 ASP   115      28.286  57.826  21.538
ATOM   1762  OD2 ASP   115      27.684  55.826  22.143
ATOM   1763  C   ASP   115      30.035  57.522  24.885
ATOM   1764  O   ASP   115      30.942  57.078  24.114
ATOM   1765  N   GLU   116      30.257  58.572  25.694
ATOM   1766  H   GLU   116      29.419  58.934  26.127
ATOM   1767  CA  GLU   116      31.547  59.175  25.919
ATOM   1768  HA  GLU   116      31.796  59.578  24.937
ATOM   1769  CB  GLU   116      31.387  60.283  26.923
ATOM   1770 2HB  GLU   116      30.522  60.923  26.750
ATOM   1771 3HB  GLU   116      31.350  59.816  27.907
ATOM   1772  CG  GLU   116      32.630  61.193  27.016
ATOM   1773 2HG  GLU   116      32.390  61.981  27.730
ATOM   1774 3HG  GLU   116      33.429  60.621  27.488
ATOM   1775  CD  GLU   116      33.220  61.900  25.763
ATOM   1776  OE1 GLU   116      32.658  61.687  24.690
ATOM   1777  OE2 GLU   116      34.183  62.690  25.886
ATOM   1778  C   GLU   116      32.598  58.094  26.351
ATOM   1779  O   GLU   116      33.822  58.210  26.120
ATOM   1780  N   GLU   117      32.181  56.989  26.977
ATOM   1781  H   GLU   117      31.204  56.842  27.189
ATOM   1782  CA  GLU   117      32.953  55.796  27.367
ATOM   1783  HA  GLU   117      33.842  56.114  27.912
ATOM   1784  CB  GLU   117      32.177  54.837  28.307
ATOM   1785 2HB  GLU   117      31.439  54.257  27.753
ATOM   1786 3HB  GLU   117      32.792  54.025  28.695
ATOM   1787  CG  GLU   117      31.506  55.661  29.495
ATOM   1788 2HG  GLU   117      32.297  56.170  30.045
ATOM   1789 3HG  GLU   117      30.877  56.459  29.100
ATOM   1790  CD  GLU   117      30.720  54.784  30.435
ATOM   1791  OE1 GLU   117      29.458  54.897  30.392
ATOM   1792  OE2 GLU   117      31.295  53.955  31.166
ATOM   1793  C   GLU   117      33.609  55.166  26.184
ATOM   1794  O   GLU   117      34.844  55.017  26.316
ATOM   1795  N   VAL   118      32.946  54.984  25.030
ATOM   1796  H   VAL   118      32.020  55.357  25.179
ATOM   1797  CA  VAL   118      33.590  54.529  23.765
ATOM   1798  HA  VAL   118      34.142  53.617  23.994
ATOM   1799  CB  VAL   118      32.593  54.176  22.697
ATOM   1800  HB  VAL   118      32.239  54.992  22.066
ATOM   1801  CG1 VAL   118      33.380  53.280  21.711
ATOM   1802 1HG1 VAL   118      33.926  52.469  22.194
ATOM   1803 2HG1 VAL   118      32.605  52.770  21.139
ATOM   1804 3HG1 VAL   118      33.932  53.909  21.013
ATOM   1805  CG2 VAL   118      31.354  53.491  23.231
ATOM   1806 1HG2 VAL   118      30.707  54.216  23.725
ATOM   1807 2HG2 VAL   118      30.788  53.030  22.422
ATOM   1808 3HG2 VAL   118      31.674  52.729  23.942
ATOM   1809  C   VAL   118      34.587  55.596  23.192
ATOM   1810  O   VAL   118      35.709  55.322  22.691
ATOM   1811  N   ASP   119      34.369  56.887  23.517
ATOM   1812  H   ASP   119      33.547  57.110  24.061
ATOM   1813  CA  ASP   119      35.327  57.960  23.230
ATOM   1814  HA  ASP   119      35.588  57.887  22.174
ATOM   1815  CB  ASP   119      34.686  59.404  23.354
ATOM   1816 2HB  ASP   119      33.616  59.321  23.544
ATOM   1817 3HB  ASP   119      35.063  59.922  24.236
ATOM   1818  CG  ASP   119      35.000  60.341  22.170
ATOM   1819  OD1 ASP   119      36.193  60.584  21.931
ATOM   1820  OD2 ASP   119      34.143  60.704  21.404
ATOM   1821  C   ASP   119      36.614  57.814  24.027
ATOM   1822  O   ASP   119      37.697  57.884  23.444
ATOM   1823  N   GLU   120      36.450  57.676  25.343
ATOM   1824  H   GLU   120      35.488  57.484  25.586
ATOM   1825  CA  GLU   120      37.552  57.636  26.334
ATOM   1826  HA  GLU   120      38.195  58.498  26.158
ATOM   1827  CB  GLU   120      36.979  57.669  27.796
ATOM   1828 2HB  GLU   120      36.232  56.876  27.769
ATOM   1829 3HB  GLU   120      37.734  57.363  28.520
ATOM   1830  CG  GLU   120      36.227  58.969  28.084
ATOM   1831 2HG  GLU   120      35.953  59.457  27.148
ATOM   1832 3HG  GLU   120      35.301  58.744  28.612
ATOM   1833  CD  GLU   120      36.998  59.889  28.943
ATOM   1834  OE1 GLU   120      36.576  60.172  30.061
ATOM   1835  OE2 GLU   120      38.054  60.377  28.542
ATOM   1836  C   GLU   120      38.419  56.354  26.292
ATOM   1837  O   GLU   120      39.528  56.489  26.762
ATOM   1838  N   MET   121      37.934  55.208  25.818
ATOM   1839  H   MET   121      36.969  55.225  25.521
ATOM   1840  CA  MET   121      38.670  54.042  25.522
ATOM   1841  HA  MET   121      39.103  53.596  26.417
ATOM   1842  CB  MET   121      37.696  53.063  24.873
ATOM   1843 2HB  MET   121      37.016  53.583  24.199
ATOM   1844 3HB  MET   121      38.256  52.393  24.220
ATOM   1845  CG  MET   121      36.866  52.367  25.985
ATOM   1846 2HG  MET   121      37.517  51.746  26.601
ATOM   1847 3HG  MET   121      36.391  53.069  26.669
ATOM   1848  SD  MET   121      35.510  51.302  25.470
ATOM   1849  CE  MET   121      34.803  50.954  27.079
ATOM   1850 1HE  MET   121      34.682  51.870  27.658
ATOM   1851 2HE  MET   121      33.845  50.461  26.916
ATOM   1852 3HE  MET   121      35.527  50.338  27.611
ATOM   1853  C   MET   121      39.761  54.306  24.500
ATOM   1854  O   MET   121      40.870  53.851  24.718
ATOM   1855  N   ILE   122      39.443  55.114  23.424
ATOM   1856  H   ILE   122      38.497  55.458  23.344
ATOM   1857  CA  ILE   122      40.482  55.479  22.389
ATOM   1858  HA  ILE   122      41.006  54.635  21.942
ATOM   1859  CB  ILE   122      39.784  56.144  21.143
ATOM   1860  HB  ILE   122      38.938  56.709  21.535
ATOM   1861  CG2 ILE   122      40.551  57.177  20.315
ATOM   1862 1HG2 ILE   122      41.365  56.730  19.745
ATOM   1863 2HG2 ILE   122      39.923  57.602  19.532
ATOM   1864 3HG2 ILE   122      40.938  57.944  20.986
ATOM   1865  CG1 ILE   122      39.179  54.993  20.276
ATOM   1866 2HG1 ILE   122      39.243  55.267  19.223
ATOM   1867 3HG1 ILE   122      39.828  54.123  20.381
ATOM   1868  CD1 ILE   122      37.742  54.578  20.598
ATOM   1869 1HD1 ILE   122      37.022  55.396  20.591
ATOM   1870 2HD1 ILE   122      37.553  53.784  19.875
ATOM   1871 3HD1 ILE   122      37.747  54.091  21.574
ATOM   1872  C   ILE   122      41.545  56.355  23.003
ATOM   1873  O   ILE   122      42.726  56.150  22.722
ATOM   1874  N   ARG   123      41.179  57.179  24.014
ATOM   1875  H   ARG   123      40.199  57.023  24.204
ATOM   1876  CA  ARG   123      42.063  57.902  24.854
ATOM   1877  HA  ARG   123      42.829  58.410  24.268
ATOM   1878  CB  ARG   123      41.312  59.039  25.605
ATOM   1879 2HB  ARG   123      40.680  58.576  26.364
ATOM   1880 3HB  ARG   123      42.022  59.759  26.011
ATOM   1881  CG  ARG   123      40.489  59.987  24.714
ATOM   1882 2HG  ARG   123      41.145  60.601  24.097
ATOM   1883 3HG  ARG   123      39.835  59.337  24.134
ATOM   1884  CD  ARG   123      39.686  60.969  25.539
ATOM   1885 2HD  ARG   123      39.338  60.438  26.426
ATOM   1886 3HD  ARG   123      40.417  61.676  25.931
ATOM   1887  NE  ARG   123      38.600  61.611  24.776
ATOM   1888  HE  ARG   123      38.668  61.429  23.785
ATOM   1889  CZ  ARG   123      37.455  62.042  25.187
ATOM   1890  NH1 ARG   123      37.267  62.169  26.482
ATOM   1891 1HH1 ARG   123      37.981  61.877  27.135
ATOM   1892 2HH1 ARG   123      36.347  62.328  26.867
ATOM   1893  NH2 ARG   123      36.461  62.281  24.395
ATOM   1894 1HH2 ARG   123      36.498  62.032  23.417
ATOM   1895 2HH2 ARG   123      35.557  62.556  24.752
ATOM   1896  C   ARG   123      42.991  57.096  25.833
ATOM   1897  O   ARG   123      44.151  57.459  26.147
ATOM   1898  N   GLU   124      42.591  55.913  26.238
ATOM   1899  H   GLU   124      41.596  55.833  26.085
ATOM   1900  CA  GLU   124      43.394  54.945  26.959
ATOM   1901  HA  GLU   124      43.746  55.527  27.811
ATOM   1902  CB  GLU   124      42.420  53.837  27.519
ATOM   1903 2HB  GLU   124      41.448  54.288  27.715
ATOM   1904 3HB  GLU   124      42.230  53.124  26.717
ATOM   1905  CG  GLU   124      42.913  52.970  28.671
ATOM   1906 2HG  GLU   124      42.084  52.357  29.024
ATOM   1907 3HG  GLU   124      43.756  52.361  28.345
ATOM   1908  CD  GLU   124      43.476  53.849  29.829
ATOM   1909  OE1 GLU   124      42.750  54.858  30.095
ATOM   1910  OE2 GLU   124      44.629  53.542  30.321
ATOM   1911  C   GLU   124      44.500  54.341  26.112
ATOM   1912  O   GLU   124      45.529  54.108  26.725
ATOM   1913  N   ALA   125      44.279  54.121  24.766
ATOM   1914  H   ALA   125      43.409  54.360  24.310
ATOM   1915  CA  ALA   125      45.254  53.442  23.891
ATOM   1916  HA  ALA   125      45.988  52.934  24.516
ATOM   1917  CB  ALA   125      44.441  52.337  23.187
ATOM   1918 1HB  ALA   125      43.579  52.764  22.674
ATOM   1919 2HB  ALA   125      45.025  51.719  22.504
ATOM   1920 3HB  ALA   125      44.013  51.737  23.989
ATOM   1921  C   ALA   125      45.932  54.297  22.794
ATOM   1922  O   ALA   125      46.958  53.822  22.256
ATOM   1923  N   ASP   126      45.483  55.557  22.596
ATOM   1924  H   ASP   126      44.635  55.763  23.103
ATOM   1925  CA  ASP   126      46.280  56.559  21.904
ATOM   1926  HA  ASP   126      46.716  56.053  21.043
ATOM   1927  CB  ASP   126      45.418  57.642  21.186
ATOM   1928 2HB  ASP   126      44.863  57.126  20.402
ATOM   1929 3HB  ASP   126      44.780  58.127  21.925
ATOM   1930  CG  ASP   126      46.314  58.677  20.407
ATOM   1931  OD1 ASP   126      45.941  59.889  20.441
ATOM   1932  OD2 ASP   126      47.282  58.239  19.827
ATOM   1933  C   ASP   126      47.363  57.089  22.823
ATOM   1934  O   ASP   126      47.105  58.014  23.691
ATOM   1935  N   ILE   127      48.599  56.677  22.542
ATOM   1936  H   ILE   127      48.691  56.109  21.712
ATOM   1937  CA  ILE   127      49.794  57.180  23.208
ATOM   1938  HA  ILE   127      49.452  57.490  24.195
ATOM   1939  CB  ILE   127      50.741  55.990  23.428
ATOM   1940  HB  ILE   127      50.938  55.631  22.418
ATOM   1941  CG2 ILE   127      52.034  56.208  24.173
ATOM   1942 1HG2 ILE   127      52.460  57.192  23.978
ATOM   1943 2HG2 ILE   127      51.762  56.144  25.227
ATOM   1944 3HG2 ILE   127      52.717  55.365  24.067
ATOM   1945  CG1 ILE   127      50.019  54.801  24.127
ATOM   1946 2HG1 ILE   127      49.465  55.086  25.021
ATOM   1947 3HG1 ILE   127      49.250  54.495  23.418
ATOM   1948  CD1 ILE   127      50.806  53.548  24.356
ATOM   1949 1HD1 ILE   127      51.468  53.596  25.220
ATOM   1950 2HD1 ILE   127      50.131  52.693  24.390
ATOM   1951 3HD1 ILE   127      51.460  53.386  23.500
ATOM   1952  C   ILE   127      50.517  58.295  22.444
ATOM   1953  O   ILE   127      51.055  59.269  22.971
ATOM   1954  N   ASP   128      50.366  58.406  21.082
ATOM   1955  H   ASP   128      49.734  57.739  20.663
ATOM   1956  CA  ASP   128      50.930  59.518  20.274
ATOM   1957  HA  ASP   128      51.968  59.745  20.517
ATOM   1958  CB  ASP   128      50.862  59.236  18.773
ATOM   1959 2HB  ASP   128      51.216  58.217  18.615
ATOM   1960 3HB  ASP   128      49.818  59.180  18.462
ATOM   1961  CG  ASP   128      51.545  60.320  17.963
ATOM   1962  OD1 ASP   128      52.771  60.442  18.047
ATOM   1963  OD2 ASP   128      50.853  61.168  17.393
ATOM   1964  C   ASP   128      50.325  60.903  20.465
ATOM   1965  O   ASP   128      50.970  61.896  20.802
ATOM   1966  N   GLY   129      48.972  60.955  20.337
ATOM   1967  H   GLY   129      48.458  60.122  20.089
ATOM   1968  CA  GLY   129      48.145  62.120  20.692
ATOM   1969 2HA  GLY   129      47.577  62.021  21.618
ATOM   1970 3HA  GLY   129      48.797  62.928  21.025
ATOM   1971  C   GLY   129      47.130  62.537  19.580
ATOM   1972  O   GLY   129      46.602  63.646  19.731
ATOM   1973  N   ASP   130      46.846  61.732  18.537
ATOM   1974  H   ASP   130      47.406  60.893  18.573
ATOM   1975  CA  ASP   130      45.958  62.017  17.478
ATOM   1976  HA  ASP   130      46.345  62.988  17.168
ATOM   1977  CB  ASP   130      46.254  61.086  16.319
ATOM   1978 2HB  ASP   130      47.340  61.037  16.242
ATOM   1979 3HB  ASP   130      45.906  60.057  16.412
ATOM   1980  CG  ASP   130      45.681  61.641  15.045
ATOM   1981  OD1 ASP   130      44.808  61.006  14.407
ATOM   1982  OD2 ASP   130      46.197  62.687  14.598
ATOM   1983  C   ASP   130      44.440  62.015  17.825
ATOM   1984  O   ASP   130      43.600  62.706  17.078
ATOM   1985  N   GLY   131      43.950  61.320  18.866
ATOM   1986  H   GLY   131      44.588  60.826  19.473
ATOM   1987  CA  GLY   131      42.439  61.094  19.024
ATOM   1988 2HA  GLY   131      42.183  60.757  20.028
ATOM   1989 3HA  GLY   131      41.767  61.940  18.877
ATOM   1990  C   GLY   131      41.807  59.926  18.281
ATOM   1991  O   GLY   131      40.564  59.769  18.321
ATOM   1992  N   GLN   132      42.727  59.161  17.619
ATOM   1993  H   GLN   132      43.706  59.373  17.751
ATOM   1994  CA  GLN   132      42.486  57.980  16.785
ATOM   1995  HA  GLN   132      41.594  57.433  17.091
ATOM   1996  CB  GLN   132      42.234  58.359  15.317
ATOM   1997 2HB  GLN   132      43.043  58.992  14.953
ATOM   1998 3HB  GLN   132      42.299  57.501  14.648
ATOM   1999  CG  GLN   132      40.888  59.035  15.086
ATOM   2000 2HG  GLN   132      40.060  58.388  15.376
ATOM   2001 3HG  GLN   132      40.868  60.018  15.556
ATOM   2002  CD  GLN   132      40.690  59.344  13.634
ATOM   2003  OE1 GLN   132      40.538  60.468  13.238
ATOM   2004  NE2 GLN   132      40.589  58.299  12.791
ATOM   2005 1HE2 GLN   132      40.504  58.470  11.799
ATOM   2006 2HE2 GLN   132      40.630  57.353  13.141
ATOM   2007  C   GLN   132      43.657  56.978  16.988
ATOM   2008  O   GLN   132      44.759  57.389  17.366
ATOM   2009  N   VAL   133      43.419  55.687  16.662
ATOM   2010  H   VAL   133      42.501  55.415  16.341
ATOM   2011  CA  VAL   133      44.305  54.617  17.126
ATOM   2012  HA  VAL   133      45.125  55.136  17.622
ATOM   2013  CB  VAL   133      43.685  53.788  18.300
ATOM   2014  HB  VAL   133      43.126  52.978  17.831
ATOM   2015  CG1 VAL   133      44.873  53.218  19.100
ATOM   2016 1HG1 VAL   133      44.732  52.908  20.136
ATOM   2017 2HG1 VAL   133      45.262  52.333  18.597
ATOM   2018 3HG1 VAL   133      45.676  53.949  19.190
ATOM   2019  CG2 VAL   133      42.841  54.562  19.300
ATOM   2020 1HG2 VAL   133      42.014  54.917  18.684
ATOM   2021 2HG2 VAL   133      42.521  53.907  20.109
ATOM   2022 3HG2 VAL   133      43.479  55.389  19.611
ATOM   2023  C   VAL   133      44.983  53.762  16.117
ATOM   2024  O   VAL   133      44.419  52.731  15.704
ATOM   2025  N   ASN   134      46.194  54.194  15.797
ATOM   2026  H   ASN   134      46.587  55.040  16.183
ATOM   2027  CA  ASN   134      47.178  53.423  15.074
ATOM   2028  HA  ASN   134      46.756  53.145  14.108
ATOM   2029  CB  ASN   134      48.330  54.306  14.948
ATOM   2030 2HB  ASN   134      48.021  55.257  14.514
ATOM   2031 3HB  ASN   134      48.723  54.523  15.941
ATOM   2032  CG  ASN   134      49.354  53.688  14.096
ATOM   2033  OD1 ASN   134      49.227  53.331  12.919
ATOM   2034  ND2 ASN   134      50.459  53.397  14.660
ATOM   2035 1HD2 ASN   134      51.101  52.747  14.231
ATOM   2036 2HD2 ASN   134      50.795  53.765  15.539
ATOM   2037  C   ASN   134      47.444  52.050  15.732
ATOM   2038  O   ASN   134      47.174  51.877  16.932
ATOM   2039  N   TYR   135      48.042  51.195  14.957
ATOM   2040  H   TYR   135      48.188  51.494  14.004
ATOM   2041  CA  TYR   135      48.497  49.825  15.404
ATOM   2042  HA  TYR   135      47.607  49.346  15.814
ATOM   2043  CB  TYR   135      48.871  49.032  14.168
ATOM   2044 2HB  TYR   135      47.999  49.028  13.514
ATOM   2045 3HB  TYR   135      49.739  49.431  13.644
ATOM   2046  CG  TYR   135      49.158  47.568  14.443
ATOM   2047  CD1 TYR   135      48.105  46.643  14.615
ATOM   2048  HD1 TYR   135      47.130  47.057  14.403
ATOM   2049  CE1 TYR   135      48.356  45.382  15.188
ATOM   2050  HE1 TYR   135      47.528  44.702  15.323
ATOM   2051  CZ  TYR   135      49.694  44.999  15.465
ATOM   2052  OH  TYR   135      49.960  43.825  16.043
ATOM   2053  HH  TYR   135      50.900  43.651  15.957
ATOM   2054  CE2 TYR   135      50.753  45.954  15.250
ATOM   2055  HE2 TYR   135      51.788  45.815  15.525
ATOM   2056  CD2 TYR   135      50.498  47.238  14.773
ATOM   2057  HD2 TYR   135      51.332  47.917  14.675
ATOM   2058  C   TYR   135      49.584  49.727  16.535
ATOM   2059  O   TYR   135      49.383  49.145  17.617
ATOM   2060  N   GLU   136      50.801  50.279  16.352
ATOM   2061  H   GLU   136      51.043  50.862  15.563
ATOM   2062  CA  GLU   136      51.967  50.120  17.254
ATOM   2063  HA  GLU   136      52.102  49.043  17.355
ATOM   2064  CB  GLU   136      53.233  50.708  16.666
ATOM   2065 2HB  GLU   136      53.076  51.771  16.487
ATOM   2066 3HB  GLU   136      54.066  50.769  17.366
ATOM   2067  CG  GLU   136      53.694  50.062  15.330
ATOM   2068 2HG  GLU   136      54.753  50.262  15.166
ATOM   2069 3HG  GLU   136      53.657  48.978  15.437
ATOM   2070  CD  GLU   136      52.973  50.472  14.004
ATOM   2071  OE1 GLU   136      52.860  49.613  13.044
ATOM   2072  OE2 GLU   136      52.490  51.608  13.939
ATOM   2073  C   GLU   136      51.661  50.581  18.745
ATOM   2074  O   GLU   136      52.157  49.881  19.651
ATOM   2075  N   GLU   137      50.863  51.614  18.961
ATOM   2076  H   GLU   137      50.559  52.171  18.175
ATOM   2077  CA  GLU   137      50.137  52.128  20.154
ATOM   2078  HA  GLU   137      50.861  52.499  20.879
ATOM   2079  CB  GLU   137      49.301  53.335  19.669
ATOM   2080 2HB  GLU   137      48.691  52.882  18.887
ATOM   2081 3HB  GLU   137      48.567  53.617  20.424
ATOM   2082  CG  GLU   137      50.036  54.704  19.208
ATOM   2083 2HG  GLU   137      49.294  55.371  18.768
ATOM   2084 3HG  GLU   137      50.443  55.139  20.120
ATOM   2085  CD  GLU   137      51.199  54.640  18.247
ATOM   2086  OE1 GLU   137      51.022  54.557  17.029
ATOM   2087  OE2 GLU   137      52.326  54.489  18.727
ATOM   2088  C   GLU   137      49.214  51.085  20.823
ATOM   2089  O   GLU   137      49.115  51.049  22.054
ATOM   2090  N   PHE   138      48.563  50.200  20.073
ATOM   2091  H   PHE   138      48.820  50.330  19.105
ATOM   2092  CA  PHE   138      47.570  49.160  20.478
ATOM   2093  HA  PHE   138      46.896  49.605  21.210
ATOM   2094  CB  PHE   138      46.720  48.851  19.154
ATOM   2095 2HB  PHE   138      46.703  49.708  18.481
ATOM   2096 3HB  PHE   138      47.285  48.090  18.616
ATOM   2097  CG  PHE   138      45.246  48.517  19.421
ATOM   2098  CD1 PHE   138      44.434  49.616  19.858
ATOM   2099  HD1 PHE   138      44.922  50.472  20.299
ATOM   2100  CE1 PHE   138      43.037  49.463  20.004
ATOM   2101  HE1 PHE   138      42.352  50.256  20.267
ATOM   2102  CZ  PHE   138      42.498  48.266  19.512
ATOM   2103  HZ  PHE   138      41.448  48.029  19.601
ATOM   2104  CE2 PHE   138      43.296  47.259  18.880
ATOM   2105  HE2 PHE   138      42.878  46.353  18.467
ATOM   2106  CD2 PHE   138      44.666  47.346  18.852
ATOM   2107  HD2 PHE   138      45.323  46.563  18.502
ATOM   2108  C   PHE   138      48.266  47.907  21.077
ATOM   2109  O   PHE   138      47.846  47.371  22.102
ATOM   2110  N   VAL   139      49.481  47.546  20.501
ATOM   2111  H   VAL   139      49.847  48.113  19.750
ATOM   2112  CA  VAL   139      50.393  46.516  21.055
ATOM   2113  HA  VAL   139      49.902  45.549  21.158
ATOM   2114  CB  VAL   139      51.535  46.314  20.056
ATOM   2115  HB  VAL   139      52.146  47.213  19.984
ATOM   2116  CG1 VAL   139      52.530  45.170  20.511
ATOM   2117 1HG1 VAL   139      52.110  44.175  20.364
ATOM   2118 2HG1 VAL   139      53.390  45.228  19.843
ATOM   2119 3HG1 VAL   139      52.731  45.371  21.563
ATOM   2120  CG2 VAL   139      50.948  45.927  18.691
ATOM   2121 1HG2 VAL   139      50.563  46.817  18.193
ATOM   2122 2HG2 VAL   139      51.666  45.336  18.123
ATOM   2123 3HG2 VAL   139      50.091  45.266  18.821
ATOM   2124  C   VAL   139      50.917  46.960  22.416
ATOM   2125  O   VAL   139      50.906  46.185  23.378
ATOM   2126  N   GLN   140      51.332  48.225  22.501
ATOM   2127  H   GLN   140      51.347  48.767  21.649
ATOM   2128  CA  GLN   140      51.749  48.844  23.742
ATOM   2129  HA  GLN   140      52.553  48.245  24.168
ATOM   2130  CB  GLN   140      52.218  50.294  23.503
ATOM   2131 2HB  GLN   140      51.618  50.679  22.678
ATOM   2132 3HB  GLN   140      52.062  50.905  24.392
ATOM   2133  CG  GLN   140      53.720  50.290  23.111
ATOM   2134 2HG  GLN   140      53.828  49.617  22.261
ATOM   2135 3HG  GLN   140      54.013  51.200  22.589
ATOM   2136  CD  GLN   140      54.747  49.925  24.203
ATOM   2137  OE1 GLN   140      55.014  48.777  24.500
ATOM   2138  NE2 GLN   140      55.431  50.906  24.745
ATOM   2139 1HE2 GLN   140      55.954  50.691  25.582
ATOM   2140 2HE2 GLN   140      55.340  51.883  24.508
ATOM   2141  C   GLN   140      50.641  48.770  24.787
ATOM   2142  O   GLN   140      50.802  48.158  25.853
ATOM   2143  N   MET   141      49.379  49.184  24.403
ATOM   2144  H   MET   141      49.240  49.630  23.508
ATOM   2145  CA  MET   141      48.216  49.000  25.273
ATOM   2146  HA  MET   141      48.339  49.541  26.211
ATOM   2147  CB  MET   141      46.909  49.486  24.495
ATOM   2148 2HB  MET   141      46.900  50.570  24.375
ATOM   2149 3HB  MET   141      46.830  49.043  23.502
ATOM   2150  CG  MET   141      45.603  49.159  25.227
ATOM   2151 2HG  MET   141      44.749  49.507  24.646
ATOM   2152 3HG  MET   141      45.503  48.083  25.363
ATOM   2153  SD  MET   141      45.434  50.116  26.778
ATOM   2154  CE  MET   141      43.656  50.000  26.890
ATOM   2155 1HE  MET   141      43.396  49.073  26.379
ATOM   2156 2HE  MET   141      43.335  49.985  27.932
ATOM   2157 3HE  MET   141      43.239  50.857  26.361
ATOM   2158  C   MET   141      48.111  47.557  25.787
ATOM   2159  O   MET   141      47.755  47.310  26.980
ATOM   2160  N   MET   142      48.379  46.560  24.929
ATOM   2161  H   MET   142      48.743  46.873  24.040
ATOM   2162  CA  MET   142      48.008  45.159  25.211
ATOM   2163  HA  MET   142      47.289  45.205  26.029
ATOM   2164  CB  MET   142      47.506  44.601  23.895
ATOM   2165 2HB  MET   142      48.232  44.732  23.093
ATOM   2166 3HB  MET   142      47.378  43.531  24.056
ATOM   2167  CG  MET   142      46.121  45.118  23.578
ATOM   2168 2HG  MET   142      46.244  46.176  23.343
ATOM   2169 3HG  MET   142      45.903  44.599  22.645
ATOM   2170  SD  MET   142      44.801  44.847  24.780
ATOM   2171  CE  MET   142      44.884  42.992  24.806
ATOM   2172 1HE  MET   142      44.025  42.605  25.354
ATOM   2173 2HE  MET   142      44.829  42.521  23.824
ATOM   2174 3HE  MET   142      45.745  42.614  25.356
ATOM   2175  C   MET   142      49.120  44.244  25.825
ATOM   2176  O   MET   142      48.776  43.255  26.488
ATOM   2177  N   THR   143      50.420  44.561  25.625
ATOM   2178  H   THR   143      50.560  45.512  25.316
ATOM   2179  CA  THR   143      51.573  43.679  26.104
ATOM   2180  HA  THR   143      51.256  42.656  25.900
ATOM   2181  CB  THR   143      52.943  44.003  25.274
ATOM   2182  HB  THR   143      53.807  43.702  25.867
ATOM   2183  CG2 THR   143      53.059  43.476  23.825
ATOM   2184 1HG2 THR   143      52.323  43.980  23.199
ATOM   2185 2HG2 THR   143      54.060  43.768  23.508
ATOM   2186 3HG2 THR   143      53.027  42.388  23.875
ATOM   2187  OG1 THR   143      52.988  45.378  25.202
ATOM   2188 1HG  THR   143      52.210  45.721  24.755
ATOM   2189  C   THR   143      51.823  43.669  27.672
ATOM   2190  O   THR   143      52.426  42.620  28.140
ATOM   2191  OXT THR   143      51.608  44.673  28.384
TER   
ATOM   2192  N   SER   144      19.317   9.998  41.985
ATOM   2193  H1  SER   144      20.075   9.535  42.466
ATOM   2194  H2  SER   144      19.632  10.627  41.261
ATOM   2195  H3  SER   144      18.650   9.406  41.510
ATOM   2196  CA  SER   144      18.628  10.749  42.992
ATOM   2197  HA  SER   144      18.056  10.066  43.620
ATOM   2198  CB  SER   144      19.657  11.445  43.856
ATOM   2199 2HB  SER   144      20.210  12.231  43.341
ATOM   2200 3HB  SER   144      19.098  11.920  44.662
ATOM   2201  OG  SER   144      20.660  10.562  44.383
ATOM   2202  HG  SER   144      21.512  10.748  43.982
ATOM   2203  C   SER   144      17.669  11.704  42.381
ATOM   2204  O   SER   144      18.024  12.767  41.883
ATOM   2205  N   THR   145      16.355  11.374  42.429
ATOM   2206  H   THR   145      15.977  10.546  42.867
ATOM   2207  CA  THR   145      15.363  12.082  41.551
ATOM   2208  HA  THR   145      15.848  12.155  40.578
ATOM   2209  CB  THR   145      14.142  11.237  41.258
ATOM   2210  HB  THR   145      13.495  11.190  42.134
ATOM   2211  CG2 THR   145      13.297  11.575  40.042
ATOM   2212 1HG2 THR   145      13.965  12.051  39.324
ATOM   2213 2HG2 THR   145      12.642  10.774  39.700
ATOM   2214 3HG2 THR   145      12.648  12.341  40.466
ATOM   2215  OG1 THR   145      14.625   9.911  40.944
ATOM   2216 1HG  THR   145      13.823   9.412  41.117
ATOM   2217  C   THR   145      14.990  13.556  41.874
ATOM   2218  O   THR   145      14.315  14.259  41.085
ATOM   2219  N   LYS   146      15.452  14.036  43.033
ATOM   2220  H   LYS   146      16.015  13.449  43.632
ATOM   2221  CA  LYS   146      14.934  15.269  43.640
ATOM   2222  HA  LYS   146      13.934  15.046  44.012
ATOM   2223  CB  LYS   146      15.617  15.598  44.909
ATOM   2224 2HB  LYS   146      15.591  14.666  45.473
ATOM   2225 3HB  LYS   146      16.630  15.888  44.631
ATOM   2226  CG  LYS   146      14.872  16.651  45.822
ATOM   2227 2HG  LYS   146      13.844  16.862  45.528
ATOM   2228 3HG  LYS   146      14.806  16.151  46.788
ATOM   2229  CD  LYS   146      15.643  17.927  46.117
ATOM   2230 2HD  LYS   146      16.624  17.735  46.551
ATOM   2231 3HD  LYS   146      15.755  18.552  45.230
ATOM   2232  CE  LYS   146      14.941  18.853  47.133
ATOM   2233 2HE  LYS   146      13.900  18.940  46.823
ATOM   2234 3HE  LYS   146      14.866  18.392  48.119
ATOM   2235  NZ  LYS   146      15.489  20.248  47.277
ATOM   2236 1HZ  LYS   146      14.982  20.887  47.873
ATOM   2237 2HZ  LYS   146      16.487  20.332  47.405
ATOM   2238 3HZ  LYS   146      15.451  20.693  46.371
ATOM   2239  C   LYS   146      14.948  16.489  42.720
ATOM   2240  O   LYS   146      13.878  17.080  42.723
ATOM   2241  N   PHE   147      16.021  16.846  42.010
ATOM   2242  H   PHE   147      16.800  16.233  42.205
ATOM   2243  CA  PHE   147      16.174  17.983  41.100
ATOM   2244  HA  PHE   147      16.215  18.913  41.668
ATOM   2245  CB  PHE   147      17.499  17.807  40.384
ATOM   2246 2HB  PHE   147      18.276  17.957  41.134
ATOM   2247 3HB  PHE   147      17.606  16.788  40.013
ATOM   2248  CG  PHE   147      17.777  18.816  39.239
ATOM   2249  CD1 PHE   147      18.604  19.927  39.497
ATOM   2250  HD1 PHE   147      19.078  19.937  40.467
ATOM   2251  CE1 PHE   147      18.806  20.953  38.576
ATOM   2252  HE1 PHE   147      19.461  21.774  38.827
ATOM   2253  CZ  PHE   147      18.180  20.855  37.328
ATOM   2254  HZ  PHE   147      18.366  21.607  36.575
ATOM   2255  CE2 PHE   147      17.509  19.694  37.015
ATOM   2256  HE2 PHE   147      17.061  19.703  36.032
ATOM   2257  CD2 PHE   147      17.263  18.644  37.905
ATOM   2258  HD2 PHE   147      16.643  17.795  37.655
ATOM   2259  C   PHE   147      15.018  17.923  40.154
ATOM   2260  O   PHE   147      14.256  18.901  40.124
ATOM   2261  N   SER   148      14.807  16.834  39.368
ATOM   2262  H   SER   148      15.449  16.059  39.275
ATOM   2263  CA  SER   148      13.671  16.620  38.484
ATOM   2264  HA  SER   148      13.827  17.416  37.757
ATOM   2265  CB  SER   148      13.623  15.197  37.927
ATOM   2266 2HB  SER   148      13.481  14.431  38.690
ATOM   2267 3HB  SER   148      12.834  14.932  37.224
ATOM   2268  OG  SER   148      14.825  15.025  37.241
ATOM   2269  HG  SER   148      14.639  14.539  36.434
ATOM   2270  C   SER   148      12.326  16.905  39.035
ATOM   2271  O   SER   148      11.538  17.475  38.284
ATOM   2272  N   ASP   149      12.087  16.520  40.279
ATOM   2273  H   ASP   149      12.789  16.091  40.866
ATOM   2274  CA  ASP   149      10.816  16.689  40.945
ATOM   2275  HA  ASP   149      10.023  16.450  40.237
ATOM   2276  CB  ASP   149      10.641  15.750  42.114
ATOM   2277 2HB  ASP   149      11.432  15.834  42.859
ATOM   2278 3HB  ASP   149       9.662  16.099  42.443
ATOM   2279  CG  ASP   149      10.544  14.284  41.692
ATOM   2280  OD1 ASP   149       9.665  14.034  40.809
ATOM   2281  OD2 ASP   149      11.336  13.458  42.151
ATOM   2282  C   ASP   149      10.489  18.172  41.321
ATOM   2283  O   ASP   149       9.376  18.434  41.733
ATOM   2284  N   ASN   150      11.478  19.095  41.123
ATOM   2285  H   ASN   150      12.368  18.757  40.783
ATOM   2286  CA  ASN   150      11.446  20.512  41.664
ATOM   2287  HA  ASN   150      10.419  20.779  41.913
ATOM   2288  CB  ASN   150      12.371  20.548  42.909
ATOM   2289 2HB  ASN   150      13.338  20.145  42.609
ATOM   2290 3HB  ASN   150      12.636  21.578  43.146
ATOM   2291  CG  ASN   150      11.762  19.839  44.100
ATOM   2292  OD1 ASN   150      11.066  20.511  44.858
ATOM   2293  ND2 ASN   150      12.000  18.541  44.347
ATOM   2294 1HD2 ASN   150      11.421  18.148  45.076
ATOM   2295 2HD2 ASN   150      12.535  17.909  43.769
ATOM   2296  C   ASN   150      11.818  21.668  40.687
ATOM   2297  O   ASN   150      11.510  22.799  41.033
ATOM   2298  N   TYR   151      12.538  21.388  39.601
ATOM   2299  H   TYR   151      12.890  20.479  39.335
ATOM   2300  CA  TYR   151      12.980  22.431  38.702
ATOM   2301  HA  TYR   151      12.402  23.322  38.950
ATOM   2302  CB  TYR   151      14.559  22.731  38.909
ATOM   2303 2HB  TYR   151      15.068  21.834  38.557
ATOM   2304 3HB  TYR   151      14.809  23.569  38.258
ATOM   2305  CG  TYR   151      14.973  22.958  40.356
ATOM   2306  CD1 TYR   151      15.479  21.883  41.133
ATOM   2307  HD1 TYR   151      15.643  20.916  40.682
ATOM   2308  CE1 TYR   151      15.941  22.122  42.460
ATOM   2309  HE1 TYR   151      16.346  21.336  43.080
ATOM   2310  CZ  TYR   151      15.929  23.454  42.971
ATOM   2311  OH  TYR   151      16.185  23.734  44.293
ATOM   2312  HH  TYR   151      16.201  22.895  44.760
ATOM   2313  CE2 TYR   151      15.476  24.503  42.162
ATOM   2314  HE2 TYR   151      15.573  25.512  42.536
ATOM   2315  CD2 TYR   151      15.012  24.278  40.864
ATOM   2316  HD2 TYR   151      14.837  25.135  40.230
ATOM   2317  C   TYR   151      12.681  22.151  37.206
ATOM   2318  O   TYR   151      12.569  21.008  36.785
ATOM   2319  N   ASP   152      12.720  23.198  36.390
ATOM   2320  H   ASP   152      12.868  24.093  36.833
ATOM   2321  CA  ASP   152      12.336  23.283  34.997
ATOM   2322  HA  ASP   152      12.199  22.289  34.571
ATOM   2323  CB  ASP   152      10.942  23.937  34.876
ATOM   2324 2HB  ASP   152      10.478  23.843  35.858
ATOM   2325 3HB  ASP   152      11.021  25.014  34.726
ATOM   2326  CG  ASP   152      10.080  23.167  33.877
ATOM   2327  OD1 ASP   152       9.556  23.784  32.938
ATOM   2328  OD2 ASP   152       9.804  21.951  34.063
ATOM   2329  C   ASP   152      13.362  24.161  34.229
ATOM   2330  O   ASP   152      13.667  25.304  34.617
ATOM   2331  N   VAL   153      14.021  23.501  33.299
ATOM   2332  H   VAL   153      13.618  22.659  32.912
ATOM   2333  CA  VAL   153      15.316  23.865  32.749
ATOM   2334  HA  VAL   153      15.962  24.430  33.422
ATOM   2335  CB  VAL   153      16.229  22.650  32.435
ATOM   2336  HB  VAL   153      15.927  22.184  31.498
ATOM   2337  CG1 VAL   153      17.705  22.990  32.059
ATOM   2338 1HG1 VAL   153      18.158  23.514  32.900
ATOM   2339 2HG1 VAL   153      18.286  22.086  31.876
ATOM   2340 3HG1 VAL   153      17.805  23.620  31.175
ATOM   2341  CG2 VAL   153      16.192  21.576  33.559
ATOM   2342 1HG2 VAL   153      15.252  21.025  33.578
ATOM   2343 2HG2 VAL   153      16.973  20.839  33.372
ATOM   2344 3HG2 VAL   153      16.421  22.016  34.530
ATOM   2345  C   VAL   153      15.065  24.670  31.448
ATOM   2346  O   VAL   153      14.141  24.443  30.660
ATOM   2347  N   LYS   154      15.995  25.613  31.308
ATOM   2348  H   LYS   154      16.802  25.558  31.913
ATOM   2349  CA  LYS   154      16.055  26.680  30.273
ATOM   2350  HA  LYS   154      15.335  26.522  29.471
ATOM   2351  CB  LYS   154      15.848  28.090  30.876
ATOM   2352 2HB  LYS   154      16.686  28.327  31.532
ATOM   2353 3HB  LYS   154      15.779  28.848  30.095
ATOM   2354  CG  LYS   154      14.600  28.268  31.712
ATOM   2355 2HG  LYS   154      14.404  27.419  32.367
ATOM   2356 3HG  LYS   154      14.695  29.170  32.316
ATOM   2357  CD  LYS   154      13.376  28.433  30.848
ATOM   2358 2HD  LYS   154      13.463  29.381  30.316
ATOM   2359 3HD  LYS   154      13.422  27.523  30.249
ATOM   2360  CE  LYS   154      12.112  28.312  31.661
ATOM   2361 2HE  LYS   154      12.240  27.404  32.251
ATOM   2362 3HE  LYS   154      12.092  29.139  32.371
ATOM   2363  NZ  LYS   154      10.833  28.270  30.868
ATOM   2364 1HZ  LYS   154      10.868  27.632  30.085
ATOM   2365 2HZ  LYS   154      10.049  27.930  31.406
ATOM   2366 3HZ  LYS   154      10.570  29.152  30.453
ATOM   2367  C   LYS   154      17.429  26.721  29.639
ATOM   2368  O   LYS   154      18.088  25.689  29.733
ATOM   2369  N   GLU   155      17.795  27.707  28.816
ATOM   2370  H   GLU   155      17.263  28.565  28.801
ATOM   2371  CA  GLU   155      19.108  27.700  28.039
ATOM   2372  HA  GLU   155      19.032  27.031  27.182
ATOM   2373  CB  GLU   155      19.264  29.117  27.430
ATOM   2374 2HB  GLU   155      20.126  29.118  26.763
ATOM   2375 3HB  GLU   155      18.330  29.315  26.905
ATOM   2376  CG  GLU   155      19.359  30.131  28.610
ATOM   2377 2HG  GLU   155      19.427  29.708  29.612
ATOM   2378 3HG  GLU   155      20.258  30.736  28.491
ATOM   2379  CD  GLU   155      18.192  31.141  28.620
ATOM   2380  OE1 GLU   155      16.966  30.719  28.683
ATOM   2381  OE2 GLU   155      18.415  32.344  28.616
ATOM   2382  C   GLU   155      20.393  27.265  28.782
ATOM   2383  O   GLU   155      20.565  27.519  29.962
ATOM   2384  N   GLU   156      21.363  26.649  28.036
ATOM   2385  H   GLU   156      21.150  26.372  27.089
ATOM   2386  CA  GLU   156      22.814  26.370  28.310
ATOM   2387  HA  GLU   156      22.973  25.951  29.304
ATOM   2388  CB  GLU   156      23.282  25.328  27.315
ATOM   2389 2HB  GLU   156      22.556  24.531  27.480
ATOM   2390 3HB  GLU   156      23.072  25.708  26.315
ATOM   2391  CG  GLU   156      24.622  24.675  27.466
ATOM   2392 2HG  GLU   156      25.368  25.436  27.240
ATOM   2393 3HG  GLU   156      24.709  24.259  28.469
ATOM   2394  CD  GLU   156      24.537  23.534  26.464
ATOM   2395  OE1 GLU   156      23.785  22.574  26.660
ATOM   2396  OE2 GLU   156      25.162  23.624  25.362
ATOM   2397  C   GLU   156      23.667  27.621  28.134
ATOM   2398  O   GLU   156      23.761  28.116  27.017
ATOM   2399  N   LEU   157      24.372  27.977  29.167
ATOM   2400  H   LEU   157      24.170  27.469  30.017
ATOM   2401  CA  LEU   157      25.307  29.087  29.331
ATOM   2402  HA  LEU   157      25.221  29.712  28.442
ATOM   2403  CB  LEU   157      24.932  29.935  30.571
ATOM   2404 2HB  LEU   157      25.427  29.433  31.403
ATOM   2405 3HB  LEU   157      25.370  30.920  30.412
ATOM   2406  CG  LEU   157      23.465  29.990  31.000
ATOM   2407  HG  LEU   157      23.069  28.977  31.073
ATOM   2408  CD1 LEU   157      23.402  30.533  32.431
ATOM   2409 1HD1 LEU   157      23.987  31.452  32.402
ATOM   2410 2HD1 LEU   157      22.365  30.800  32.634
ATOM   2411 3HD1 LEU   157      23.943  29.928  33.159
ATOM   2412  CD2 LEU   157      22.659  30.859  30.019
ATOM   2413 1HD2 LEU   157      22.554  30.331  29.071
ATOM   2414 2HD2 LEU   157      21.665  31.017  30.438
ATOM   2415 3HD2 LEU   157      23.099  31.855  29.967
ATOM   2416  C   LEU   157      26.795  28.695  29.290
ATOM   2417  O   LEU   157      27.525  29.098  28.381
ATOM   2418  N   GLY   158      27.288  27.822  30.188
ATOM   2419  H   GLY   158      26.559  27.269  30.617
ATOM   2420  CA  GLY   158      28.670  27.798  30.671
ATOM   2421 2HA  GLY   158      29.165  28.536  30.040
ATOM   2422 3HA  GLY   158      28.682  28.134  31.708
ATOM   2423  C   GLY   158      29.364  26.441  30.643
ATOM   2424  O   GLY   158      28.706  25.425  30.537
ATOM   2425  N   LYS   159      30.732  26.498  30.616
ATOM   2426  H   LYS   159      31.110  27.428  30.729
ATOM   2427  CA  LYS   159      31.752  25.451  30.348
ATOM   2428  HA  LYS   159      32.581  26.029  29.938
ATOM   2429  CB  LYS   159      32.103  24.818  31.723
ATOM   2430 2HB  LYS   159      31.970  25.642  32.424
ATOM   2431 3HB  LYS   159      31.353  24.074  31.990
ATOM   2432  CG  LYS   159      33.539  24.283  32.004
ATOM   2433 2HG  LYS   159      33.666  24.070  33.065
ATOM   2434 3HG  LYS   159      33.685  23.322  31.511
ATOM   2435  CD  LYS   159      34.726  25.192  31.573
ATOM   2436 2HD  LYS   159      35.187  24.740  30.694
ATOM   2437 3HD  LYS   159      34.290  26.170  31.370
ATOM   2438  CE  LYS   159      35.694  25.271  32.711
ATOM   2439 2HE  LYS   159      35.215  25.739  33.571
ATOM   2440 3HE  LYS   159      35.997  24.302  33.106
ATOM   2441  NZ  LYS   159      36.847  25.990  32.245
ATOM   2442 1HZ  LYS   159      36.677  26.974  32.092
ATOM   2443 2HZ  LYS   159      37.546  25.968  32.974
ATOM   2444 3HZ  LYS   159      37.208  25.645  31.367
ATOM   2445  C   LYS   159      31.480  24.420  29.286
ATOM   2446  O   LYS   159      30.513  24.583  28.495
ATOM   2447  N   GLY   160      32.344  23.340  29.220
ATOM   2448  H   GLY   160      33.046  23.361  29.946
ATOM   2449  CA  GLY   160      32.127  22.239  28.272
ATOM   2450 2HA  GLY   160      31.066  22.053  28.108
ATOM   2451 3HA  GLY   160      32.665  22.441  27.346
ATOM   2452  C   GLY   160      32.684  20.935  28.856
ATOM   2453  O   GLY   160      33.639  20.990  29.624
ATOM   2454  N   ALA   161      31.976  19.853  28.466
ATOM   2455  H   ALA   161      31.127  19.908  27.922
ATOM   2456  CA  ALA   161      32.267  18.470  28.578
ATOM   2457  HA  ALA   161      31.418  17.934  28.153
ATOM   2458  CB  ALA   161      33.390  17.949  27.692
ATOM   2459 1HB  ALA   161      34.387  18.080  28.110
ATOM   2460 2HB  ALA   161      33.252  16.903  27.419
ATOM   2461 3HB  ALA   161      33.259  18.526  26.776
ATOM   2462  C   ALA   161      32.435  17.894  30.000
ATOM   2463  O   ALA   161      31.744  16.930  30.374
ATOM   2464  N   PHE   162      33.300  18.477  30.785
ATOM   2465  H   PHE   162      33.711  19.256  30.291
ATOM   2466  CA  PHE   162      33.493  18.247  32.212
ATOM   2467  HA  PHE   162      33.431  17.169  32.359
ATOM   2468  CB  PHE   162      34.836  18.667  32.677
ATOM   2469 2HB  PHE   162      34.841  19.751  32.794
ATOM   2470 3HB  PHE   162      34.936  18.121  33.615
ATOM   2471  CG  PHE   162      35.939  18.225  31.716
ATOM   2472  CD1 PHE   162      36.160  16.861  31.549
ATOM   2473  HD1 PHE   162      35.583  16.138  32.106
ATOM   2474  CE1 PHE   162      37.145  16.359  30.722
ATOM   2475  HE1 PHE   162      37.354  15.299  30.730
ATOM   2476  CZ  PHE   162      37.947  17.275  30.027
ATOM   2477  HZ  PHE   162      38.770  16.915  29.428
ATOM   2478  CE2 PHE   162      37.597  18.675  30.015
ATOM   2479  HE2 PHE   162      38.142  19.394  29.421
ATOM   2480  CD2 PHE   162      36.530  19.117  30.811
ATOM   2481  HD2 PHE   162      36.205  20.131  30.631
ATOM   2482  C   PHE   162      32.432  18.852  33.067
ATOM   2483  O   PHE   162      32.243  18.508  34.272
ATOM   2484  N   SER   163      31.668  19.795  32.509
ATOM   2485  H   SER   163      31.851  20.127  31.573
ATOM   2486  CA  SER   163      30.557  20.628  33.164
ATOM   2487  HA  SER   163      30.012  20.006  33.875
ATOM   2488  CB  SER   163      31.247  21.772  33.889
ATOM   2489 2HB  SER   163      32.065  22.173  33.291
ATOM   2490 3HB  SER   163      30.588  22.604  34.137
ATOM   2491  OG  SER   163      31.864  21.208  35.053
ATOM   2492  HG  SER   163      32.704  21.637  35.232
ATOM   2493  C   SER   163      29.625  21.243  32.153
ATOM   2494  O   SER   163      30.102  21.532  31.041
ATOM   2495  N   VAL   164      28.345  21.497  32.477
ATOM   2496  H   VAL   164      28.030  21.161  33.376
ATOM   2497  CA  VAL   164      27.421  22.283  31.614
ATOM   2498  HA  VAL   164      27.985  22.925  30.938
ATOM   2499  CB  VAL   164      26.533  21.411  30.685
ATOM   2500  HB  VAL   164      27.123  21.197  29.793
ATOM   2501  CG1 VAL   164      25.997  20.078  31.253
ATOM   2502 1HG1 VAL   164      25.315  20.189  32.096
ATOM   2503 2HG1 VAL   164      25.444  19.599  30.445
ATOM   2504 3HG1 VAL   164      26.843  19.430  31.481
ATOM   2505  CG2 VAL   164      25.327  22.124  30.223
ATOM   2506 1HG2 VAL   164      25.708  23.114  29.971
ATOM   2507 2HG2 VAL   164      24.883  21.654  29.346
ATOM   2508 3HG2 VAL   164      24.561  22.184  30.996
ATOM   2509  C   VAL   164      26.599  23.229  32.523
ATOM   2510  O   VAL   164      25.760  22.732  33.312
ATOM   2511  N   VAL   165      26.781  24.555  32.432
ATOM   2512  H   VAL   165      27.406  24.919  31.726
ATOM   2513  CA  VAL   165      25.851  25.412  33.233
ATOM   2514  HA  VAL   165      25.456  24.852  34.081
ATOM   2515  CB  VAL   165      26.589  26.648  33.809
ATOM   2516  HB  VAL   165      27.064  27.225  33.016
ATOM   2517  CG1 VAL   165      25.779  27.650  34.724
ATOM   2518 1HG1 VAL   165      25.173  27.074  35.423
ATOM   2519 2HG1 VAL   165      26.489  28.164  35.370
ATOM   2520 3HG1 VAL   165      25.196  28.395  34.182
ATOM   2521  CG2 VAL   165      27.735  26.071  34.691
ATOM   2522 1HG2 VAL   165      28.586  25.587  34.211
ATOM   2523 2HG2 VAL   165      28.270  26.893  35.166
ATOM   2524 3HG2 VAL   165      27.327  25.367  35.416
ATOM   2525  C   VAL   165      24.561  25.797  32.451
ATOM   2526  O   VAL   165      24.739  26.343  31.350
ATOM   2527  N   ARG   166      23.375  25.649  33.035
ATOM   2528  H   ARG   166      23.363  25.281  33.975
ATOM   2529  CA  ARG   166      21.997  25.907  32.531
ATOM   2530  HA  ARG   166      22.133  26.374  31.556
ATOM   2531  CB  ARG   166      21.239  24.584  32.302
ATOM   2532 2HB  ARG   166      20.953  24.048  33.207
ATOM   2533 3HB  ARG   166      20.324  24.844  31.770
ATOM   2534  CG  ARG   166      22.089  23.555  31.483
ATOM   2535 2HG  ARG   166      22.611  24.105  30.700
ATOM   2536 3HG  ARG   166      22.869  23.145  32.125
ATOM   2537  CD  ARG   166      21.221  22.414  30.823
ATOM   2538 2HD  ARG   166      21.341  21.455  31.327
ATOM   2539 3HD  ARG   166      20.181  22.714  30.948
ATOM   2540  NE  ARG   166      21.581  22.345  29.379
ATOM   2541  HE  ARG   166      22.534  22.507  29.085
ATOM   2542  CZ  ARG   166      20.734  22.147  28.361
ATOM   2543  NH1 ARG   166      19.502  21.605  28.425
ATOM   2544 1HH1 ARG   166      19.440  21.150  29.325
ATOM   2545 2HH1 ARG   166      18.870  21.273  27.710
ATOM   2546  NH2 ARG   166      21.068  22.421  27.146
ATOM   2547 1HH2 ARG   166      21.990  22.742  26.888
ATOM   2548 2HH2 ARG   166      20.425  22.295  26.376
ATOM   2549  C   ARG   166      21.263  26.931  33.428
ATOM   2550  O   ARG   166      21.420  26.987  34.660
ATOM   2551  N   ARG   167      20.382  27.724  32.830
ATOM   2552  H   ARG   167      20.388  27.705  31.820
ATOM   2553  CA  ARG   167      19.285  28.481  33.532
ATOM   2554  HA  ARG   167      19.714  28.866  34.457
ATOM   2555  CB  ARG   167      18.915  29.646  32.676
ATOM   2556 2HB  ARG   167      19.764  30.318  32.554
ATOM   2557 3HB  ARG   167      18.690  29.247  31.687
ATOM   2558  CG  ARG   167      17.678  30.397  33.151
ATOM   2559 2HG  ARG   167      16.856  29.685  33.219
ATOM   2560 3HG  ARG   167      17.875  30.937  34.077
ATOM   2561  CD  ARG   167      17.279  31.431  32.078
ATOM   2562 2HD  ARG   167      18.017  32.233  32.041
ATOM   2563 3HD  ARG   167      17.193  30.926  31.116
ATOM   2564  NE  ARG   167      16.026  32.066  32.393
ATOM   2565  HE  ARG   167      15.796  32.139  33.374
ATOM   2566  CZ  ARG   167      15.259  32.666  31.588
ATOM   2567  NH1 ARG   167      15.273  32.576  30.284
ATOM   2568 1HH1 ARG   167      15.857  31.853  29.889
ATOM   2569 2HH1 ARG   167      14.471  32.909  29.769
ATOM   2570  NH2 ARG   167      14.371  33.544  32.147
ATOM   2571 1HH2 ARG   167      14.242  33.313  33.122
ATOM   2572 2HH2 ARG   167      13.579  33.990  31.707
ATOM   2573  C   ARG   167      18.146  27.508  33.970
ATOM   2574  O   ARG   167      17.839  26.531  33.262
ATOM   2575  N   CYS   168      17.410  27.814  35.061
ATOM   2576  H   CYS   168      17.558  28.610  35.665
ATOM   2577  CA  CYS   168      16.197  27.096  35.340
ATOM   2578  HA  CYS   168      15.675  26.868  34.410
ATOM   2579  CB  CYS   168      16.639  25.735  35.987
ATOM   2580 2HB  CYS   168      15.818  25.018  35.979
ATOM   2581 3HB  CYS   168      17.464  25.402  35.358
ATOM   2582  SG  CYS   168      17.210  25.826  37.718
ATOM   2583  HG  CYS   168      17.925  26.950  37.617
ATOM   2584  C   CYS   168      15.259  27.877  36.266
ATOM   2585  O   CYS   168      15.637  28.882  36.831
ATOM   2586  N   VAL   169      14.030  27.459  36.455
ATOM   2587  H   VAL   169      13.785  26.668  35.876
ATOM   2588  CA  VAL   169      13.000  27.925  37.344
ATOM   2589  HA  VAL   169      13.485  28.762  37.847
ATOM   2590  CB  VAL   169      11.705  28.450  36.605
ATOM   2591  HB  VAL   169      11.979  29.286  35.962
ATOM   2592  CG1 VAL   169      11.006  27.362  35.720
ATOM   2593 1HG1 VAL   169      10.462  26.691  36.385
ATOM   2594 2HG1 VAL   169      10.282  28.003  35.216
ATOM   2595 3HG1 VAL   169      11.715  26.965  34.994
ATOM   2596  CG2 VAL   169      10.777  29.071  37.662
ATOM   2597 1HG2 VAL   169      11.330  29.641  38.409
ATOM   2598 2HG2 VAL   169      10.134  29.736  37.085
ATOM   2599 3HG2 VAL   169      10.156  28.290  38.099
ATOM   2600  C   VAL   169      12.718  26.829  38.324
ATOM   2601  O   VAL   169      12.476  25.705  37.952
ATOM   2602  N   HID   170      12.692  27.164  39.607
ATOM   2603  H   HID   170      12.908  28.143  39.729
ATOM   2604  CA  HID   170      12.139  26.319  40.624
ATOM   2605  HA  HID   170      12.379  25.264  40.495
ATOM   2606  CB  HID   170      12.651  26.886  41.962
ATOM   2607 2HB  HID   170      13.738  26.958  41.974
ATOM   2608 3HB  HID   170      12.254  27.893  42.087
ATOM   2609  CG  HID   170      12.227  26.048  43.179
ATOM   2610  ND1 HID   170      11.810  24.712  43.211
ATOM   2611  HD1 HID   170      11.824  24.107  42.402
ATOM   2612  CE1 HID   170      11.586  24.306  44.500
ATOM   2613  HE1 HID   170      11.335  23.312  44.842
ATOM   2614  NE2 HID   170      11.816  25.372  45.310
ATOM   2615  CD2 HID   170      12.252  26.418  44.500
ATOM   2616  HD2 HID   170      12.615  27.366  44.871
ATOM   2617  C   HID   170      10.578  26.246  40.576
ATOM   2618  O   HID   170       9.933  27.260  40.812
ATOM   2619  N   LYS   171      10.007  25.119  40.129
ATOM   2620  H   LYS   171      10.589  24.302  40.017
ATOM   2621  CA  LYS   171       8.609  25.020  39.555
ATOM   2622  HA  LYS   171       8.532  25.921  38.946
ATOM   2623  CB  LYS   171       8.477  23.789  38.690
ATOM   2624 2HB  LYS   171       9.409  23.727  38.128
ATOM   2625 3HB  LYS   171       8.361  22.907  39.320
ATOM   2626  CG  LYS   171       7.541  23.658  37.499
ATOM   2627 2HG  LYS   171       6.549  23.932  37.857
ATOM   2628 3HG  LYS   171       7.836  24.453  36.815
ATOM   2629  CD  LYS   171       7.590  22.252  36.851
ATOM   2630 2HD  LYS   171       8.582  21.889  36.581
ATOM   2631 3HD  LYS   171       7.222  21.529  37.578
ATOM   2632  CE  LYS   171       6.636  22.163  35.642
ATOM   2633 2HE  LYS   171       6.386  21.116  35.471
ATOM   2634 3HE  LYS   171       5.729  22.676  35.961
ATOM   2635  NZ  LYS   171       7.153  22.743  34.405
ATOM   2636 1HZ  LYS   171       7.932  22.224  34.025
ATOM   2637 2HZ  LYS   171       6.436  22.831  33.699
ATOM   2638 3HZ  LYS   171       7.494  23.668  34.625
ATOM   2639  C   LYS   171       7.533  25.094  40.580
ATOM   2640  O   LYS   171       6.376  25.271  40.265
ATOM   2641  N   THR   172       7.912  25.008  41.830
ATOM   2642  H   THR   172       8.820  24.614  42.030
ATOM   2643  CA  THR   172       6.970  25.144  42.901
ATOM   2644  HA  THR   172       5.982  24.810  42.585
ATOM   2645  CB  THR   172       7.337  24.205  44.057
ATOM   2646  HB  THR   172       7.751  23.298  43.617
ATOM   2647  CG2 THR   172       8.307  24.706  45.091
ATOM   2648 1HG2 THR   172       9.135  25.160  44.546
ATOM   2649 2HG2 THR   172       7.797  25.431  45.726
ATOM   2650 3HG2 THR   172       8.655  23.852  45.672
ATOM   2651  OG1 THR   172       6.119  23.824  44.718
ATOM   2652 1HG  THR   172       5.910  24.515  45.351
ATOM   2653  C   THR   172       6.745  26.626  43.328
ATOM   2654  O   THR   172       5.735  27.027  43.928
ATOM   2655  N   THR   173       7.668  27.553  42.973
ATOM   2656  H   THR   173       8.413  27.182  42.401
ATOM   2657  CA  THR   173       7.712  28.971  43.384
ATOM   2658  HA  THR   173       6.780  29.172  43.912
ATOM   2659  CB  THR   173       8.830  29.260  44.413
ATOM   2660  HB  THR   173       8.750  30.276  44.801
ATOM   2661  CG2 THR   173       8.874  28.335  45.601
ATOM   2662 1HG2 THR   173       9.198  27.345  45.279
ATOM   2663 2HG2 THR   173       9.391  28.747  46.467
ATOM   2664 3HG2 THR   173       7.851  28.098  45.894
ATOM   2665  OG1 THR   173      10.069  29.220  43.820
ATOM   2666 1HG  THR   173      10.716  29.096  44.519
ATOM   2667  C   THR   173       7.823  30.083  42.395
ATOM   2668  O   THR   173       7.359  31.217  42.658
ATOM   2669  N   GLY   174       8.430  29.823  41.236
ATOM   2670  H   GLY   174       8.825  28.895  41.175
ATOM   2671  CA  GLY   174       8.496  30.641  40.023
ATOM   2672 2HA  GLY   174       8.360  30.067  39.107
ATOM   2673 3HA  GLY   174       7.607  31.269  40.081
ATOM   2674  C   GLY   174       9.764  31.523  39.889
ATOM   2675  O   GLY   174      10.035  32.288  38.952
ATOM   2676  N   LEU   175      10.664  31.252  40.844
ATOM   2677  H   LEU   175      10.480  30.552  41.548
ATOM   2678  CA  LEU   175      11.946  31.993  40.982
ATOM   2679  HA  LEU   175      11.814  32.947  40.472
ATOM   2680  CB  LEU   175      12.344  32.182  42.502
ATOM   2681 2HB  LEU   175      12.392  31.188  42.947
ATOM   2682 3HB  LEU   175      13.336  32.607  42.652
ATOM   2683  CG  LEU   175      11.373  33.104  43.219
ATOM   2684  HG  LEU   175      10.357  32.732  43.095
ATOM   2685  CD1 LEU   175      11.630  33.272  44.705
ATOM   2686 1HD1 LEU   175      12.191  34.166  44.977
ATOM   2687 2HD1 LEU   175      10.670  33.419  45.200
ATOM   2688 3HD1 LEU   175      12.099  32.385  45.130
ATOM   2689  CD2 LEU   175      11.462  34.506  42.676
ATOM   2690 1HD2 LEU   175      11.163  34.468  41.629
ATOM   2691 2HD2 LEU   175      10.842  35.198  43.246
ATOM   2692 3HD2 LEU   175      12.501  34.826  42.758
ATOM   2693  C   LEU   175      13.157  31.179  40.311
ATOM   2694  O   LEU   175      13.245  29.939  40.379
ATOM   2695  N   GLU   176      14.142  31.831  39.760
ATOM   2696  H   GLU   176      14.167  32.812  40.001
ATOM   2697  CA  GLU   176      15.117  31.253  38.876
ATOM   2698  HA  GLU   176      14.769  30.234  38.702
ATOM   2699  CB  GLU   176      15.128  32.026  37.521
ATOM   2700 2HB  GLU   176      15.511  33.040  37.638
ATOM   2701 3HB  GLU   176      15.852  31.497  36.902
ATOM   2702  CG  GLU   176      13.761  31.940  36.787
ATOM   2703 2HG  GLU   176      13.637  30.907  36.464
ATOM   2704 3HG  GLU   176      12.938  32.332  37.385
ATOM   2705  CD  GLU   176      13.674  32.731  35.445
ATOM   2706  OE1 GLU   176      14.690  32.847  34.753
ATOM   2707  OE2 GLU   176      12.566  33.155  35.009
ATOM   2708  C   GLU   176      16.479  31.102  39.531
ATOM   2709  O   GLU   176      16.945  31.812  40.450
ATOM   2710  N   PHE   177      17.170  30.081  39.136
ATOM   2711  H   PHE   177      16.637  29.502  38.502
ATOM   2712  CA  PHE   177      18.420  29.582  39.639
ATOM   2713  HA  PHE   177      18.990  30.404  40.073
ATOM   2714  CB  PHE   177      18.102  28.432  40.659
ATOM   2715 2HB  PHE   177      17.597  27.617  40.142
ATOM   2716 3HB  PHE   177      19.086  28.085  40.975
ATOM   2717  CG  PHE   177      17.290  28.786  41.909
ATOM   2718  CD1 PHE   177      18.022  29.074  43.110
ATOM   2719  HD1 PHE   177      19.099  29.106  43.178
ATOM   2720  CE1 PHE   177      17.321  29.327  44.267
ATOM   2721  HE1 PHE   177      17.865  29.466  45.190
ATOM   2722  CZ  PHE   177      15.904  29.432  44.126
ATOM   2723  HZ  PHE   177      15.402  29.716  45.039
ATOM   2724  CE2 PHE   177      15.131  29.247  42.929
ATOM   2725  HE2 PHE   177      14.059  29.374  42.949
ATOM   2726  CD2 PHE   177      15.859  28.832  41.799
ATOM   2727  HD2 PHE   177      15.355  28.668  40.858
ATOM   2728  C   PHE   177      19.246  29.045  38.496
ATOM   2729  O   PHE   177      18.742  28.786  37.430
ATOM   2730  N   ALA   178      20.548  28.828  38.688
ATOM   2731  H   ALA   178      20.812  28.905  39.659
ATOM   2732  CA  ALA   178      21.497  28.316  37.709
ATOM   2733  HA  ALA   178      21.056  28.361  36.713
ATOM   2734  CB  ALA   178      22.735  29.276  37.670
ATOM   2735 1HB  ALA   178      23.388  29.133  38.530
ATOM   2736 2HB  ALA   178      23.260  29.029  36.747
ATOM   2737 3HB  ALA   178      22.506  30.340  37.604
ATOM   2738  C   ALA   178      21.781  26.841  38.054
ATOM   2739  O   ALA   178      22.465  26.543  39.041
ATOM   2740  N   ALA   179      21.223  25.941  37.245
ATOM   2741  H   ALA   179      20.852  26.327  36.388
ATOM   2742  CA  ALA   179      21.601  24.500  37.172
ATOM   2743  HA  ALA   179      21.590  24.031  38.155
ATOM   2744  CB  ALA   179      20.571  23.735  36.301
ATOM   2745 1HB  ALA   179      20.489  24.120  35.284
ATOM   2746 2HB  ALA   179      20.796  22.670  36.356
ATOM   2747 3HB  ALA   179      19.599  23.811  36.789
ATOM   2748  C   ALA   179      23.030  24.266  36.594
ATOM   2749  O   ALA   179      23.241  24.147  35.395
ATOM   2750  N   LYS   180      23.981  24.381  37.493
ATOM   2751  H   LYS   180      23.603  24.226  38.416
ATOM   2752  CA  LYS   180      25.378  24.046  37.264
ATOM   2753  HA  LYS   180      25.726  24.428  36.304
ATOM   2754  CB  LYS   180      26.184  24.756  38.369
ATOM   2755 2HB  LYS   180      26.173  25.804  38.070
ATOM   2756 3HB  LYS   180      25.667  24.722  39.328
ATOM   2757  CG  LYS   180      27.677  24.309  38.482
ATOM   2758 2HG  LYS   180      27.698  23.486  39.195
ATOM   2759 3HG  LYS   180      28.007  23.966  37.502
ATOM   2760  CD  LYS   180      28.653  25.407  39.073
ATOM   2761 2HD  LYS   180      28.442  25.597  40.125
ATOM   2762 3HD  LYS   180      29.693  25.086  39.129
ATOM   2763  CE  LYS   180      28.722  26.663  38.213
ATOM   2764 2HE  LYS   180      28.948  26.310  37.207
ATOM   2765 3HE  LYS   180      27.734  27.122  38.175
ATOM   2766  NZ  LYS   180      29.653  27.746  38.644
ATOM   2767 1HZ  LYS   180      29.408  28.152  39.536
ATOM   2768 2HZ  LYS   180      30.591  27.374  38.676
ATOM   2769 3HZ  LYS   180      29.678  28.511  37.985
ATOM   2770  C   LYS   180      25.547  22.490  37.310
ATOM   2771  O   LYS   180      25.844  21.915  38.383
ATOM   2772  N   ILE   181      25.495  21.824  36.177
ATOM   2773  H   ILE   181      25.243  22.436  35.415
ATOM   2774  CA  ILE   181      25.412  20.338  36.064
ATOM   2775  HA  ILE   181      25.122  19.877  37.008
ATOM   2776  CB  ILE   181      24.373  20.001  34.918
ATOM   2777  HB  ILE   181      24.780  20.370  33.976
ATOM   2778  CG2 ILE   181      24.094  18.539  34.710
ATOM   2779 1HG2 ILE   181      23.741  18.091  35.639
ATOM   2780 2HG2 ILE   181      23.454  18.499  33.828
ATOM   2781 3HG2 ILE   181      25.020  18.105  34.333
ATOM   2782  CG1 ILE   181      23.096  20.687  35.156
ATOM   2783 2HG1 ILE   181      22.482  20.203  35.915
ATOM   2784 3HG1 ILE   181      23.204  21.747  35.387
ATOM   2785  CD1 ILE   181      22.286  20.805  33.902
ATOM   2786 1HD1 ILE   181      21.512  21.559  34.049
ATOM   2787 2HD1 ILE   181      22.851  21.145  33.033
ATOM   2788 3HD1 ILE   181      21.912  19.802  33.697
ATOM   2789  C   ILE   181      26.760  19.748  35.681
ATOM   2790  O   ILE   181      27.179  19.748  34.512
ATOM   2791  N   ILE   182      27.598  19.270  36.620
ATOM   2792  H   ILE   182      27.260  19.230  37.570
ATOM   2793  CA  ILE   182      28.991  18.902  36.440
ATOM   2794  HA  ILE   182      29.485  19.543  35.709
ATOM   2795  CB  ILE   182      29.750  19.221  37.779
ATOM   2796  HB  ILE   182      29.112  18.974  38.628
ATOM   2797  CG2 ILE   182      31.157  18.524  37.903
ATOM   2798 1HG2 ILE   182      31.910  19.060  37.326
ATOM   2799 2HG2 ILE   182      31.493  18.594  38.937
ATOM   2800 3HG2 ILE   182      31.059  17.474  37.625
ATOM   2801  CG1 ILE   182      29.964  20.764  37.909
ATOM   2802 2HG1 ILE   182      30.829  21.085  37.329
ATOM   2803 3HG1 ILE   182      29.051  21.186  37.489
ATOM   2804  CD1 ILE   182      30.090  21.251  39.393
ATOM   2805 1HD1 ILE   182      31.012  20.846  39.810
ATOM   2806 2HD1 ILE   182      30.187  22.334  39.460
ATOM   2807 3HD1 ILE   182      29.223  20.911  39.960
ATOM   2808  C   ILE   182      29.026  17.448  36.043
ATOM   2809  O   ILE   182      28.247  16.663  36.511
ATOM   2810  N   ASN   183      29.832  17.109  35.051
ATOM   2811  H   ASN   183      30.518  17.846  34.959
ATOM   2812  CA  ASN   183      30.023  15.792  34.534
ATOM   2813  HA  ASN   183      29.040  15.335  34.414
ATOM   2814  CB  ASN   183      30.698  15.823  33.122
ATOM   2815 2HB  ASN   183      30.231  16.555  32.462
ATOM   2816 3HB  ASN   183      31.767  16.018  33.212
ATOM   2817  CG  ASN   183      30.716  14.374  32.573
ATOM   2818  OD1 ASN   183      30.798  13.322  33.248
ATOM   2819  ND2 ASN   183      30.530  14.295  31.255
ATOM   2820 1HD2 ASN   183      30.411  13.377  30.850
ATOM   2821 2HD2 ASN   183      30.567  15.097  30.642
ATOM   2822  C   ASN   183      30.900  14.904  35.482
ATOM   2823  O   ASN   183      32.093  14.791  35.355
ATOM   2824  N   THR   184      30.210  14.318  36.453
ATOM   2825  H   THR   184      29.236  14.212  36.206
ATOM   2826  CA  THR   184      30.930  13.529  37.495
ATOM   2827  HA  THR   184      31.738  14.123  37.923
ATOM   2828  CB  THR   184      29.944  13.120  38.578
ATOM   2829  HB  THR   184      30.192  12.163  39.037
ATOM   2830  CG2 THR   184      29.977  14.179  39.677
ATOM   2831 1HG2 THR   184      29.448  15.011  39.212
ATOM   2832 2HG2 THR   184      29.634  13.846  40.657
ATOM   2833 3HG2 THR   184      30.952  14.607  39.912
ATOM   2834  OG1 THR   184      28.648  12.924  38.044
ATOM   2835 1HG  THR   184      28.594  11.973  37.929
ATOM   2836  C   THR   184      31.552  12.177  36.985
ATOM   2837  O   THR   184      32.503  11.605  37.563
ATOM   2838  N   LYS   185      31.087  11.602  35.865
ATOM   2839  H   LYS   185      30.278  12.064  35.473
ATOM   2840  CA  LYS   185      31.690  10.522  35.202
ATOM   2841  HA  LYS   185      31.807   9.703  35.912
ATOM   2842  CB  LYS   185      30.708  10.138  34.040
ATOM   2843 2HB  LYS   185      29.697  10.479  34.265
ATOM   2844 3HB  LYS   185      31.039  10.636  33.128
ATOM   2845  CG  LYS   185      30.721   8.648  33.914
ATOM   2846 2HG  LYS   185      30.533   8.349  32.883
ATOM   2847 3HG  LYS   185      31.707   8.298  34.218
ATOM   2848  CD  LYS   185      29.623   7.952  34.731
ATOM   2849 2HD  LYS   185      29.646   8.368  35.738
ATOM   2850 3HD  LYS   185      28.680   8.250  34.274
ATOM   2851  CE  LYS   185      29.691   6.461  34.690
ATOM   2852 2HE  LYS   185      29.265   6.160  33.733
ATOM   2853 3HE  LYS   185      30.717   6.119  34.818
ATOM   2854  NZ  LYS   185      28.855   5.809  35.707
ATOM   2855 1HZ  LYS   185      27.905   6.099  35.524
ATOM   2856 2HZ  LYS   185      28.829   4.808  35.570
ATOM   2857 3HZ  LYS   185      29.088   6.066  36.655
ATOM   2858  C   LYS   185      33.036  10.852  34.681
ATOM   2859  O   LYS   185      33.929  10.036  34.804
ATOM   2860  N   LYS   186      33.217  12.053  34.051
ATOM   2861  H   LYS   186      32.336  12.516  33.882
ATOM   2862  CA  LYS   186      34.476  12.544  33.445
ATOM   2863  HA  LYS   186      34.971  11.757  32.876
ATOM   2864  CB  LYS   186      34.197  13.514  32.314
ATOM   2865 2HB  LYS   186      33.623  14.361  32.691
ATOM   2866 3HB  LYS   186      35.130  13.985  32.005
ATOM   2867  CG  LYS   186      33.539  12.853  31.098
ATOM   2868 2HG  LYS   186      34.186  12.022  30.816
ATOM   2869 3HG  LYS   186      32.669  12.262  31.386
ATOM   2870  CD  LYS   186      33.399  13.682  29.782
ATOM   2871 2HD  LYS   186      32.960  13.139  28.945
ATOM   2872 3HD  LYS   186      32.781  14.527  30.084
ATOM   2873  CE  LYS   186      34.803  14.138  29.252
ATOM   2874 2HE  LYS   186      34.669  14.809  28.403
ATOM   2875 3HE  LYS   186      35.355  14.767  29.950
ATOM   2876  NZ  LYS   186      35.687  12.975  28.897
ATOM   2877 1HZ  LYS   186      35.317  12.447  28.120
ATOM   2878 2HZ  LYS   186      36.567  13.384  28.617
ATOM   2879 3HZ  LYS   186      35.986  12.381  29.657
ATOM   2880  C   LYS   186      35.525  13.112  34.462
ATOM   2881  O   LYS   186      36.698  13.053  34.165
ATOM   2882  N   LEU   187      35.113  13.579  35.645
ATOM   2883  H   LEU   187      34.150  13.856  35.776
ATOM   2884  CA  LEU   187      35.908  13.849  36.817
ATOM   2885  HA  LEU   187      36.470  14.705  36.444
ATOM   2886  CB  LEU   187      34.987  14.199  38.009
ATOM   2887 2HB  LEU   187      33.939  14.102  37.723
ATOM   2888 3HB  LEU   187      35.177  13.516  38.837
ATOM   2889  CG  LEU   187      35.331  15.592  38.582
ATOM   2890  HG  LEU   187      35.209  16.259  37.729
ATOM   2891  CD1 LEU   187      34.189  16.127  39.490
ATOM   2892 1HD1 LEU   187      33.975  15.369  40.243
ATOM   2893 2HD1 LEU   187      34.493  17.102  39.869
ATOM   2894 3HD1 LEU   187      33.273  16.192  38.903
ATOM   2895  CD2 LEU   187      36.652  15.731  39.278
ATOM   2896 1HD2 LEU   187      37.481  15.347  38.683
ATOM   2897 2HD2 LEU   187      36.794  16.761  39.605
ATOM   2898 3HD2 LEU   187      36.643  15.100  40.167
ATOM   2899  C   LEU   187      37.005  12.806  37.182
ATOM   2900  O   LEU   187      36.857  11.573  37.095
ATOM   2901  N   SER   188      38.176  13.343  37.555
ATOM   2902  H   SER   188      38.206  14.351  37.616
ATOM   2903  CA  SER   188      39.413  12.709  38.001
ATOM   2904  HA  SER   188      39.464  11.686  37.629
ATOM   2905  CB  SER   188      40.675  13.488  37.546
ATOM   2906 2HB  SER   188      41.474  12.836  37.900
ATOM   2907 3HB  SER   188      40.686  13.670  36.472
ATOM   2908  OG  SER   188      40.751  14.692  38.216
ATOM   2909  HG  SER   188      40.718  15.283  37.459
ATOM   2910  C   SER   188      39.519  12.554  39.521
ATOM   2911  O   SER   188      39.034  13.397  40.266
ATOM   2912  N   ALA   189      40.285  11.593  40.058
ATOM   2913  H   ALA   189      40.795  10.971  39.447
ATOM   2914  CA  ALA   189      40.766  11.560  41.463
ATOM   2915  HA  ALA   189      39.938  11.649  42.167
ATOM   2916  CB  ALA   189      41.460  10.181  41.719
ATOM   2917 1HB  ALA   189      42.340  10.092  41.081
ATOM   2918 2HB  ALA   189      41.747  10.048  42.762
ATOM   2919 3HB  ALA   189      40.744   9.402  41.460
ATOM   2920  C   ALA   189      41.762  12.722  41.798
ATOM   2921  O   ALA   189      41.967  13.038  42.975
ATOM   2922  N   ARG   190      42.248  13.409  40.725
ATOM   2923  H   ARG   190      42.005  13.024  39.824
ATOM   2924  CA  ARG   190      43.105  14.608  40.839
ATOM   2925  HA  ARG   190      43.794  14.433  41.666
ATOM   2926  CB  ARG   190      43.795  14.947  39.548
ATOM   2927 2HB  ARG   190      43.221  14.449  38.767
ATOM   2928 3HB  ARG   190      43.770  16.023  39.379
ATOM   2929  CG  ARG   190      45.279  14.594  39.476
ATOM   2930 2HG  ARG   190      45.526  13.611  39.875
ATOM   2931 3HG  ARG   190      45.559  14.583  38.422
ATOM   2932  CD  ARG   190      46.254  15.590  40.148
ATOM   2933 2HD  ARG   190      47.218  15.467  39.655
ATOM   2934 3HD  ARG   190      45.980  16.614  39.894
ATOM   2935  NE  ARG   190      46.206  15.370  41.626
ATOM   2936  HE  ARG   190      45.935  14.467  41.988
ATOM   2937  CZ  ARG   190      46.549  16.250  42.530
ATOM   2938  NH1 ARG   190      47.109  17.399  42.132
ATOM   2939 1HH1 ARG   190      47.300  17.425  41.140
ATOM   2940 2HH1 ARG   190      46.929  18.217  42.696
ATOM   2941  NH2 ARG   190      46.094  16.045  43.755
ATOM   2942 1HH2 ARG   190      45.520  15.246  43.984
ATOM   2943 2HH2 ARG   190      46.270  16.659  44.538
ATOM   2944  C   ARG   190      42.344  15.822  41.355
ATOM   2945  O   ARG   190      42.875  16.449  42.283
ATOM   2946  N   ASP   191      41.087  16.019  40.889
ATOM   2947  H   ASP   191      40.843  15.319  40.204
ATOM   2948  CA  ASP   191      40.417  17.283  41.089
ATOM   2949  HA  ASP   191      40.976  17.861  41.825
ATOM   2950  CB  ASP   191      40.325  18.135  39.791
ATOM   2951 2HB  ASP   191      40.258  17.606  38.840
ATOM   2952 3HB  ASP   191      39.490  18.834  39.734
ATOM   2953  CG  ASP   191      41.575  19.025  39.617
ATOM   2954  OD1 ASP   191      41.626  20.209  40.104
ATOM   2955  OD2 ASP   191      42.443  18.674  38.782
ATOM   2956  C   ASP   191      39.014  17.115  41.689
ATOM   2957  O   ASP   191      38.198  17.989  41.700
ATOM   2958  N   PHE   192      38.590  15.941  42.152
ATOM   2959  H   PHE   192      39.243  15.191  41.975
ATOM   2960  CA  PHE   192      37.278  15.770  42.893
ATOM   2961  HA  PHE   192      36.427  15.978  42.244
ATOM   2962  CB  PHE   192      37.026  14.287  43.318
ATOM   2963 2HB  PHE   192      37.316  13.520  42.599
ATOM   2964 3HB  PHE   192      37.628  14.092  44.205
ATOM   2965  CG  PHE   192      35.583  13.916  43.568
ATOM   2966  CD1 PHE   192      35.201  13.887  44.929
ATOM   2967  HD1 PHE   192      35.844  14.075  45.776
ATOM   2968  CE1 PHE   192      33.849  13.615  45.237
ATOM   2969  HE1 PHE   192      33.506  13.625  46.261
ATOM   2970  CZ  PHE   192      32.862  13.301  44.275
ATOM   2971  HZ  PHE   192      31.830  13.045  44.467
ATOM   2972  CE2 PHE   192      33.241  13.452  42.922
ATOM   2973  HE2 PHE   192      32.574  13.354  42.078
ATOM   2974  CD2 PHE   192      34.586  13.726  42.594
ATOM   2975  HD2 PHE   192      34.872  13.772  41.554
ATOM   2976  C   PHE   192      37.228  16.694  44.061
ATOM   2977  O   PHE   192      36.161  17.159  44.291
ATOM   2978  N   GLN   193      38.348  16.971  44.693
ATOM   2979  H   GLN   193      39.143  16.396  44.453
ATOM   2980  CA  GLN   193      38.487  18.054  45.624
ATOM   2981  HA  GLN   193      37.962  17.880  46.563
ATOM   2982  CB  GLN   193      39.902  18.368  46.126
ATOM   2983 2HB  GLN   193      40.439  19.109  45.533
ATOM   2984 3HB  GLN   193      39.760  18.803  47.115
ATOM   2985  CG  GLN   193      40.878  17.212  46.231
ATOM   2986 2HG  GLN   193      41.176  16.831  45.254
ATOM   2987 3HG  GLN   193      41.726  17.525  46.840
ATOM   2988  CD  GLN   193      40.124  16.097  46.887
ATOM   2989  OE1 GLN   193      40.020  15.003  46.284
ATOM   2990  NE2 GLN   193      39.567  16.252  48.091
ATOM   2991 1HE2 GLN   193      38.906  15.508  48.262
ATOM   2992 2HE2 GLN   193      39.719  17.072  48.661
ATOM   2993  C   GLN   193      37.881  19.349  45.184
ATOM   2994  O   GLN   193      37.431  20.050  46.082
ATOM   2995  N   LYS   194      37.705  19.628  43.863
ATOM   2996  H   LYS   194      37.938  18.931  43.170
ATOM   2997  CA  LYS   194      37.031  20.874  43.324
ATOM   2998  HA  LYS   194      37.310  21.688  43.992
ATOM   2999  CB  LYS   194      37.567  21.279  41.949
ATOM   3000 2HB  LYS   194      38.603  21.558  42.144
ATOM   3001 3HB  LYS   194      37.552  20.382  41.330
ATOM   3002  CG  LYS   194      36.880  22.456  41.333
ATOM   3003 2HG  LYS   194      35.856  22.237  41.032
ATOM   3004 3HG  LYS   194      36.947  23.298  42.022
ATOM   3005  CD  LYS   194      37.665  22.791  40.066
ATOM   3006 2HD  LYS   194      38.655  23.144  40.356
ATOM   3007 3HD  LYS   194      37.735  21.896  39.448
ATOM   3008  CE  LYS   194      36.968  23.935  39.290
ATOM   3009 2HE  LYS   194      37.486  24.135  38.352
ATOM   3010 3HE  LYS   194      35.996  23.521  39.024
ATOM   3011  NZ  LYS   194      36.819  25.232  40.014
ATOM   3012 1HZ  LYS   194      36.018  25.367  40.614
ATOM   3013 2HZ  LYS   194      37.694  25.420  40.484
ATOM   3014 3HZ  LYS   194      36.831  25.985  39.342
ATOM   3015  C   LYS   194      35.492  20.706  43.424
ATOM   3016  O   LYS   194      34.866  21.682  43.778
ATOM   3017  N   LEU   195      34.924  19.514  43.102
ATOM   3018  H   LEU   195      35.561  18.741  42.972
ATOM   3019  CA  LEU   195      33.462  19.298  43.306
ATOM   3020  HA  LEU   195      32.950  20.153  42.864
ATOM   3021  CB  LEU   195      32.994  18.072  42.499
ATOM   3022 2HB  LEU   195      33.327  18.122  41.462
ATOM   3023 3HB  LEU   195      33.582  17.250  42.906
ATOM   3024  CG  LEU   195      31.491  17.725  42.608
ATOM   3025  HG  LEU   195      31.328  17.560  43.673
ATOM   3026  CD1 LEU   195      30.528  18.818  42.125
ATOM   3027 1HD1 LEU   195      30.482  18.788  41.037
ATOM   3028 2HD1 LEU   195      29.508  18.524  42.374
ATOM   3029 3HD1 LEU   195      30.785  19.805  42.511
ATOM   3030  CD2 LEU   195      31.218  16.437  41.854
ATOM   3031 1HD2 LEU   195      31.698  15.630  42.408
ATOM   3032 2HD2 LEU   195      30.146  16.237  41.867
ATOM   3033 3HD2 LEU   195      31.549  16.570  40.824
ATOM   3034  C   LEU   195      33.045  19.292  44.764
ATOM   3035  O   LEU   195      31.995  19.848  45.103
ATOM   3036  N   GLU   196      33.863  18.683  45.639
ATOM   3037  H   GLU   196      34.653  18.196  45.242
ATOM   3038  CA  GLU   196      33.723  18.738  47.077
ATOM   3039  HA  GLU   196      32.761  18.322  47.378
ATOM   3040  CB  GLU   196      34.744  17.893  47.807
ATOM   3041 2HB  GLU   196      35.740  18.150  47.446
ATOM   3042 3HB  GLU   196      34.755  18.111  48.875
ATOM   3043  CG  GLU   196      34.513  16.367  47.599
ATOM   3044 2HG  GLU   196      33.515  16.143  47.977
ATOM   3045 3HG  GLU   196      34.543  16.189  46.524
ATOM   3046  CD  GLU   196      35.543  15.684  48.432
ATOM   3047  OE1 GLU   196      36.527  15.235  47.830
ATOM   3048  OE2 GLU   196      35.401  15.554  49.691
ATOM   3049  C   GLU   196      33.813  20.150  47.634
ATOM   3050  O   GLU   196      32.823  20.632  48.152
ATOM   3051  N   ARG   197      34.951  20.866  47.458
ATOM   3052  H   ARG   197      35.720  20.451  46.953
ATOM   3053  CA  ARG   197      35.143  22.288  47.648
ATOM   3054  HA  ARG   197      35.102  22.461  48.724
ATOM   3055  CB  ARG   197      36.551  22.798  47.306
ATOM   3056 2HB  ARG   197      37.225  22.431  48.079
ATOM   3057 3HB  ARG   197      36.882  22.366  46.362
ATOM   3058  CG  ARG   197      36.788  24.329  47.222
ATOM   3059 2HG  ARG   197      36.344  24.648  46.279
ATOM   3060 3HG  ARG   197      36.263  24.776  48.067
ATOM   3061  CD  ARG   197      38.269  24.779  47.267
ATOM   3062 2HD  ARG   197      38.326  25.772  47.713
ATOM   3063 3HD  ARG   197      38.702  24.072  47.974
ATOM   3064  NE  ARG   197      39.003  24.735  46.011
ATOM   3065  HE  ARG   197      39.477  23.864  45.817
ATOM   3066  CZ  ARG   197      39.095  25.538  44.956
ATOM   3067  NH1 ARG   197      38.591  26.703  45.037
ATOM   3068 1HH1 ARG   197      38.252  27.099  45.902
ATOM   3069 2HH1 ARG   197      38.742  27.362  44.286
ATOM   3070  NH2 ARG   197      39.762  25.150  43.884
ATOM   3071 1HH2 ARG   197      40.174  24.228  43.873
ATOM   3072 2HH2 ARG   197      39.839  25.725  43.057
ATOM   3073  C   ARG   197      33.959  23.143  47.166
ATOM   3074  O   ARG   197      33.259  23.631  47.999
ATOM   3075  N   GLU   198      33.746  23.323  45.852
ATOM   3076  H   GLU   198      34.381  22.837  45.235
ATOM   3077  CA  GLU   198      32.792  24.297  45.320
ATOM   3078  HA  GLU   198      33.225  25.228  45.684
ATOM   3079  CB  GLU   198      32.851  24.314  43.794
ATOM   3080 2HB  GLU   198      33.822  23.949  43.459
ATOM   3081 3HB  GLU   198      32.075  23.636  43.437
ATOM   3082  CG  GLU   198      32.605  25.739  43.161
ATOM   3083 2HG  GLU   198      31.541  25.976  43.151
ATOM   3084 3HG  GLU   198      33.023  26.506  43.813
ATOM   3085  CD  GLU   198      33.170  25.860  41.705
ATOM   3086  OE1 GLU   198      34.420  25.916  41.545
ATOM   3087  OE2 GLU   198      32.419  26.164  40.738
ATOM   3088  C   GLU   198      31.303  24.164  45.804
ATOM   3089  O   GLU   198      30.678  25.119  46.221
ATOM   3090  N   ALA   199      30.741  22.965  45.702
ATOM   3091  H   ALA   199      31.341  22.305  45.227
ATOM   3092  CA  ALA   199      29.432  22.626  46.293
ATOM   3093  HA  ALA   199      28.626  23.236  45.884
ATOM   3094  CB  ALA   199      28.952  21.269  45.957
ATOM   3095 1HB  ALA   199      29.714  20.631  46.404
ATOM   3096 2HB  ALA   199      27.968  21.208  46.422
ATOM   3097 3HB  ALA   199      28.972  21.183  44.871
ATOM   3098  C   ALA   199      29.477  22.889  47.810
ATOM   3099  O   ALA   199      28.504  23.477  48.309
ATOM   3100  N   ARG   200      30.489  22.537  48.606
ATOM   3101  H   ARG   200      31.289  22.050  48.229
ATOM   3102  CA  ARG   200      30.501  22.814  50.064
ATOM   3103  HA  ARG   200      29.557  22.459  50.476
ATOM   3104  CB  ARG   200      31.584  21.961  50.721
ATOM   3105 2HB  ARG   200      31.248  20.975  50.400
ATOM   3106 3HB  ARG   200      32.567  22.314  50.409
ATOM   3107  CG  ARG   200      31.597  22.028  52.259
ATOM   3108 2HG  ARG   200      31.904  23.017  52.601
ATOM   3109 3HG  ARG   200      30.558  22.010  52.588
ATOM   3110  CD  ARG   200      32.408  20.815  52.773
ATOM   3111 2HD  ARG   200      32.476  20.863  53.860
ATOM   3112 3HD  ARG   200      31.831  19.893  52.701
ATOM   3113  NE  ARG   200      33.711  20.769  52.155
ATOM   3114  HE  ARG   200      34.173  21.660  52.037
ATOM   3115  CZ  ARG   200      34.393  19.695  51.750
ATOM   3116  NH1 ARG   200      33.910  18.523  52.019
ATOM   3117 1HH1 ARG   200      32.972  18.381  52.367
ATOM   3118 2HH1 ARG   200      34.480  17.798  51.607
ATOM   3119  NH2 ARG   200      35.562  19.881  51.227
ATOM   3120 1HH2 ARG   200      35.761  20.864  51.104
ATOM   3121 2HH2 ARG   200      36.333  19.234  51.315
ATOM   3122  C   ARG   200      30.713  24.284  50.399
ATOM   3123  O   ARG   200      30.237  24.759  51.422
ATOM   3124  N   ILE   201      31.384  25.064  49.550
ATOM   3125  H   ILE   201      31.907  24.550  48.855
ATOM   3126  CA  ILE   201      31.637  26.451  49.688
ATOM   3127  HA  ILE   201      32.032  26.705  50.672
ATOM   3128  CB  ILE   201      32.718  26.873  48.673
ATOM   3129  HB  ILE   201      32.635  26.268  47.769
ATOM   3130  CG2 ILE   201      32.562  28.346  48.158
ATOM   3131 1HG2 ILE   201      32.777  29.024  48.984
ATOM   3132 2HG2 ILE   201      33.167  28.499  47.265
ATOM   3133 3HG2 ILE   201      31.533  28.548  47.860
ATOM   3134  CG1 ILE   201      34.070  26.641  49.306
ATOM   3135 2HG1 ILE   201      34.224  26.937  50.343
ATOM   3136 3HG1 ILE   201      34.170  25.556  49.316
ATOM   3137  CD1 ILE   201      35.207  27.171  48.431
ATOM   3138 1HD1 ILE   201      35.216  28.247  48.258
ATOM   3139 2HD1 ILE   201      36.133  26.903  48.940
ATOM   3140 3HD1 ILE   201      35.164  26.751  47.426
ATOM   3141  C   ILE   201      30.289  27.128  49.503
ATOM   3142  O   ILE   201      29.827  27.768  50.449
ATOM   3143  N   CYS   202      29.598  26.940  48.386
ATOM   3144  H   CYS   202      29.994  26.381  47.643
ATOM   3145  CA  CYS   202      28.311  27.542  48.138
ATOM   3146  HA  CYS   202      28.485  28.603  48.316
ATOM   3147  CB  CYS   202      27.902  27.558  46.653
ATOM   3148 2HB  CYS   202      27.779  26.530  46.313
ATOM   3149 3HB  CYS   202      26.937  28.059  46.573
ATOM   3150  SG  CYS   202      29.124  28.502  45.628
ATOM   3151  HG  CYS   202      28.265  28.967  44.716
ATOM   3152  C   CYS   202      27.142  27.101  49.079
ATOM   3153  O   CYS   202      26.199  27.833  49.214
ATOM   3154  N   ARG   203      27.180  25.855  49.639
ATOM   3155  H   ARG   203      27.871  25.212  49.279
ATOM   3156  CA  ARG   203      26.214  25.406  50.644
ATOM   3157  HA  ARG   203      25.225  25.562  50.215
ATOM   3158  CB  ARG   203      26.419  23.960  51.038
ATOM   3159 2HB  ARG   203      26.326  23.289  50.184
ATOM   3160 3HB  ARG   203      27.451  23.784  51.340
ATOM   3161  CG  ARG   203      25.372  23.409  52.020
ATOM   3162 2HG  ARG   203      25.725  23.819  52.966
ATOM   3163 3HG  ARG   203      24.397  23.803  51.732
ATOM   3164  CD  ARG   203      25.445  21.979  52.132
ATOM   3165 2HD  ARG   203      25.263  21.436  51.205
ATOM   3166 3HD  ARG   203      26.455  21.640  52.360
ATOM   3167  NE  ARG   203      24.521  21.533  53.227
ATOM   3168  HE  ARG   203      23.629  21.995  53.337
ATOM   3169  CZ  ARG   203      24.621  20.515  54.001
ATOM   3170  NH1 ARG   203      25.661  19.759  54.158
ATOM   3171 1HH1 ARG   203      26.469  19.959  53.586
ATOM   3172 2HH1 ARG   203      25.653  18.847  54.591
ATOM   3173  NH2 ARG   203      23.488  20.157  54.604
ATOM   3174 1HH2 ARG   203      22.663  20.689  54.369
ATOM   3175 2HH2 ARG   203      23.387  19.301  55.130
ATOM   3176  C   ARG   203      26.330  26.366  51.879
ATOM   3177  O   ARG   203      25.319  26.812  52.323
ATOM   3178  N   LYS   204      27.500  26.791  52.275
ATOM   3179  H   LYS   204      28.354  26.607  51.768
ATOM   3180  CA  LYS   204      27.754  27.625  53.455
ATOM   3181  HA  LYS   204      27.191  27.252  54.311
ATOM   3182  CB  LYS   204      29.245  27.525  53.826
ATOM   3183 2HB  LYS   204      29.860  27.802  52.970
ATOM   3184 3HB  LYS   204      29.394  28.184  54.682
ATOM   3185  CG  LYS   204      29.629  26.121  54.310
ATOM   3186 2HG  LYS   204      29.092  25.832  55.214
ATOM   3187 3HG  LYS   204      29.528  25.367  53.529
ATOM   3188  CD  LYS   204      31.106  26.112  54.777
ATOM   3189 2HD  LYS   204      31.798  26.444  54.003
ATOM   3190 3HD  LYS   204      31.245  26.858  55.559
ATOM   3191  CE  LYS   204      31.539  24.816  55.440
ATOM   3192 2HE  LYS   204      30.993  24.556  56.347
ATOM   3193 3HE  LYS   204      31.486  24.063  54.654
ATOM   3194  NZ  LYS   204      32.995  24.847  55.813
ATOM   3195 1HZ  LYS   204      33.232  25.748  56.201
ATOM   3196 2HZ  LYS   204      33.102  24.188  56.571
ATOM   3197 3HZ  LYS   204      33.596  24.543  55.061
ATOM   3198  C   LYS   204      27.355  29.091  53.303
ATOM   3199  O   LYS   204      27.590  29.854  54.219
ATOM   3200  N   LEU   205      26.844  29.464  52.121
ATOM   3201  H   LEU   205      26.526  28.733  51.500
ATOM   3202  CA  LEU   205      26.766  30.876  51.668
ATOM   3203  HA  LEU   205      27.139  31.546  52.443
ATOM   3204  CB  LEU   205      27.657  31.088  50.465
ATOM   3205 2HB  LEU   205      27.375  30.429  49.644
ATOM   3206 3HB  LEU   205      27.458  32.104  50.124
ATOM   3207  CG  LEU   205      29.190  30.960  50.822
ATOM   3208  HG  LEU   205      29.398  30.033  51.357
ATOM   3209  CD1 LEU   205      29.993  30.936  49.535
ATOM   3210 1HD1 LEU   205      29.790  31.790  48.889
ATOM   3211 2HD1 LEU   205      31.064  30.790  49.673
ATOM   3212 3HD1 LEU   205      29.710  30.054  48.960
ATOM   3213  CD2 LEU   205      29.725  32.135  51.636
ATOM   3214 1HD2 LEU   205      29.249  32.174  52.616
ATOM   3215 2HD2 LEU   205      30.812  32.096  51.695
ATOM   3216 3HD2 LEU   205      29.568  33.083  51.120
ATOM   3217  C   LEU   205      25.320  31.390  51.475
ATOM   3218  O   LEU   205      25.120  32.311  50.720
ATOM   3219  N   GLN   206      24.337  30.962  52.203
ATOM   3220  H   GLN   206      24.595  30.257  52.879
ATOM   3221  CA  GLN   206      22.907  31.220  52.011
ATOM   3222  HA  GLN   206      22.699  30.873  50.999
ATOM   3223  CB  GLN   206      22.178  30.262  52.983
ATOM   3224 2HB  GLN   206      22.475  30.520  53.999
ATOM   3225 3HB  GLN   206      21.118  30.501  52.900
ATOM   3226  CG  GLN   206      22.394  28.764  52.611
ATOM   3227 2HG  GLN   206      23.430  28.499  52.821
ATOM   3228 3HG  GLN   206      21.757  28.122  53.220
ATOM   3229  CD  GLN   206      22.179  28.316  51.184
ATOM   3230  OE1 GLN   206      21.152  28.644  50.573
ATOM   3231  NE2 GLN   206      23.146  27.671  50.566
ATOM   3232 1HE2 GLN   206      22.852  27.456  49.624
ATOM   3233 2HE2 GLN   206      23.869  27.209  51.099
ATOM   3234  C   GLN   206      22.398  32.703  52.098
ATOM   3235  O   GLN   206      21.269  32.959  51.673
ATOM   3236  N   HID   207      23.235  33.648  52.467
ATOM   3237  H   HID   207      24.153  33.301  52.705
ATOM   3238  CA  HID   207      23.104  35.093  52.317
ATOM   3239  HA  HID   207      22.329  35.411  53.014
ATOM   3240  CB  HID   207      24.346  35.743  52.883
ATOM   3241 2HB  HID   207      24.393  35.458  53.934
ATOM   3242 3HB  HID   207      25.262  35.328  52.461
ATOM   3243  CG  HID   207      24.431  37.234  52.926
ATOM   3244  ND1 HID   207      23.982  37.997  53.975
ATOM   3245  HD1 HID   207      23.278  37.698  54.634
ATOM   3246  CE1 HID   207      24.258  39.309  53.690
ATOM   3247  HE1 HID   207      23.769  40.088  54.256
ATOM   3248  NE2 HID   207      24.826  39.371  52.473
ATOM   3249  CD2 HID   207      25.040  38.040  52.031
ATOM   3250  HD2 HID   207      25.554  37.688  51.149
ATOM   3251  C   HID   207      22.694  35.570  50.958
ATOM   3252  O   HID   207      23.220  35.066  49.969
ATOM   3253  N   PRO   208      21.716  36.437  50.771
ATOM   3254  CD  PRO   208      20.907  37.017  51.806
ATOM   3255 2HD  PRO   208      21.451  37.469  52.635
ATOM   3256 3HD  PRO   208      20.269  36.229  52.207
ATOM   3257  CG  PRO   208      20.122  38.200  51.160
ATOM   3258 2HG  PRO   208      20.667  39.143  51.187
ATOM   3259 3HG  PRO   208      19.160  38.294  51.665
ATOM   3260  CB  PRO   208      19.938  37.687  49.712
ATOM   3261 2HB  PRO   208      19.918  38.531  49.023
ATOM   3262 3HB  PRO   208      19.073  37.045  49.548
ATOM   3263  CA  PRO   208      21.175  36.803  49.453
ATOM   3264  HA  PRO   208      20.887  35.875  48.958
ATOM   3265  C   PRO   208      22.195  37.463  48.490
ATOM   3266  O   PRO   208      22.058  37.356  47.299
ATOM   3267  N   ASN   209      23.243  38.039  48.985
ATOM   3268  H   ASN   209      23.446  37.848  49.956
ATOM   3269  CA  ASN   209      24.175  38.803  48.136
ATOM   3270  HA  ASN   209      23.630  39.234  47.296
ATOM   3271  CB  ASN   209      24.868  39.934  48.902
ATOM   3272 2HB  ASN   209      25.237  39.540  49.849
ATOM   3273 3HB  ASN   209      25.702  40.382  48.361
ATOM   3274  CG  ASN   209      23.911  41.137  49.061
ATOM   3275  OD1 ASN   209      23.499  41.511  50.136
ATOM   3276  ND2 ASN   209      23.600  41.884  47.985
ATOM   3277 1HD2 ASN   209      22.929  42.637  47.939
ATOM   3278 2HD2 ASN   209      24.032  41.595  47.119
ATOM   3279  C   ASN   209      25.154  37.925  47.403
ATOM   3280  O   ASN   209      26.229  38.381  46.984
ATOM   3281  N   ILE   210      25.013  36.583  47.352
ATOM   3282  H   ILE   210      24.145  36.172  47.666
ATOM   3283  CA  ILE   210      26.073  35.650  46.987
ATOM   3284  HA  ILE   210      26.892  36.136  46.456
ATOM   3285  CB  ILE   210      26.767  34.997  48.230
ATOM   3286  HB  ILE   210      26.040  34.321  48.681
ATOM   3287  CG2 ILE   210      27.983  34.062  47.878
ATOM   3288 1HG2 ILE   210      28.712  34.666  47.339
ATOM   3289 2HG2 ILE   210      28.430  33.664  48.789
ATOM   3290 3HG2 ILE   210      27.751  33.180  47.282
ATOM   3291  CG1 ILE   210      27.176  36.060  49.279
ATOM   3292 2HG1 ILE   210      27.977  36.673  48.865
ATOM   3293 3HG1 ILE   210      26.316  36.708  49.447
ATOM   3294  CD1 ILE   210      27.520  35.512  50.696
ATOM   3295 1HD1 ILE   210      28.535  35.123  50.775
ATOM   3296 2HD1 ILE   210      27.474  36.372  51.364
ATOM   3297 3HD1 ILE   210      26.801  34.759  51.017
ATOM   3298  C   ILE   210      25.593  34.495  46.142
ATOM   3299  O   ILE   210      24.354  34.320  46.106
ATOM   3300  N   VAL   211      26.483  33.862  45.330
ATOM   3301  H   VAL   211      27.449  34.122  45.188
ATOM   3302  CA  VAL   211      26.053  32.608  44.680
ATOM   3303  HA  VAL   211      25.053  32.806  44.294
ATOM   3304  CB  VAL   211      26.896  32.136  43.494
ATOM   3305  HB  VAL   211      26.580  31.116  43.275
ATOM   3306  CG1 VAL   211      26.539  32.908  42.211
ATOM   3307 1HG1 VAL   211      26.566  33.985  42.376
ATOM   3308 2HG1 VAL   211      27.191  32.708  41.360
ATOM   3309 3HG1 VAL   211      25.559  32.614  41.834
ATOM   3310  CG2 VAL   211      28.449  32.124  43.693
ATOM   3311 1HG2 VAL   211      28.726  31.274  44.316
ATOM   3312 2HG2 VAL   211      28.877  32.023  42.695
ATOM   3313 3HG2 VAL   211      28.729  33.076  44.144
ATOM   3314  C   VAL   211      25.892  31.519  45.731
ATOM   3315  O   VAL   211      26.766  30.701  46.114
ATOM   3316  N   ARG   212      24.712  31.586  46.343
ATOM   3317  H   ARG   212      24.209  32.454  46.229
ATOM   3318  CA  ARG   212      24.216  30.453  47.206
ATOM   3319  HA  ARG   212      24.840  30.361  48.095
ATOM   3320  CB  ARG   212      22.763  30.761  47.707
ATOM   3321 2HB  ARG   212      22.049  30.666  46.889
ATOM   3322 3HB  ARG   212      22.466  29.964  48.389
ATOM   3323  CG  ARG   212      22.572  32.160  48.351
ATOM   3324 2HG  ARG   212      23.229  32.203  49.220
ATOM   3325 3HG  ARG   212      22.846  32.991  47.701
ATOM   3326  CD  ARG   212      21.131  32.259  48.920
ATOM   3327 2HD  ARG   212      20.914  31.427  49.589
ATOM   3328 3HD  ARG   212      20.968  33.266  49.304
ATOM   3329  NE  ARG   212      20.198  32.186  47.755
ATOM   3330  HE  ARG   212      20.481  32.519  46.844
ATOM   3331  CZ  ARG   212      18.887  32.000  47.701
ATOM   3332  NH1 ARG   212      18.169  31.789  48.760
ATOM   3333 1HH1 ARG   212      18.582  31.418  49.604
ATOM   3334 2HH1 ARG   212      17.164  31.692  48.788
ATOM   3335  NH2 ARG   212      18.236  32.007  46.605
ATOM   3336 1HH2 ARG   212      18.721  32.066  45.721
ATOM   3337 2HH2 ARG   212      17.284  31.690  46.721
ATOM   3338  C   ARG   212      24.188  29.141  46.480
ATOM   3339  O   ARG   212      24.112  29.110  45.239
ATOM   3340  N   LEU   213      23.845  28.058  47.202
ATOM   3341  H   LEU   213      24.045  28.118  48.190
ATOM   3342  CA  LEU   213      23.402  26.700  46.761
ATOM   3343  HA  LEU   213      23.454  26.641  45.673
ATOM   3344  CB  LEU   213      24.455  25.682  47.306
ATOM   3345 2HB  LEU   213      25.472  26.068  47.226
ATOM   3346 3HB  LEU   213      24.329  25.615  48.386
ATOM   3347  CG  LEU   213      24.394  24.325  46.492
ATOM   3348  HG  LEU   213      23.399  23.885  46.549
ATOM   3349  CD1 LEU   213      24.883  24.572  45.026
ATOM   3350 1HD1 LEU   213      25.816  25.128  45.113
ATOM   3351 2HD1 LEU   213      25.017  23.646  44.467
ATOM   3352 3HD1 LEU   213      24.176  25.161  44.441
ATOM   3353  CD2 LEU   213      25.338  23.332  47.282
ATOM   3354 1HD2 LEU   213      24.669  22.915  48.035
ATOM   3355 2HD2 LEU   213      25.655  22.616  46.525
ATOM   3356 3HD2 LEU   213      26.266  23.755  47.668
ATOM   3357  C   LEU   213      22.004  26.338  47.256
ATOM   3358  O   LEU   213      21.811  26.208  48.466
ATOM   3359  N   HID   214      21.076  25.976  46.404
ATOM   3360  H   HID   214      21.285  26.170  45.435
ATOM   3361  CA  HID   214      19.682  25.705  46.772
ATOM   3362  HA  HID   214      19.461  25.851  47.829
ATOM   3363  CB  HID   214      18.793  26.704  46.019
ATOM   3364 2HB  HID   214      19.341  27.644  46.080
ATOM   3365 3HB  HID   214      18.700  26.366  44.987
ATOM   3366  CG  HID   214      17.472  26.965  46.671
ATOM   3367  ND1 HID   214      16.311  26.324  46.289
ATOM   3368  HD1 HID   214      16.258  25.700  45.497
ATOM   3369  CE1 HID   214      15.324  26.751  47.134
ATOM   3370  HE1 HID   214      14.279  26.554  46.943
ATOM   3371  NE2 HID   214      15.795  27.649  48.106
ATOM   3372  CD2 HID   214      17.216  27.655  47.826
ATOM   3373  HD2 HID   214      18.019  28.170  48.332
ATOM   3374  C   HID   214      19.321  24.253  46.506
ATOM   3375  O   HID   214      18.271  23.768  47.029
ATOM   3376  N   ASP   215      20.164  23.535  45.749
ATOM   3377  H   ASP   215      20.807  24.059  45.173
ATOM   3378  CA  ASP   215      20.210  22.075  45.775
ATOM   3379  HA  ASP   215      20.101  21.672  46.782
ATOM   3380  CB  ASP   215      19.136  21.476  44.782
ATOM   3381 2HB  ASP   215      18.802  22.193  44.032
ATOM   3382 3HB  ASP   215      19.535  20.598  44.274
ATOM   3383  CG  ASP   215      17.942  21.115  45.695
ATOM   3384  OD1 ASP   215      18.123  20.303  46.632
ATOM   3385  OD2 ASP   215      16.772  21.479  45.396
ATOM   3386  C   ASP   215      21.627  21.563  45.284
ATOM   3387  O   ASP   215      22.469  22.245  44.700
ATOM   3388  N   SER   216      21.881  20.255  45.589
ATOM   3389  H   SER   216      21.205  19.748  46.142
ATOM   3390  CA  SER   216      23.120  19.537  45.245
ATOM   3391  HA  SER   216      23.533  20.029  44.365
ATOM   3392  CB  SER   216      24.146  19.815  46.326
ATOM   3393 2HB  SER   216      24.351  20.874  46.482
ATOM   3394 3HB  SER   216      23.781  19.531  47.313
ATOM   3395  OG  SER   216      25.414  19.154  46.161
ATOM   3396  HG  SER   216      25.612  18.779  45.300
ATOM   3397  C   SER   216      22.772  18.058  45.151
ATOM   3398  O   SER   216      22.465  17.478  46.178
ATOM   3399  N   ILE   217      22.673  17.512  43.933
ATOM   3400  H   ILE   217      22.737  18.316  43.324
ATOM   3401  CA  ILE   217      22.051  16.219  43.600
ATOM   3402  HA  ILE   217      21.976  15.788  44.599
ATOM   3403  CB  ILE   217      20.595  16.419  43.086
ATOM   3404  HB  ILE   217      20.529  17.144  42.275
ATOM   3405  CG2 ILE   217      20.039  15.122  42.543
ATOM   3406 1HG2 ILE   217      19.820  14.468  43.386
ATOM   3407 2HG2 ILE   217      19.148  15.245  41.927
ATOM   3408 3HG2 ILE   217      20.774  14.565  41.962
ATOM   3409  CG1 ILE   217      19.596  17.067  44.106
ATOM   3410 2HG1 ILE   217      19.907  18.077  44.375
ATOM   3411 3HG1 ILE   217      18.612  17.263  43.679
ATOM   3412  CD1 ILE   217      19.329  16.343  45.486
ATOM   3413 1HD1 ILE   217      20.240  16.419  46.080
ATOM   3414 2HD1 ILE   217      18.549  16.841  46.062
ATOM   3415 3HD1 ILE   217      19.029  15.301  45.378
ATOM   3416  C   ILE   217      22.992  15.323  42.716
ATOM   3417  O   ILE   217      23.185  15.546  41.519
ATOM   3418  N   GLN   218      23.479  14.224  43.299
ATOM   3419  H   GLN   218      23.175  14.067  44.249
ATOM   3420  CA  GLN   218      24.178  13.146  42.559
ATOM   3421  HA  GLN   218      24.898  13.600  41.878
ATOM   3422  CB  GLN   218      25.053  12.323  43.557
ATOM   3423 2HB  GLN   218      25.589  12.988  44.234
ATOM   3424 3HB  GLN   218      24.391  11.713  44.172
ATOM   3425  CG  GLN   218      26.100  11.409  42.752
ATOM   3426 2HG  GLN   218      26.617  10.775  43.473
ATOM   3427 3HG  GLN   218      25.602  10.576  42.255
ATOM   3428  CD  GLN   218      27.132  12.204  41.942
ATOM   3429  OE1 GLN   218      27.940  12.948  42.426
ATOM   3430  NE2 GLN   218      27.178  12.039  40.631
ATOM   3431 1HE2 GLN   218      27.929  12.640  40.323
ATOM   3432 2HE2 GLN   218      26.516  11.470  40.122
ATOM   3433  C   GLN   218      23.219  12.226  41.760
ATOM   3434  O   GLN   218      22.470  11.494  42.399
ATOM   3435  N   GLU   219      23.607  12.030  40.457
ATOM   3436  H   GLU   219      24.372  12.574  40.084
ATOM   3437  CA  GLU   219      22.968  11.127  39.474
ATOM   3438  HA  GLU   219      22.214  10.548  40.007
ATOM   3439  CB  GLU   219      22.185  11.884  38.397
ATOM   3440 2HB  GLU   219      22.877  12.404  37.734
ATOM   3441 3HB  GLU   219      21.683  11.085  37.851
ATOM   3442  CG  GLU   219      21.097  12.841  38.836
ATOM   3443 2HG  GLU   219      21.236  13.212  39.852
ATOM   3444 3HG  GLU   219      21.092  13.748  38.231
ATOM   3445  CD  GLU   219      19.765  12.144  38.718
ATOM   3446  OE1 GLU   219      19.446  11.182  39.463
ATOM   3447  OE2 GLU   219      18.914  12.558  37.880
ATOM   3448  C   GLU   219      24.037  10.158  38.908
ATOM   3449  O   GLU   219      25.243  10.337  39.382
ATOM   3450  N   GLU   220      23.721   9.157  38.115
ATOM   3451  H   GLU   220      22.821   8.987  37.690
ATOM   3452  CA  GLU   220      24.733   8.162  37.654
ATOM   3453  HA  GLU   220      25.243   7.779  38.537
ATOM   3454  CB  GLU   220      24.056   6.931  36.937
ATOM   3455 2HB  GLU   220      23.354   7.309  36.194
ATOM   3456 3HB  GLU   220      24.840   6.370  36.429
ATOM   3457  CG  GLU   220      23.276   6.022  37.837
ATOM   3458 2HG  GLU   220      23.975   5.450  38.448
ATOM   3459 3HG  GLU   220      22.703   6.640  38.529
ATOM   3460  CD  GLU   220      22.362   5.033  37.063
ATOM   3461  OE1 GLU   220      21.383   4.567  37.737
ATOM   3462  OE2 GLU   220      22.546   4.708  35.852
ATOM   3463  C   GLU   220      25.882   8.655  36.806
ATOM   3464  O   GLU   220      26.898   8.045  36.749
ATOM   3465  N   SER   221      25.815   9.909  36.313
ATOM   3466  H   SER   221      24.979  10.420  36.562
ATOM   3467  CA  SER   221      26.813  10.537  35.366
ATOM   3468  HA  SER   221      27.747  10.030  35.608
ATOM   3469  CB  SER   221      26.455  10.219  33.902
ATOM   3470 2HB  SER   221      27.104  10.869  33.315
ATOM   3471 3HB  SER   221      26.723   9.170  33.772
ATOM   3472  OG  SER   221      25.083  10.488  33.502
ATOM   3473  HG  SER   221      24.812   9.897  32.796
ATOM   3474  C   SER   221      27.128  12.037  35.493
ATOM   3475  O   SER   221      28.199  12.464  35.062
ATOM   3476  N   PHE   222      26.182  12.795  36.071
ATOM   3477  H   PHE   222      25.251  12.469  36.285
ATOM   3478  CA  PHE   222      26.415  14.186  36.418
ATOM   3479  HA  PHE   222      27.494  14.328  36.359
ATOM   3480  CB  PHE   222      25.575  15.021  35.470
ATOM   3481 2HB  PHE   222      24.550  14.652  35.449
ATOM   3482 3HB  PHE   222      25.488  16.025  35.885
ATOM   3483  CG  PHE   222      26.062  15.042  34.063
ATOM   3484  CD1 PHE   222      25.871  13.894  33.288
ATOM   3485  HD1 PHE   222      25.340  13.005  33.597
ATOM   3486  CE1 PHE   222      26.244  13.887  31.938
ATOM   3487  HE1 PHE   222      25.931  13.039  31.346
ATOM   3488  CZ  PHE   222      26.865  15.053  31.348
ATOM   3489  HZ  PHE   222      27.024  15.028  30.280
ATOM   3490  CE2 PHE   222      27.279  16.130  32.163
ATOM   3491  HE2 PHE   222      27.721  17.048  31.805
ATOM   3492  CD2 PHE   222      26.751  16.166  33.514
ATOM   3493  HD2 PHE   222      26.887  17.102  34.036
ATOM   3494  C   PHE   222      26.098  14.421  37.874
ATOM   3495  O   PHE   222      25.584  13.567  38.600
ATOM   3496  N   HID   223      26.374  15.606  38.388
ATOM   3497  H   HID   223      26.643  16.250  37.658
ATOM   3498  CA  HID   223      26.047  16.132  39.690
ATOM   3499  HA  HID   223      25.225  15.516  40.053
ATOM   3500  CB  HID   223      27.287  16.060  40.721
ATOM   3501 2HB  HID   223      27.678  15.043  40.692
ATOM   3502 3HB  HID   223      28.083  16.707  40.352
ATOM   3503  CG  HID   223      26.911  16.356  42.191
ATOM   3504  ND1 HID   223      26.898  15.450  43.251
ATOM   3505  HD1 HID   223      27.177  14.482  43.175
ATOM   3506  CE1 HID   223      26.349  16.033  44.348
ATOM   3507  HE1 HID   223      26.155  15.537  45.288
ATOM   3508  NE2 HID   223      25.989  17.287  44.081
ATOM   3509  CD2 HID   223      26.283  17.450  42.753
ATOM   3510  HD2 HID   223      26.047  18.334  42.180
ATOM   3511  C   HID   223      25.530  17.550  39.548
ATOM   3512  O   HID   223      26.229  18.454  39.145
ATOM   3513  N   TYR   224      24.220  17.647  39.793
ATOM   3514  H   TYR   224      23.750  16.841  40.180
ATOM   3515  CA  TYR   224      23.300  18.841  39.636
ATOM   3516  HA  TYR   224      23.473  19.474  38.766
ATOM   3517  CB  TYR   224      21.888  18.212  39.437
ATOM   3518 2HB  TYR   224      21.595  17.491  40.201
ATOM   3519 3HB  TYR   224      21.091  18.925  39.650
ATOM   3520  CG  TYR   224      21.598  17.493  38.055
ATOM   3521  CD1 TYR   224      20.670  18.054  37.195
ATOM   3522  HD1 TYR   224      20.128  18.910  37.570
ATOM   3523  CE1 TYR   224      20.384  17.467  35.947
ATOM   3524  HE1 TYR   224      19.621  17.776  35.248
ATOM   3525  CZ  TYR   224      21.100  16.354  35.541
ATOM   3526  OH  TYR   224      20.808  15.758  34.392
ATOM   3527  HH  TYR   224      20.918  14.807  34.465
ATOM   3528  CE2 TYR   224      21.952  15.702  36.420
ATOM   3529  HE2 TYR   224      22.482  14.841  36.039
ATOM   3530  CD2 TYR   224      22.179  16.287  37.641
ATOM   3531  HD2 TYR   224      22.911  15.871  38.317
ATOM   3532  C   TYR   224      23.400  19.779  40.813
ATOM   3533  O   TYR   224      22.765  19.543  41.869
ATOM   3534  N   LEU   225      24.208  20.869  40.674
ATOM   3535  H   LEU   225      24.800  20.903  39.857
ATOM   3536  CA  LEU   225      24.153  21.996  41.614
ATOM   3537  HA  LEU   225      23.804  21.579  42.559
ATOM   3538  CB  LEU   225      25.561  22.554  41.741
ATOM   3539 2HB  LEU   225      25.921  23.058  40.844
ATOM   3540 3HB  LEU   225      25.592  23.303  42.532
ATOM   3541  CG  LEU   225      26.647  21.558  42.089
ATOM   3542  HG  LEU   225      26.764  20.839  41.278
ATOM   3543  CD1 LEU   225      27.920  22.308  42.187
ATOM   3544 1HD1 LEU   225      27.762  23.177  42.824
ATOM   3545 2HD1 LEU   225      28.694  21.741  42.704
ATOM   3546 3HD1 LEU   225      28.277  22.517  41.179
ATOM   3547  CD2 LEU   225      26.402  20.964  43.465
ATOM   3548 1HD2 LEU   225      25.448  20.437  43.458
ATOM   3549 2HD2 LEU   225      27.190  20.221  43.586
ATOM   3550 3HD2 LEU   225      26.444  21.704  44.265
ATOM   3551  C   LEU   225      23.123  23.082  41.194
ATOM   3552  O   LEU   225      22.865  23.207  39.996
ATOM   3553  N   VAL   226      22.681  23.892  42.116
ATOM   3554  H   VAL   226      22.881  23.653  43.077
ATOM   3555  CA  VAL   226      21.611  24.893  41.914
ATOM   3556  HA  VAL   226      21.529  25.081  40.844
ATOM   3557  CB  VAL   226      20.177  24.313  42.202
ATOM   3558  HB  VAL   226      19.982  23.929  43.203
ATOM   3559  CG1 VAL   226      19.189  25.467  41.996
ATOM   3560 1HG1 VAL   226      19.380  25.902  41.015
ATOM   3561 2HG1 VAL   226      18.162  25.101  42.001
ATOM   3562 3HG1 VAL   226      19.404  26.196  42.778
ATOM   3563  CG2 VAL   226      19.852  23.196  41.141
ATOM   3564 1HG2 VAL   226      20.388  22.273  41.365
ATOM   3565 2HG2 VAL   226      18.787  23.015  41.284
ATOM   3566 3HG2 VAL   226      20.123  23.516  40.134
ATOM   3567  C   VAL   226      22.023  26.235  42.578
ATOM   3568  O   VAL   226      21.777  26.506  43.742
ATOM   3569  N   PHE   227      22.754  26.949  41.761
ATOM   3570  H   PHE   227      22.702  26.638  40.802
ATOM   3571  CA  PHE   227      23.509  28.147  42.028
ATOM   3572  HA  PHE   227      23.910  28.182  43.041
ATOM   3573  CB  PHE   227      24.674  28.403  40.991
ATOM   3574 2HB  PHE   227      24.610  27.792  40.091
ATOM   3575 3HB  PHE   227      24.586  29.426  40.626
ATOM   3576  CG  PHE   227      26.069  28.180  41.569
ATOM   3577  CD1 PHE   227      27.097  29.129  41.410
ATOM   3578  HD1 PHE   227      26.783  29.984  40.830
ATOM   3579  CE1 PHE   227      28.438  28.750  41.712
ATOM   3580  HE1 PHE   227      29.211  29.501  41.654
ATOM   3581  CZ  PHE   227      28.776  27.455  42.243
ATOM   3582  HZ  PHE   227      29.770  27.315  42.642
ATOM   3583  CE2 PHE   227      27.693  26.533  42.483
ATOM   3584  HE2 PHE   227      27.821  25.544  42.897
ATOM   3585  CD2 PHE   227      26.358  26.926  42.105
ATOM   3586  HD2 PHE   227      25.517  26.248  42.101
ATOM   3587  C   PHE   227      22.496  29.369  42.009
ATOM   3588  O   PHE   227      21.399  29.282  41.367
ATOM   3589  N   ASP   228      22.801  30.523  42.656
ATOM   3590  H   ASP   228      23.581  30.513  43.297
ATOM   3591  CA  ASP   228      21.940  31.667  42.395
ATOM   3592  HA  ASP   228      20.935  31.248  42.359
ATOM   3593  CB  ASP   228      21.985  32.793  43.447
ATOM   3594 2HB  ASP   228      22.900  32.611  44.010
ATOM   3595 3HB  ASP   228      22.064  33.757  42.944
ATOM   3596  CG  ASP   228      20.834  32.767  44.481
ATOM   3597  OD1 ASP   228      21.116  33.449  45.495
ATOM   3598  OD2 ASP   228      19.642  32.359  44.309
ATOM   3599  C   ASP   228      22.200  32.274  40.969
ATOM   3600  O   ASP   228      23.309  32.323  40.498
ATOM   3601  N   LEU   229      21.189  32.939  40.321
ATOM   3602  H   LEU   229      20.276  32.828  40.739
ATOM   3603  CA  LEU   229      21.288  33.439  38.972
ATOM   3604  HA  LEU   229      22.156  32.992  38.488
ATOM   3605  CB  LEU   229      19.968  32.935  38.242
ATOM   3606 2HB  LEU   229      19.888  31.848  38.243
ATOM   3607 3HB  LEU   229      19.122  33.378  38.766
ATOM   3608  CG  LEU   229      19.745  33.273  36.776
ATOM   3609  HG  LEU   229      19.616  34.342  36.604
ATOM   3610  CD1 LEU   229      20.925  32.826  35.932
ATOM   3611 1HD1 LEU   229      21.127  31.759  36.032
ATOM   3612 2HD1 LEU   229      20.790  33.121  34.892
ATOM   3613 3HD1 LEU   229      21.788  33.440  36.186
ATOM   3614  CD2 LEU   229      18.510  32.474  36.301
ATOM   3615 1HD2 LEU   229      17.654  32.657  36.950
ATOM   3616 2HD2 LEU   229      18.177  32.821  35.323
ATOM   3617 3HD2 LEU   229      18.680  31.402  36.191
ATOM   3618  C   LEU   229      21.416  35.010  38.866
ATOM   3619  O   LEU   229      20.632  35.775  39.449
ATOM   3620  N   VAL   230      22.415  35.456  38.106
ATOM   3621  H   VAL   230      22.817  34.670  37.615
ATOM   3622  CA  VAL   230      23.109  36.782  37.981
ATOM   3623  HA  VAL   230      22.702  37.464  38.727
ATOM   3624  CB  VAL   230      24.592  36.476  38.506
ATOM   3625  HB  VAL   230      25.123  35.950  37.713
ATOM   3626  CG1 VAL   230      25.352  37.726  38.740
ATOM   3627 1HG1 VAL   230      24.967  38.328  39.562
ATOM   3628 2HG1 VAL   230      26.325  37.436  39.137
ATOM   3629 3HG1 VAL   230      25.469  38.231  37.781
ATOM   3630  CG2 VAL   230      24.673  35.586  39.723
ATOM   3631 1HG2 VAL   230      24.519  34.548  39.431
ATOM   3632 2HG2 VAL   230      25.600  35.587  40.298
ATOM   3633 3HG2 VAL   230      23.907  35.870  40.445
ATOM   3634  C   VAL   230      22.945  37.496  36.659
ATOM   3635  O   VAL   230      23.751  37.454  35.708
ATOM   3636  N   THR   231      21.705  38.017  36.472
ATOM   3637  H   THR   231      21.095  38.117  37.271
ATOM   3638  CA  THR   231      21.265  38.445  35.125
ATOM   3639  HA  THR   231      21.739  37.820  34.368
ATOM   3640  CB  THR   231      19.768  38.101  34.930
ATOM   3641  HB  THR   231      19.577  38.243  33.866
ATOM   3642  CG2 THR   231      19.456  36.671  35.269
ATOM   3643 1HG2 THR   231      19.540  36.491  36.340
ATOM   3644 2HG2 THR   231      18.445  36.425  34.944
ATOM   3645 3HG2 THR   231      20.171  36.027  34.756
ATOM   3646  OG1 THR   231      18.793  38.920  35.607
ATOM   3647 1HG  THR   231      19.114  38.957  36.511
ATOM   3648  C   THR   231      21.572  39.936  34.800
ATOM   3649  O   THR   231      20.855  40.466  33.973
ATOM   3650  N   GLY   232      22.569  40.532  35.491
ATOM   3651  H   GLY   232      22.979  40.078  36.295
ATOM   3652  CA  GLY   232      22.759  41.940  35.498
ATOM   3653 2HA  GLY   232      21.906  42.412  35.011
ATOM   3654 3HA  GLY   232      22.653  42.370  36.494
ATOM   3655  C   GLY   232      24.065  42.634  34.987
ATOM   3656  O   GLY   232      24.000  43.795  34.528
ATOM   3657  N   GLY   233      25.145  41.859  34.814
ATOM   3658  H   GLY   233      25.099  40.936  35.221
ATOM   3659  CA  GLY   233      26.508  42.386  34.529
ATOM   3660 2HA  GLY   233      27.163  41.525  34.393
ATOM   3661 3HA  GLY   233      26.629  43.050  33.673
ATOM   3662  C   GLY   233      27.061  43.006  35.791
ATOM   3663  O   GLY   233      26.678  42.630  36.899
ATOM   3664  N   GLU   234      28.074  43.858  35.671
ATOM   3665  H   GLU   234      28.196  44.234  34.741
ATOM   3666  CA  GLU   234      28.914  44.359  36.728
ATOM   3667  HA  GLU   234      28.951  43.565  37.475
ATOM   3668  CB  GLU   234      30.333  44.685  36.120
ATOM   3669 2HB  GLU   234      30.724  43.744  35.732
ATOM   3670 3HB  GLU   234      30.217  45.402  35.306
ATOM   3671  CG  GLU   234      31.374  45.259  37.094
ATOM   3672 2HG  GLU   234      31.035  46.230  37.456
ATOM   3673 3HG  GLU   234      31.557  44.545  37.897
ATOM   3674  CD  GLU   234      32.700  45.421  36.360
ATOM   3675  OE1 GLU   234      33.677  45.732  37.041
ATOM   3676  OE2 GLU   234      32.781  45.270  35.140
ATOM   3677  C   GLU   234      28.312  45.637  37.290
ATOM   3678  O   GLU   234      27.909  46.600  36.588
ATOM   3679  N   LEU   235      28.481  45.760  38.560
ATOM   3680  H   LEU   235      29.021  45.008  38.964
ATOM   3681  CA  LEU   235      28.218  46.995  39.351
ATOM   3682  HA  LEU   235      27.144  47.166  39.427
ATOM   3683  CB  LEU   235      28.695  46.519  40.746
ATOM   3684 2HB  LEU   235      27.980  45.730  40.982
ATOM   3685 3HB  LEU   235      29.722  46.168  40.650
ATOM   3686  CG  LEU   235      28.675  47.482  41.975
ATOM   3687  HG  LEU   235      28.797  46.813  42.826
ATOM   3688  CD1 LEU   235      29.868  48.411  42.023
ATOM   3689 1HD1 LEU   235      29.670  49.243  41.348
ATOM   3690 2HD1 LEU   235      30.035  48.722  43.054
ATOM   3691 3HD1 LEU   235      30.740  47.876  41.645
ATOM   3692  CD2 LEU   235      27.467  48.314  42.270
ATOM   3693 1HD2 LEU   235      26.620  47.632  42.346
ATOM   3694 2HD2 LEU   235      27.635  48.945  43.143
ATOM   3695 3HD2 LEU   235      27.239  48.930  41.400
ATOM   3696  C   LEU   235      28.892  48.353  38.940
ATOM   3697  O   LEU   235      28.269  49.402  39.211
ATOM   3698  N   PHE   236      30.021  48.369  38.273
ATOM   3699  H   PHE   236      30.418  47.492  37.967
ATOM   3700  CA  PHE   236      30.575  49.612  37.682
ATOM   3701  HA  PHE   236      30.487  50.389  38.441
ATOM   3702  CB  PHE   236      32.034  49.409  37.224
ATOM   3703 2HB  PHE   236      32.018  48.715  36.383
ATOM   3704 3HB  PHE   236      32.381  50.334  36.765
ATOM   3705  CG  PHE   236      33.155  49.118  38.235
ATOM   3706  CD1 PHE   236      34.450  48.761  37.750
ATOM   3707  HD1 PHE   236      34.645  48.831  36.690
ATOM   3708  CE1 PHE   236      35.497  48.486  38.635
ATOM   3709  HE1 PHE   236      36.485  48.380  38.212
ATOM   3710  CZ  PHE   236      35.265  48.523  40.044
ATOM   3711  HZ  PHE   236      36.069  48.348  40.743
ATOM   3712  CE2 PHE   236      33.996  48.835  40.539
ATOM   3713  HE2 PHE   236      33.885  48.796  41.612
ATOM   3714  CD2 PHE   236      32.957  49.111  39.644
ATOM   3715  HD2 PHE   236      32.037  49.450  40.096
ATOM   3716  C   PHE   236      29.683  50.173  36.551
ATOM   3717  O   PHE   236      29.391  51.385  36.573
ATOM   3718  N   GLU   237      29.299  49.329  35.576
ATOM   3719  H   GLU   237      29.495  48.359  35.778
ATOM   3720  CA  GLU   237      28.486  49.659  34.467
ATOM   3721  HA  GLU   237      29.045  50.350  33.836
ATOM   3722  CB  GLU   237      28.170  48.354  33.670
ATOM   3723 2HB  GLU   237      27.588  47.721  34.339
ATOM   3724 3HB  GLU   237      27.549  48.602  32.809
ATOM   3725  CG  GLU   237      29.423  47.480  33.231
ATOM   3726 2HG  GLU   237      29.953  48.091  32.500
ATOM   3727 3HG  GLU   237      30.139  47.329  34.038
ATOM   3728  CD  GLU   237      28.958  46.168  32.629
ATOM   3729  OE1 GLU   237      28.266  45.417  33.361
ATOM   3730  OE2 GLU   237      29.322  45.755  31.522
ATOM   3731  C   GLU   237      27.159  50.245  34.804
ATOM   3732  O   GLU   237      26.652  51.099  34.059
ATOM   3733  N   ASP   238      26.578  49.807  35.893
ATOM   3734  H   ASP   238      27.018  49.017  36.343
ATOM   3735  CA  ASP   238      25.376  50.359  36.392
ATOM   3736  HA  ASP   238      24.634  50.607  35.633
ATOM   3737  CB  ASP   238      24.807  49.235  37.248
ATOM   3738 2HB  ASP   238      24.726  48.314  36.671
ATOM   3739 3HB  ASP   238      25.442  49.095  38.123
ATOM   3740  CG  ASP   238      23.353  49.609  37.753
ATOM   3741  OD1 ASP   238      23.084  49.735  38.962
ATOM   3742  OD2 ASP   238      22.537  49.811  36.794
ATOM   3743  C   ASP   238      25.466  51.589  37.227
ATOM   3744  O   ASP   238      24.445  52.193  37.442
ATOM   3745  N   ILE   239      26.616  52.074  37.666
ATOM   3746  H   ILE   239      27.417  51.473  37.535
ATOM   3747  CA  ILE   239      26.823  53.374  38.283
ATOM   3748  HA  ILE   239      25.949  53.595  38.896
ATOM   3749  CB  ILE   239      28.040  53.334  39.276
ATOM   3750  HB  ILE   239      28.895  52.900  38.757
ATOM   3751  CG2 ILE   239      28.551  54.710  39.698
ATOM   3752 1HG2 ILE   239      27.748  55.281  40.162
ATOM   3753 2HG2 ILE   239      29.389  54.603  40.388
ATOM   3754 3HG2 ILE   239      28.944  55.286  38.860
ATOM   3755  CG1 ILE   239      27.908  52.486  40.558
ATOM   3756 2HG1 ILE   239      28.616  51.658  40.541
ATOM   3757 3HG1 ILE   239      28.121  53.062  41.458
ATOM   3758  CD1 ILE   239      26.557  51.893  40.851
ATOM   3759 1HD1 ILE   239      26.384  51.138  40.083
ATOM   3760 2HD1 ILE   239      26.618  51.522  41.874
ATOM   3761 3HD1 ILE   239      25.847  52.707  40.711
ATOM   3762  C   ILE   239      26.877  54.451  37.156
ATOM   3763  O   ILE   239      26.392  55.568  37.252
ATOM   3764  N   VAL   240      27.620  54.098  36.094
ATOM   3765  H   VAL   240      28.141  53.236  36.021
ATOM   3766  CA  VAL   240      28.081  55.123  35.122
ATOM   3767  HA  VAL   240      28.489  55.919  35.744
ATOM   3768  CB  VAL   240      29.195  54.659  34.154
ATOM   3769  HB  VAL   240      29.303  55.430  33.391
ATOM   3770  CG1 VAL   240      30.573  54.665  34.802
ATOM   3771 1HG1 VAL   240      30.562  53.967  35.639
ATOM   3772 2HG1 VAL   240      31.349  54.347  34.106
ATOM   3773 3HG1 VAL   240      30.842  55.614  35.267
ATOM   3774  CG2 VAL   240      28.924  53.333  33.369
ATOM   3775 1HG2 VAL   240      28.012  53.380  32.775
ATOM   3776 2HG2 VAL   240      29.767  53.176  32.696
ATOM   3777 3HG2 VAL   240      28.877  52.500  34.070
ATOM   3778  C   VAL   240      26.885  55.729  34.255
ATOM   3779  O   VAL   240      26.916  56.777  33.718
ATOM   3780  N   ALA   241      25.888  54.866  34.037
ATOM   3781  H   ALA   241      26.200  53.945  34.309
ATOM   3782  CA  ALA   241      24.632  55.059  33.313
ATOM   3783  HA  ALA   241      24.886  55.667  32.445
ATOM   3784  CB  ALA   241      24.116  53.643  32.861
ATOM   3785 1HB  ALA   241      24.170  53.010  33.746
ATOM   3786 2HB  ALA   241      23.110  53.714  32.447
ATOM   3787 3HB  ALA   241      24.833  53.244  32.144
ATOM   3788  C   ALA   241      23.547  55.818  34.201
ATOM   3789  O   ALA   241      22.532  56.270  33.599
ATOM   3790  N   ARG   242      23.761  55.973  35.520
ATOM   3791  H   ARG   242      24.640  55.683  35.924
ATOM   3792  CA  ARG   242      22.676  56.534  36.422
ATOM   3793  HA  ARG   242      21.688  56.103  36.262
ATOM   3794  CB  ARG   242      23.198  56.423  37.864
ATOM   3795 2HB  ARG   242      24.166  56.886  38.057
ATOM   3796 3HB  ARG   242      22.510  56.800  38.620
ATOM   3797  CG  ARG   242      23.343  54.939  38.121
ATOM   3798 2HG  ARG   242      22.407  54.516  37.757
ATOM   3799 3HG  ARG   242      24.138  54.526  37.500
ATOM   3800  CD  ARG   242      23.520  54.633  39.614
ATOM   3801 2HD  ARG   242      24.535  54.880  39.922
ATOM   3802 3HD  ARG   242      22.957  55.364  40.195
ATOM   3803  NE  ARG   242      23.265  53.277  39.912
ATOM   3804  HE  ARG   242      23.324  52.602  39.163
ATOM   3805  CZ  ARG   242      23.044  52.678  41.096
ATOM   3806  NH1 ARG   242      22.520  53.277  42.042
ATOM   3807 1HH1 ARG   242      22.216  54.213  41.815
ATOM   3808 2HH1 ARG   242      22.200  52.863  42.906
ATOM   3809  NH2 ARG   242      23.264  51.395  41.198
ATOM   3810 1HH2 ARG   242      23.440  50.707  40.480
ATOM   3811 2HH2 ARG   242      23.255  51.042  42.145
ATOM   3812  C   ARG   242      22.393  58.036  36.202
ATOM   3813  O   ARG   242      23.314  58.757  35.784
ATOM   3814  N   GLU   243      21.212  58.481  36.532
ATOM   3815  H   GLU   243      20.444  57.855  36.726
ATOM   3816  CA  GLU   243      20.853  59.888  36.554
ATOM   3817  HA  GLU   243      21.238  60.488  35.730
ATOM   3818  CB  GLU   243      19.344  59.939  36.494
ATOM   3819 2HB  GLU   243      18.869  59.273  37.214
ATOM   3820 3HB  GLU   243      19.026  60.937  36.798
ATOM   3821  CG  GLU   243      18.758  59.513  35.155
ATOM   3822 2HG  GLU   243      19.062  60.162  34.334
ATOM   3823 3HG  GLU   243      19.081  58.494  34.944
ATOM   3824  CD  GLU   243      17.267  59.621  35.278
ATOM   3825  OE1 GLU   243      16.705  58.630  35.682
ATOM   3826  OE2 GLU   243      16.706  60.628  34.801
ATOM   3827  C   GLU   243      21.384  60.491  37.831
ATOM   3828  O   GLU   243      21.794  61.644  37.684
ATOM   3829  N   PHE   244      21.385  59.760  38.981
ATOM   3830  H   PHE   244      21.104  58.797  38.860
ATOM   3831  CA  PHE   244      22.001  60.259  40.222
ATOM   3832  HA  PHE   244      22.895  60.837  39.990
ATOM   3833  CB  PHE   244      21.001  61.128  41.025
ATOM   3834 2HB  PHE   244      20.298  60.445  41.501
ATOM   3835 3HB  PHE   244      21.483  61.596  41.883
ATOM   3836  CG  PHE   244      20.161  62.166  40.283
ATOM   3837  CD1 PHE   244      20.526  63.477  40.326
ATOM   3838  HD1 PHE   244      21.496  63.705  40.742
ATOM   3839  CE1 PHE   244      19.739  64.528  39.751
ATOM   3840  HE1 PHE   244      20.060  65.555  39.850
ATOM   3841  CZ  PHE   244      18.510  64.183  39.237
ATOM   3842  HZ  PHE   244      17.783  64.883  38.852
ATOM   3843  CE2 PHE   244      18.096  62.804  39.201
ATOM   3844  HE2 PHE   244      17.112  62.429  38.961
ATOM   3845  CD2 PHE   244      18.910  61.830  39.814
ATOM   3846  HD2 PHE   244      18.584  60.805  39.903
ATOM   3847  C   PHE   244      22.491  59.051  41.002
ATOM   3848  O   PHE   244      21.958  57.984  40.919
ATOM   3849  N   TYR   245      23.626  59.165  41.689
ATOM   3850  H   TYR   245      23.971  60.114  41.681
ATOM   3851  CA  TYR   245      24.372  58.271  42.550
ATOM   3852  HA  TYR   245      23.672  57.585  43.028
ATOM   3853  CB  TYR   245      25.234  57.415  41.613
ATOM   3854 2HB  TYR   245      24.639  56.839  40.905
ATOM   3855 3HB  TYR   245      25.975  57.979  41.046
ATOM   3856  CG  TYR   245      26.043  56.432  42.415
ATOM   3857  CD1 TYR   245      25.604  55.115  42.636
ATOM   3858  HD1 TYR   245      24.652  54.771  42.259
ATOM   3859  CE1 TYR   245      26.432  54.257  43.355
ATOM   3860  HE1 TYR   245      26.072  53.251  43.510
ATOM   3861  CZ  TYR   245      27.773  54.647  43.640
ATOM   3862  OH  TYR   245      28.640  53.718  44.056
ATOM   3863  HH  TYR   245      28.225  52.865  44.200
ATOM   3864  CE2 TYR   245      28.281  55.953  43.366
ATOM   3865  HE2 TYR   245      29.271  56.219  43.708
ATOM   3866  CD2 TYR   245      27.340  56.858  42.833
ATOM   3867  HD2 TYR   245      27.580  57.875  42.559
ATOM   3868  C   TYR   245      25.186  59.071  43.553
ATOM   3869  O   TYR   245      26.093  59.890  43.211
ATOM   3870  N   SER   246      24.732  59.034  44.790
ATOM   3871  H   SER   246      24.097  58.288  45.035
ATOM   3872  CA  SER   246      25.221  59.833  45.905
ATOM   3873  HA  SER   246      25.812  60.680  45.558
ATOM   3874  CB  SER   246      24.004  60.338  46.633
ATOM   3875 2HB  SER   246      24.260  61.139  47.328
ATOM   3876 3HB  SER   246      23.330  60.738  45.874
ATOM   3877  OG  SER   246      23.302  59.324  47.318
ATOM   3878  HG  SER   246      23.078  58.568  46.769
ATOM   3879  C   SER   246      26.253  59.125  46.776
ATOM   3880  O   SER   246      26.433  57.909  46.650
ATOM   3881  N   GLU   247      26.806  59.842  47.777
ATOM   3882  H   GLU   247      26.761  60.848  47.843
ATOM   3883  CA  GLU   247      27.652  59.188  48.744
ATOM   3884  HA  GLU   247      28.439  58.692  48.178
ATOM   3885  CB  GLU   247      28.332  60.185  49.676
ATOM   3886 2HB  GLU   247      28.781  60.967  49.063
ATOM   3887 3HB  GLU   247      27.551  60.502  50.367
ATOM   3888  CG  GLU   247      29.449  59.633  50.440
ATOM   3889 2HG  GLU   247      29.014  58.865  51.080
ATOM   3890 3HG  GLU   247      30.195  59.159  49.802
ATOM   3891  CD  GLU   247      30.059  60.664  51.344
ATOM   3892  OE1 GLU   247      30.371  60.303  52.498
ATOM   3893  OE2 GLU   247      30.284  61.821  50.884
ATOM   3894  C   GLU   247      26.834  58.069  49.559
ATOM   3895  O   GLU   247      27.339  57.094  50.076
ATOM   3896  N   ALA   248      25.477  58.229  49.689
ATOM   3897  H   ALA   248      25.139  59.075  49.254
ATOM   3898  CA  ALA   248      24.604  57.211  50.305
ATOM   3899  HA  ALA   248      25.137  56.964  51.222
ATOM   3900  CB  ALA   248      23.221  57.796  50.640
ATOM   3901 1HB  ALA   248      22.704  57.976  49.698
ATOM   3902 2HB  ALA   248      22.615  57.126  51.251
ATOM   3903 3HB  ALA   248      23.340  58.706  51.228
ATOM   3904  C   ALA   248      24.444  55.937  49.454
ATOM   3905  O   ALA   248      24.347  54.848  49.990
ATOM   3906  N   ASP   249      24.478  56.110  48.116
ATOM   3907  H   ASP   249      24.806  57.028  47.851
ATOM   3908  CA  ASP   249      24.433  54.973  47.132
ATOM   3909  HA  ASP   249      23.659  54.255  47.401
ATOM   3910  CB  ASP   249      24.233  55.461  45.693
ATOM   3911 2HB  ASP   249      25.023  56.168  45.439
ATOM   3912 3HB  ASP   249      24.325  54.598  45.034
ATOM   3913  CG  ASP   249      22.864  56.094  45.587
ATOM   3914  OD1 ASP   249      21.933  55.275  45.499
ATOM   3915  OD2 ASP   249      22.634  57.351  45.632
ATOM   3916  C   ASP   249      25.723  54.261  47.179
ATOM   3917  O   ASP   249      25.761  53.034  46.994
ATOM   3918  N   ALA   250      26.787  54.960  47.452
ATOM   3919  H   ALA   250      26.645  55.946  47.619
ATOM   3920  CA  ALA   250      28.150  54.372  47.489
ATOM   3921  HA  ALA   250      28.211  53.644  46.680
ATOM   3922  CB  ALA   250      29.268  55.394  47.238
ATOM   3923 1HB  ALA   250      29.409  55.981  48.145
ATOM   3924 2HB  ALA   250      30.214  54.899  47.020
ATOM   3925 3HB  ALA   250      28.938  55.996  46.391
ATOM   3926  C   ALA   250      28.278  53.595  48.835
ATOM   3927  O   ALA   250      28.837  52.472  48.884
ATOM   3928  N   SER   251      27.740  54.130  49.922
ATOM   3929  H   SER   251      27.308  55.033  49.784
ATOM   3930  CA  SER   251      27.381  53.393  51.177
ATOM   3931  HA  SER   251      28.316  53.101  51.655
ATOM   3932  CB  SER   251      26.746  54.272  52.280
ATOM   3933 2HB  SER   251      27.393  55.112  52.531
ATOM   3934 3HB  SER   251      25.800  54.726  51.984
ATOM   3935  OG  SER   251      26.540  53.416  53.389
ATOM   3936  HG  SER   251      26.984  53.811  54.144
ATOM   3937  C   SER   251      26.574  52.078  50.837
ATOM   3938  O   SER   251      27.121  51.003  51.010
ATOM   3939  N   HID   252      25.371  52.160  50.286
ATOM   3940  H   HID   252      25.102  53.100  50.030
ATOM   3941  CA  HID   252      24.503  51.008  49.993
ATOM   3942  HA  HID   252      24.182  50.525  50.915
ATOM   3943  CB  HID   252      23.259  51.563  49.258
ATOM   3944 2HB  HID   252      22.731  52.205  49.963
ATOM   3945 3HB  HID   252      23.575  52.180  48.418
ATOM   3946  CG  HID   252      22.220  50.542  48.814
ATOM   3947  ND1 HID   252      21.917  49.350  49.400
ATOM   3948  HD1 HID   252      22.436  48.929  50.157
ATOM   3949  CE1 HID   252      20.991  48.747  48.599
ATOM   3950  HE1 HID   252      20.615  47.735  48.625
ATOM   3951  NE2 HID   252      20.673  49.573  47.548
ATOM   3952  CD2 HID   252      21.444  50.722  47.696
ATOM   3953  HD2 HID   252      21.461  51.625  47.103
ATOM   3954  C   HID   252      25.193  49.899  49.128
ATOM   3955  O   HID   252      24.931  48.683  49.328
ATOM   3956  N   CYS   253      26.129  50.279  48.198
ATOM   3957  H   CYS   253      26.179  51.269  48.001
ATOM   3958  CA  CYS   253      27.007  49.352  47.448
ATOM   3959  HA  CYS   253      26.438  48.540  46.996
ATOM   3960  CB  CYS   253      27.773  50.118  46.397
ATOM   3961 2HB  CYS   253      28.447  50.841  46.855
ATOM   3962 3HB  CYS   253      28.386  49.413  45.835
ATOM   3963  SG  CYS   253      26.873  50.948  45.086
ATOM   3964  HG  CYS   253      26.125  51.780  45.817
ATOM   3965  C   CYS   253      27.991  48.624  48.415
ATOM   3966  O   CYS   253      27.947  47.421  48.598
ATOM   3967  N   ILE   254      28.839  49.367  49.148
ATOM   3968  H   ILE   254      28.730  50.362  49.018
ATOM   3969  CA  ILE   254      29.857  48.884  50.051
ATOM   3970  HA  ILE   254      30.327  48.117  49.435
ATOM   3971  CB  ILE   254      30.914  49.880  50.436
ATOM   3972  HB  ILE   254      31.018  50.610  49.633
ATOM   3973  CG2 ILE   254      30.594  50.720  51.691
ATOM   3974 1HG2 ILE   254      30.549  50.092  52.580
ATOM   3975 2HG2 ILE   254      31.351  51.488  51.853
ATOM   3976 3HG2 ILE   254      29.588  51.119  51.561
ATOM   3977  CG1 ILE   254      32.306  49.253  50.610
ATOM   3978 2HG1 ILE   254      33.025  49.989  50.971
ATOM   3979 3HG1 ILE   254      32.240  48.404  51.290
ATOM   3980  CD1 ILE   254      32.905  48.777  49.292
ATOM   3981 1HD1 ILE   254      33.018  49.542  48.523
ATOM   3982 2HD1 ILE   254      33.868  48.336  49.547
ATOM   3983 3HD1 ILE   254      32.290  47.929  48.989
ATOM   3984  C   ILE   254      29.274  48.094  51.269
ATOM   3985  O   ILE   254      29.924  47.172  51.831
ATOM   3986  N   GLN   255      28.035  48.443  51.638
ATOM   3987  H   GLN   255      27.530  49.183  51.172
ATOM   3988  CA  GLN   255      27.165  47.790  52.663
ATOM   3989  HA  GLN   255      27.690  47.737  53.616
ATOM   3990  CB  GLN   255      25.908  48.660  52.913
ATOM   3991 2HB  GLN   255      26.179  49.599  53.396
ATOM   3992 3HB  GLN   255      25.602  48.914  51.898
ATOM   3993  CG  GLN   255      24.683  47.967  53.576
ATOM   3994 2HG  GLN   255      25.013  47.085  54.126
ATOM   3995 3HG  GLN   255      24.217  48.607  54.325
ATOM   3996  CD  GLN   255      23.524  47.630  52.663
ATOM   3997  OE1 GLN   255      23.103  48.437  51.843
ATOM   3998  NE2 GLN   255      22.889  46.510  52.812
ATOM   3999 1HE2 GLN   255      22.067  46.344  52.250
ATOM   4000 2HE2 GLN   255      23.287  45.772  53.375
ATOM   4001  C   GLN   255      26.810  46.285  52.271
ATOM   4002  O   GLN   255      27.221  45.366  52.989
ATOM   4003  N   GLN   256      26.265  46.082  51.098
ATOM   4004  H   GLN   256      26.159  46.873  50.479
ATOM   4005  CA  GLN   256      26.068  44.777  50.479
ATOM   4006  HA  GLN   256      25.400  44.143  51.061
ATOM   4007  CB  GLN   256      25.449  44.927  49.065
ATOM   4008 2HB  GLN   256      25.978  45.737  48.563
ATOM   4009 3HB  GLN   256      25.581  43.984  48.534
ATOM   4010  CG  GLN   256      23.913  45.196  49.083
ATOM   4011 2HG  GLN   256      23.424  44.280  49.416
ATOM   4012 3HG  GLN   256      23.621  45.959  49.805
ATOM   4013  CD  GLN   256      23.306  45.585  47.735
ATOM   4014  OE1 GLN   256      22.742  44.703  47.061
ATOM   4015  NE2 GLN   256      23.352  46.847  47.387
ATOM   4016 1HE2 GLN   256      22.761  46.994  46.582
ATOM   4017 2HE2 GLN   256      23.703  47.586  47.979
ATOM   4018  C   GLN   256      27.442  44.048  50.300
ATOM   4019  O   GLN   256      27.485  42.797  50.398
ATOM   4020  N   ILE   257      28.498  44.753  50.019
ATOM   4021  H   ILE   257      28.323  45.748  50.001
ATOM   4022  CA  ILE   257      29.832  44.105  49.840
ATOM   4023  HA  ILE   257      29.563  43.328  49.124
ATOM   4024  CB  ILE   257      30.873  45.047  49.177
ATOM   4025  HB  ILE   257      30.885  45.979  49.742
ATOM   4026  CG2 ILE   257      32.303  44.469  49.207
ATOM   4027 1HG2 ILE   257      32.447  43.528  48.675
ATOM   4028 2HG2 ILE   257      32.974  45.198  48.753
ATOM   4029 3HG2 ILE   257      32.643  44.393  50.239
ATOM   4030  CG1 ILE   257      30.495  45.290  47.696
ATOM   4031 2HG1 ILE   257      30.565  44.356  47.138
ATOM   4032 3HG1 ILE   257      29.425  45.469  47.583
ATOM   4033  CD1 ILE   257      31.213  46.442  46.951
ATOM   4034 1HD1 ILE   257      32.285  46.393  47.139
ATOM   4035 2HD1 ILE   257      31.004  46.314  45.889
ATOM   4036 3HD1 ILE   257      30.766  47.398  47.224
ATOM   4037  C   ILE   257      30.338  43.511  51.164
ATOM   4038  O   ILE   257      30.584  42.299  51.279
ATOM   4039  N   LEU   258      30.469  44.391  52.155
ATOM   4040  H   LEU   258      30.280  45.339  51.862
ATOM   4041  CA  LEU   258      30.869  44.063  53.489
ATOM   4042  HA  LEU   258      31.880  43.668  53.594
ATOM   4043  CB  LEU   258      30.874  45.336  54.302
ATOM   4044 2HB  LEU   258      29.982  45.950  54.176
ATOM   4045 3HB  LEU   258      30.926  45.002  55.339
ATOM   4046  CG  LEU   258      32.141  46.157  54.041
ATOM   4047  HG  LEU   258      32.351  46.065  52.976
ATOM   4048  CD1 LEU   258      31.842  47.583  54.557
ATOM   4049 1HD1 LEU   258      31.496  47.569  55.591
ATOM   4050 2HD1 LEU   258      32.773  48.147  54.501
ATOM   4051 3HD1 LEU   258      31.138  48.099  53.904
ATOM   4052  CD2 LEU   258      33.459  45.722  54.678
ATOM   4053 1HD2 LEU   258      33.754  44.700  54.442
ATOM   4054 2HD2 LEU   258      34.291  46.363  54.387
ATOM   4055 3HD2 LEU   258      33.399  45.762  55.766
ATOM   4056  C   LEU   258      30.031  43.020  54.205
ATOM   4057  O   LEU   258      30.575  42.152  54.916
ATOM   4058  N   GLU   259      28.688  43.057  53.978
ATOM   4059  H   GLU   259      28.382  43.954  53.629
ATOM   4060  CA  GLU   259      27.747  42.018  54.490
ATOM   4061  HA  GLU   259      27.802  41.920  55.574
ATOM   4062  CB  GLU   259      26.305  42.310  54.086
ATOM   4063 2HB  GLU   259      26.263  42.881  53.159
ATOM   4064 3HB  GLU   259      25.799  41.347  54.015
ATOM   4065  CG  GLU   259      25.536  43.114  55.134
ATOM   4066 2HG  GLU   259      25.441  42.490  56.023
ATOM   4067 3HG  GLU   259      26.105  44.005  55.398
ATOM   4068  CD  GLU   259      24.177  43.537  54.678
ATOM   4069  OE1 GLU   259      24.000  44.809  54.659
ATOM   4070  OE2 GLU   259      23.311  42.610  54.563
ATOM   4071  C   GLU   259      28.066  40.617  53.917
ATOM   4072  O   GLU   259      28.064  39.575  54.556
ATOM   4073  N   SER   260      28.340  40.558  52.614
ATOM   4074  H   SER   260      28.339  41.429  52.102
ATOM   4075  CA  SER   260      28.618  39.361  51.823
ATOM   4076  HA  SER   260      27.848  38.621  52.042
ATOM   4077  CB  SER   260      28.550  39.624  50.309
ATOM   4078 2HB  SER   260      28.254  38.733  49.757
ATOM   4079 3HB  SER   260      27.750  40.324  50.066
ATOM   4080  OG  SER   260      29.741  40.140  49.808
ATOM   4081  HG  SER   260      29.941  40.986  50.214
ATOM   4082  C   SER   260      29.909  38.623  52.177
ATOM   4083  O   SER   260      29.809  37.436  52.509
ATOM   4084  N   ILE   261      31.034  39.371  52.146
ATOM   4085  H   ILE   261      30.833  40.282  51.759
ATOM   4086  CA  ILE   261      32.338  38.969  52.676
ATOM   4087  HA  ILE   261      32.662  38.072  52.148
ATOM   4088  CB  ILE   261      33.399  40.001  52.269
ATOM   4089  HB  ILE   261      33.011  41.000  52.467
ATOM   4090  CG2 ILE   261      34.735  39.859  53.002
ATOM   4091 1HG2 ILE   261      35.229  38.949  52.662
ATOM   4092 2HG2 ILE   261      35.351  40.720  52.744
ATOM   4093 3HG2 ILE   261      34.485  39.910  54.061
ATOM   4094  CG1 ILE   261      33.744  39.988  50.785
ATOM   4095 2HG1 ILE   261      32.834  40.182  50.218
ATOM   4096 3HG1 ILE   261      34.414  40.824  50.585
ATOM   4097  CD1 ILE   261      34.425  38.722  50.188
ATOM   4098 1HD1 ILE   261      33.814  37.855  50.440
ATOM   4099 2HD1 ILE   261      34.512  38.752  49.102
ATOM   4100 3HD1 ILE   261      35.440  38.605  50.566
ATOM   4101  C   ILE   261      32.357  38.685  54.221
ATOM   4102  O   ILE   261      32.949  37.685  54.649
ATOM   4103  N   ALA   262      31.456  39.359  54.922
ATOM   4104  H   ALA   262      30.894  40.111  54.551
ATOM   4105  CA  ALA   262      31.253  39.020  56.350
ATOM   4106  HA  ALA   262      32.163  39.053  56.948
ATOM   4107  CB  ALA   262      30.281  40.015  57.070
ATOM   4108 1HB  ALA   262      29.293  40.021  56.609
ATOM   4109 2HB  ALA   262      30.083  39.662  58.082
ATOM   4110 3HB  ALA   262      30.664  41.028  57.199
ATOM   4111  C   ALA   262      30.612  37.633  56.436
ATOM   4112  O   ALA   262      31.147  36.809  57.138
ATOM   4113  N   TYR   263      29.501  37.388  55.715
ATOM   4114  H   TYR   263      28.964  38.036  55.156
ATOM   4115  CA  TYR   263      28.901  36.018  55.776
ATOM   4116  HA  TYR   263      28.516  35.781  56.768
ATOM   4117  CB  TYR   263      27.728  36.012  54.837
ATOM   4118 2HB  TYR   263      27.221  36.976  54.855
ATOM   4119 3HB  TYR   263      28.153  35.974  53.833
ATOM   4120  CG  TYR   263      26.768  34.881  55.188
ATOM   4121  CD1 TYR   263      25.777  35.060  56.185
ATOM   4122  HD1 TYR   263      25.722  36.010  56.695
ATOM   4123  CE1 TYR   263      24.817  34.058  56.372
ATOM   4124  HE1 TYR   263      24.069  34.124  57.149
ATOM   4125  CZ  TYR   263      24.914  32.858  55.662
ATOM   4126  OH  TYR   263      24.033  31.917  55.958
ATOM   4127  HH  TYR   263      24.291  31.023  55.726
ATOM   4128  CE2 TYR   263      25.883  32.623  54.676
ATOM   4129  HE2 TYR   263      25.803  31.694  54.131
ATOM   4130  CD2 TYR   263      26.783  33.687  54.379
ATOM   4131  HD2 TYR   263      27.507  33.517  53.596
ATOM   4132  C   TYR   263      29.975  34.921  55.427
ATOM   4133  O   TYR   263      30.156  33.960  56.149
ATOM   4134  N   CYS   264      30.772  35.111  54.325
ATOM   4135  H   CYS   264      30.534  35.978  53.865
ATOM   4136  CA  CYS   264      31.894  34.235  53.925
ATOM   4137  HA  CYS   264      31.504  33.284  53.562
ATOM   4138  CB  CYS   264      32.584  34.885  52.694
ATOM   4139 2HB  CYS   264      32.991  35.865  52.943
ATOM   4140 3HB  CYS   264      33.477  34.327  52.411
ATOM   4141  SG  CYS   264      31.554  35.129  51.173
ATOM   4142  HG  CYS   264      30.894  36.155  51.718
ATOM   4143  C   CYS   264      32.803  33.910  55.097
ATOM   4144  O   CYS   264      32.893  32.812  55.628
ATOM   4145  N   HID   265      33.486  34.893  55.602
ATOM   4146  H   HID   265      33.243  35.796  55.221
ATOM   4147  CA  HID   265      34.528  34.798  56.553
ATOM   4148  HA  HID   265      35.211  34.020  56.213
ATOM   4149  CB  HID   265      35.139  36.176  56.676
ATOM   4150 2HB  HID   265      34.382  36.911  56.949
ATOM   4151 3HB  HID   265      35.897  36.077  57.454
ATOM   4152  CG  HID   265      35.916  36.747  55.539
ATOM   4153  ND1 HID   265      36.700  37.892  55.655
ATOM   4154  HD1 HID   265      36.551  38.548  56.408
ATOM   4155  CE1 HID   265      37.402  38.043  54.531
ATOM   4156  HE1 HID   265      38.019  38.907  54.333
ATOM   4157  NE2 HID   265      37.277  36.991  53.756
ATOM   4158  CD2 HID   265      36.256  36.203  54.324
ATOM   4159  HD2 HID   265      35.861  35.296  53.890
ATOM   4160  C   HID   265      33.986  34.275  57.900
ATOM   4161  O   HID   265      34.640  33.564  58.658
ATOM   4162  N   SER   266      32.762  34.712  58.306
ATOM   4163  H   SER   266      32.232  35.232  57.620
ATOM   4164  CA  SER   266      32.023  34.363  59.493
ATOM   4165  HA  SER   266      32.634  34.723  60.320
ATOM   4166  CB  SER   266      30.659  35.107  59.582
ATOM   4167 2HB  SER   266      29.900  34.881  58.833
ATOM   4168 3HB  SER   266      30.201  34.812  60.526
ATOM   4169  OG  SER   266      30.876  36.499  59.728
ATOM   4170  HG  SER   266      31.166  36.789  58.860
ATOM   4171  C   SER   266      31.802  32.860  59.536
ATOM   4172  O   SER   266      32.060  32.316  60.650
ATOM   4173  N   ASN   267      31.437  32.240  58.381
ATOM   4174  H   ASN   267      31.136  32.763  57.571
ATOM   4175  CA  ASN   267      31.495  30.753  58.341
ATOM   4176  HA  ASN   267      30.995  30.383  59.236
ATOM   4177  CB  ASN   267      30.598  30.240  57.245
ATOM   4178 2HB  ASN   267      30.373  29.193  57.447
ATOM   4179 3HB  ASN   267      29.637  30.752  57.283
ATOM   4180  CG  ASN   267      31.148  30.205  55.858
ATOM   4181  OD1 ASN   267      32.101  29.540  55.541
ATOM   4182  ND2 ASN   267      30.543  30.957  54.979
ATOM   4183 1HD2 ASN   267      30.944  31.010  54.054
ATOM   4184 2HD2 ASN   267      29.818  31.649  55.100
ATOM   4185  C   ASN   267      32.927  30.185  58.351
ATOM   4186  O   ASN   267      33.186  29.183  58.995
ATOM   4187  N   GLY   268      33.926  30.853  57.652
ATOM   4188  H   GLY   268      33.594  31.622  57.087
ATOM   4189  CA  GLY   268      35.329  30.391  57.559
ATOM   4190 2HA  GLY   268      35.905  31.149  58.090
ATOM   4191 3HA  GLY   268      35.510  29.434  58.049
ATOM   4192  C   GLY   268      35.876  30.227  56.111
ATOM   4193  O   GLY   268      36.800  29.392  55.942
ATOM   4194  N   ILE   269      35.382  30.940  55.139
ATOM   4195  H   ILE   269      34.558  31.460  55.404
ATOM   4196  CA  ILE   269      35.850  31.187  53.792
ATOM   4197  HA  ILE   269      36.417  30.330  53.429
ATOM   4198  CB  ILE   269      34.628  31.307  52.831
ATOM   4199  HB  ILE   269      33.900  32.053  53.150
ATOM   4200  CG2 ILE   269      35.216  31.821  51.493
ATOM   4201 1HG2 ILE   269      35.725  31.045  50.921
ATOM   4202 2HG2 ILE   269      34.323  32.199  50.994
ATOM   4203 3HG2 ILE   269      35.868  32.693  51.535
ATOM   4204  CG1 ILE   269      34.024  29.907  52.707
ATOM   4205 2HG1 ILE   269      34.785  29.269  52.257
ATOM   4206 3HG1 ILE   269      33.895  29.556  53.731
ATOM   4207  CD1 ILE   269      32.759  29.715  51.931
ATOM   4208 1HD1 ILE   269      32.865  30.340  51.044
ATOM   4209 2HD1 ILE   269      32.616  28.681  51.617
ATOM   4210 3HD1 ILE   269      31.939  30.080  52.549
ATOM   4211  C   ILE   269      36.913  32.375  53.789
ATOM   4212  O   ILE   269      36.814  33.343  54.546
ATOM   4213  N   VAL   270      37.910  32.294  52.883
ATOM   4214  H   VAL   270      38.074  31.406  52.431
ATOM   4215  CA  VAL   270      38.580  33.482  52.257
ATOM   4216  HA  VAL   270      38.024  34.349  52.613
ATOM   4217  CB  VAL   270      40.074  33.587  52.799
ATOM   4218  HB  VAL   270      40.026  33.663  53.885
ATOM   4219  CG1 VAL   270      40.933  32.392  52.373
ATOM   4220 1HG1 VAL   270      41.005  32.292  51.290
ATOM   4221 2HG1 VAL   270      41.961  32.604  52.666
ATOM   4222 3HG1 VAL   270      40.536  31.428  52.691
ATOM   4223  CG2 VAL   270      40.749  34.862  52.306
ATOM   4224 1HG2 VAL   270      40.265  35.747  52.718
ATOM   4225 2HG2 VAL   270      41.754  34.898  52.727
ATOM   4226 3HG2 VAL   270      40.777  34.931  51.218
ATOM   4227  C   VAL   270      38.440  33.230  50.769
ATOM   4228  O   VAL   270      38.609  32.133  50.250
ATOM   4229  N   HID   271      38.054  34.331  50.095
ATOM   4230  H   HID   271      38.086  35.204  50.602
ATOM   4231  CA  HID   271      37.982  34.435  48.629
ATOM   4232  HA  HID   271      37.538  33.515  48.249
ATOM   4233  CB  HID   271      37.053  35.578  48.316
ATOM   4234 2HB  HID   271      36.064  35.184  48.548
ATOM   4235 3HB  HID   271      37.366  36.443  48.900
ATOM   4236  CG  HID   271      37.110  35.995  46.849
ATOM   4237  ND1 HID   271      37.488  37.183  46.374
ATOM   4238  HD1 HID   271      37.883  37.899  46.967
ATOM   4239  CE1 HID   271      37.366  37.189  45.051
ATOM   4240  HE1 HID   271      37.445  38.124  44.516
ATOM   4241  NE2 HID   271      37.032  35.998  44.583
ATOM   4242  CD2 HID   271      36.785  35.236  45.758
ATOM   4243  HD2 HID   271      36.487  34.198  45.765
ATOM   4244  C   HID   271      39.345  34.614  47.924
ATOM   4245  O   HID   271      39.522  34.046  46.863
ATOM   4246  N   ARG   272      40.280  35.289  48.610
ATOM   4247  H   ARG   272      40.003  35.798  49.437
ATOM   4248  CA  ARG   272      41.747  35.547  48.371
ATOM   4249  HA  ARG   272      42.146  35.724  49.369
ATOM   4250  CB  ARG   272      42.484  34.278  47.716
ATOM   4251 2HB  ARG   272      42.036  34.060  46.747
ATOM   4252 3HB  ARG   272      43.536  34.539  47.600
ATOM   4253  CG  ARG   272      42.396  33.093  48.647
ATOM   4254 2HG  ARG   272      42.788  33.473  49.590
ATOM   4255 3HG  ARG   272      41.389  32.687  48.740
ATOM   4256  CD  ARG   272      43.275  31.969  48.138
ATOM   4257 2HD  ARG   272      44.259  32.403  47.958
ATOM   4258 3HD  ARG   272      43.466  31.299  48.977
ATOM   4259  NE  ARG   272      42.757  31.269  46.912
ATOM   4260  HE  ARG   272      41.763  31.255  46.735
ATOM   4261  CZ  ARG   272      43.489  30.500  46.110
ATOM   4262  NH1 ARG   272      44.755  30.370  46.257
ATOM   4263 1HH1 ARG   272      45.158  31.146  46.763
ATOM   4264 2HH1 ARG   272      45.169  29.869  45.484
ATOM   4265  NH2 ARG   272      42.937  29.767  45.161
ATOM   4266 1HH2 ARG   272      41.946  29.745  44.967
ATOM   4267 2HH2 ARG   272      43.573  29.322  44.514
ATOM   4268  C   ARG   272      42.092  36.785  47.557
ATOM   4269  O   ARG   272      43.182  37.333  47.757
ATOM   4270  N   ASN   273      41.241  37.297  46.692
ATOM   4271  H   ASN   273      40.354  36.817  46.647
ATOM   4272  CA  ASN   273      41.562  38.435  45.813
ATOM   4273  HA  ASN   273      42.087  39.156  46.439
ATOM   4274  CB  ASN   273      42.525  37.852  44.661
ATOM   4275 2HB  ASN   273      43.382  37.506  45.239
ATOM   4276 3HB  ASN   273      42.038  36.986  44.214
ATOM   4277  CG  ASN   273      42.938  38.911  43.647
ATOM   4278  OD1 ASN   273      42.772  38.800  42.413
ATOM   4279  ND2 ASN   273      43.674  39.933  44.127
ATOM   4280 1HD2 ASN   273      43.826  40.626  43.408
ATOM   4281 2HD2 ASN   273      43.702  40.217  45.096
ATOM   4282  C   ASN   273      40.329  39.061  45.185
ATOM   4283  O   ASN   273      39.973  38.888  44.002
ATOM   4284  N   LEU   274      39.605  39.817  46.001
ATOM   4285  H   LEU   274      39.799  39.858  46.991
ATOM   4286  CA  LEU   274      38.449  40.595  45.567
ATOM   4287  HA  LEU   274      37.843  39.986  44.897
ATOM   4288  CB  LEU   274      37.502  40.807  46.770
ATOM   4289 2HB  LEU   274      37.425  39.883  47.343
ATOM   4290 3HB  LEU   274      37.906  41.624  47.369
ATOM   4291  CG  LEU   274      36.111  41.285  46.456
ATOM   4292  HG  LEU   274      36.226  42.162  45.818
ATOM   4293  CD1 LEU   274      35.308  40.206  45.775
ATOM   4294 1HD1 LEU   274      35.146  39.304  46.365
ATOM   4295 2HD1 LEU   274      34.330  40.617  45.528
ATOM   4296 3HD1 LEU   274      35.799  39.839  44.874
ATOM   4297  CD2 LEU   274      35.472  41.650  47.748
ATOM   4298 1HD2 LEU   274      36.092  42.359  48.296
ATOM   4299 2HD2 LEU   274      34.550  42.195  47.544
ATOM   4300 3HD2 LEU   274      35.257  40.777  48.364
ATOM   4301  C   LEU   274      38.741  41.831  44.664
ATOM   4302  O   LEU   274      38.378  42.970  44.944
ATOM   4303  N   LYS   275      39.189  41.553  43.471
ATOM   4304  H   LYS   275      39.432  40.577  43.390
ATOM   4305  CA  LYS   275      38.847  42.256  42.216
ATOM   4306  HA  LYS   275      39.477  43.146  42.253
ATOM   4307  CB  LYS   275      39.394  41.278  41.152
ATOM   4308 2HB  LYS   275      39.278  41.695  40.152
ATOM   4309 3HB  LYS   275      40.464  41.098  41.258
ATOM   4310  CG  LYS   275      38.668  39.917  41.139
ATOM   4311 2HG  LYS   275      38.320  39.657  42.139
ATOM   4312 3HG  LYS   275      37.704  40.005  40.639
ATOM   4313  CD  LYS   275      39.419  38.697  40.572
ATOM   4314 2HD  LYS   275      39.647  38.882  39.523
ATOM   4315 3HD  LYS   275      40.380  38.608  41.078
ATOM   4316  CE  LYS   275      38.532  37.418  40.566
ATOM   4317 2HE  LYS   275      39.144  36.535  40.381
ATOM   4318 3HE  LYS   275      38.075  37.279  41.546
ATOM   4319  NZ  LYS   275      37.497  37.540  39.497
ATOM   4320 1HZ  LYS   275      36.872  36.747  39.511
ATOM   4321 2HZ  LYS   275      36.827  38.275  39.672
ATOM   4322 3HZ  LYS   275      37.841  37.683  38.559
ATOM   4323  C   LYS   275      37.295  42.517  42.141
ATOM   4324  O   LYS   275      36.486  41.722  42.620
ATOM   4325  N   PRO   276      36.962  43.622  41.473
ATOM   4326  CD  PRO   276      37.913  44.360  40.702
ATOM   4327 2HD  PRO   276      38.322  43.708  39.930
ATOM   4328 3HD  PRO   276      38.679  44.874  41.284
ATOM   4329  CG  PRO   276      37.071  45.423  39.990
ATOM   4330 2HG  PRO   276      36.736  44.994  39.045
ATOM   4331 3HG  PRO   276      37.612  46.359  39.845
ATOM   4332  CB  PRO   276      35.822  45.592  40.793
ATOM   4333 2HB  PRO   276      34.938  45.879  40.225
ATOM   4334 3HB  PRO   276      36.071  46.391  41.492
ATOM   4335  CA  PRO   276      35.638  44.253  41.482
ATOM   4336  HA  PRO   276      35.238  44.375  42.489
ATOM   4337  C   PRO   276      34.598  43.383  40.742
ATOM   4338  O   PRO   276      33.461  43.342  41.176
ATOM   4339  N   GLU   277      34.989  42.739  39.648
ATOM   4340  H   GLU   277      35.941  42.865  39.337
ATOM   4341  CA  GLU   277      34.093  41.993  38.765
ATOM   4342  HA  GLU   277      33.230  42.647  38.639
ATOM   4343  CB  GLU   277      34.789  41.906  37.366
ATOM   4344 2HB  GLU   277      34.187  41.270  36.717
ATOM   4345 3HB  GLU   277      34.684  42.883  36.896
ATOM   4346  CG  GLU   277      36.297  41.533  37.316
ATOM   4347 2HG  GLU   277      36.617  41.582  36.275
ATOM   4348 3HG  GLU   277      36.888  42.311  37.799
ATOM   4349  CD  GLU   277      36.684  40.233  37.985
ATOM   4350  OE1 GLU   277      37.854  39.830  38.058
ATOM   4351  OE2 GLU   277      35.805  39.422  38.428
ATOM   4352  C   GLU   277      33.478  40.667  39.310
ATOM   4353  O   GLU   277      32.566  40.104  38.655
ATOM   4354  N   ASN   278      33.812  40.260  40.528
ATOM   4355  H   ASN   278      34.643  40.673  40.928
ATOM   4356  CA  ASN   278      33.095  39.231  41.326
ATOM   4357  HA  ASN   278      32.901  38.338  40.732
ATOM   4358  CB  ASN   278      34.028  38.828  42.514
ATOM   4359 2HB  ASN   278      34.544  39.714  42.882
ATOM   4360 3HB  ASN   278      33.439  38.318  43.276
ATOM   4361  CG  ASN   278      35.086  37.770  42.121
ATOM   4362  OD1 ASN   278      36.236  38.106  42.023
ATOM   4363  ND2 ASN   278      34.792  36.522  41.830
ATOM   4364 1HD2 ASN   278      35.578  35.915  41.649
ATOM   4365 2HD2 ASN   278      33.872  36.144  42.008
ATOM   4366  C   ASN   278      31.720  39.751  41.841
ATOM   4367  O   ASN   278      30.872  39.020  42.307
ATOM   4368  N   LEU   279      31.560  41.069  41.855
ATOM   4369  H   LEU   279      32.324  41.631  41.507
ATOM   4370  CA  LEU   279      30.450  41.736  42.512
ATOM   4371  HA  LEU   279      30.004  41.042  43.224
ATOM   4372  CB  LEU   279      31.012  43.016  43.229
ATOM   4373 2HB  LEU   279      31.451  43.634  42.446
ATOM   4374 3HB  LEU   279      30.215  43.588  43.705
ATOM   4375  CG  LEU   279      32.172  42.595  44.157
ATOM   4376  HG  LEU   279      32.966  42.049  43.646
ATOM   4377  CD1 LEU   279      32.786  43.839  44.799
ATOM   4378 1HD1 LEU   279      31.986  44.525  45.080
ATOM   4379 2HD1 LEU   279      33.438  43.586  45.635
ATOM   4380 3HD1 LEU   279      33.427  44.314  44.056
ATOM   4381  CD2 LEU   279      31.629  41.734  45.301
ATOM   4382 1HD2 LEU   279      31.193  40.804  44.935
ATOM   4383 2HD2 LEU   279      32.462  41.453  45.945
ATOM   4384 3HD2 LEU   279      30.834  42.300  45.786
ATOM   4385  C   LEU   279      29.388  41.963  41.459
ATOM   4386  O   LEU   279      29.091  43.154  41.132
ATOM   4387  N   LEU   280      28.756  40.941  40.898
ATOM   4388  H   LEU   280      28.767  40.021  41.315
ATOM   4389  CA  LEU   280      27.874  41.160  39.747
ATOM   4390  HA  LEU   280      28.258  42.041  39.232
ATOM   4391  CB  LEU   280      27.862  39.925  38.866
ATOM   4392 2HB  LEU   280      27.629  39.071  39.502
ATOM   4393 3HB  LEU   280      27.032  40.043  38.169
ATOM   4394  CG  LEU   280      29.203  39.653  38.137
ATOM   4395  HG  LEU   280      30.011  39.371  38.812
ATOM   4396  CD1 LEU   280      29.061  38.469  37.256
ATOM   4397 1HD1 LEU   280      28.598  38.722  36.303
ATOM   4398 2HD1 LEU   280      30.041  38.079  36.981
ATOM   4399 3HD1 LEU   280      28.499  37.700  37.787
ATOM   4400  CD2 LEU   280      29.781  40.728  37.333
ATOM   4401 1HD2 LEU   280      30.231  41.410  38.054
ATOM   4402 2HD2 LEU   280      30.602  40.421  36.685
ATOM   4403 3HD2 LEU   280      29.017  41.175  36.698
ATOM   4404  C   LEU   280      26.508  41.556  40.200
ATOM   4405  O   LEU   280      26.333  41.860  41.382
ATOM   4406  N   LEU   281      25.453  41.554  39.370
ATOM   4407  H   LEU   281      25.649  41.476  38.382
ATOM   4408  CA  LEU   281      24.088  41.957  39.656
ATOM   4409  HA  LEU   281      23.923  42.134  40.719
ATOM   4410  CB  LEU   281      23.753  43.341  39.063
ATOM   4411 2HB  LEU   281      23.832  43.246  37.980
ATOM   4412 3HB  LEU   281      22.709  43.545  39.298
ATOM   4413  CG  LEU   281      24.628  44.577  39.395
ATOM   4414  HG  LEU   281      25.615  44.511  38.937
ATOM   4415  CD1 LEU   281      23.919  45.829  38.790
ATOM   4416 1HD1 LEU   281      22.932  45.994  39.222
ATOM   4417 2HD1 LEU   281      24.443  46.742  39.075
ATOM   4418 3HD1 LEU   281      23.842  45.727  37.708
ATOM   4419  CD2 LEU   281      24.736  44.843  40.908
ATOM   4420 1HD2 LEU   281      25.093  43.969  41.453
ATOM   4421 2HD2 LEU   281      25.440  45.645  41.128
ATOM   4422 3HD2 LEU   281      23.736  45.163  41.201
ATOM   4423  C   LEU   281      23.103  40.889  39.312
ATOM   4424  O   LEU   281      23.237  40.172  38.314
ATOM   4425  N   ALA   282      22.092  40.725  40.186
ATOM   4426  H   ALA   282      22.119  41.340  40.987
ATOM   4427  CA  ALA   282      20.963  39.803  39.963
ATOM   4428  HA  ALA   282      21.280  38.824  39.603
ATOM   4429  CB  ALA   282      20.100  39.676  41.223
ATOM   4430 1HB  ALA   282      19.153  39.200  40.967
ATOM   4431 2HB  ALA   282      20.615  39.121  42.007
ATOM   4432 3HB  ALA   282      19.988  40.653  41.692
ATOM   4433  C   ALA   282      20.158  40.306  38.748
ATOM   4434  O   ALA   282      19.800  39.513  37.910
ATOM   4435  N   SER   283      20.047  41.659  38.573
ATOM   4436  H   SER   283      20.435  42.286  39.263
ATOM   4437  CA  SER   283      19.453  42.261  37.354
ATOM   4438  HA  SER   283      19.300  41.552  36.541
ATOM   4439  CB  SER   283      18.066  42.769  37.794
ATOM   4440 2HB  SER   283      17.418  41.932  38.057
ATOM   4441 3HB  SER   283      18.165  43.391  38.683
ATOM   4442  OG  SER   283      17.469  43.482  36.727
ATOM   4443  HG  SER   283      16.829  42.835  36.422
ATOM   4444  C   SER   283      20.251  43.433  36.883
ATOM   4445  O   SER   283      21.001  43.969  37.641
ATOM   4446  N   LYS   284      20.047  43.863  35.598
ATOM   4447  H   LYS   284      19.319  43.416  35.059
ATOM   4448  CA  LYS   284      20.534  45.144  35.015
ATOM   4449  HA  LYS   284      21.487  45.311  35.516
ATOM   4450  CB  LYS   284      20.676  45.011  33.474
ATOM   4451 2HB  LYS   284      21.349  44.182  33.254
ATOM   4452 3HB  LYS   284      19.718  44.748  33.025
ATOM   4453  CG  LYS   284      21.224  46.210  32.695
ATOM   4454 2HG  LYS   284      20.935  46.006  31.664
ATOM   4455 3HG  LYS   284      20.723  47.115  33.039
ATOM   4456  CD  LYS   284      22.742  46.392  32.792
ATOM   4457 2HD  LYS   284      23.294  45.473  32.595
ATOM   4458 3HD  LYS   284      22.967  47.092  31.987
ATOM   4459  CE  LYS   284      23.269  47.076  34.024
ATOM   4460 2HE  LYS   284      23.075  46.349  34.812
ATOM   4461 3HE  LYS   284      24.353  47.193  34.004
ATOM   4462  NZ  LYS   284      22.652  48.409  34.322
ATOM   4463 1HZ  LYS   284      21.665  48.456  34.111
ATOM   4464 2HZ  LYS   284      22.715  48.679  35.294
ATOM   4465 3HZ  LYS   284      23.085  49.118  33.747
ATOM   4466  C   LYS   284      19.652  46.386  35.413
ATOM   4467  O   LYS   284      20.027  47.559  35.304
ATOM   4468  N   ALA   285      18.594  46.144  36.129
ATOM   4469  H   ALA   285      18.371  45.160  36.180
ATOM   4470  CA  ALA   285      17.805  47.127  36.915
ATOM   4471  HA  ALA   285      17.323  47.814  36.220
ATOM   4472  CB  ALA   285      16.709  46.419  37.694
ATOM   4473 1HB  ALA   285      16.021  45.890  37.034
ATOM   4474 2HB  ALA   285      17.291  45.762  38.340
ATOM   4475 3HB  ALA   285      16.109  47.109  38.287
ATOM   4476  C   ALA   285      18.722  48.004  37.820
ATOM   4477  O   ALA   285      19.389  47.531  38.754
ATOM   4478  N   LYS   286      18.768  49.274  37.536
ATOM   4479  H   LYS   286      18.198  49.611  36.773
ATOM   4480  CA  LYS   286      19.558  50.342  38.182
ATOM   4481  HA  LYS   286      20.625  50.240  37.988
ATOM   4482  CB  LYS   286      19.125  51.761  37.563
ATOM   4483 2HB  LYS   286      19.390  51.714  36.507
ATOM   4484 3HB  LYS   286      18.045  51.906  37.598
ATOM   4485  CG  LYS   286      19.846  52.965  38.256
ATOM   4486 2HG  LYS   286      20.904  52.706  38.302
ATOM   4487 3HG  LYS   286      19.739  53.789  37.551
ATOM   4488  CD  LYS   286      19.428  53.499  39.643
ATOM   4489 2HD  LYS   286      19.763  52.859  40.459
ATOM   4490 3HD  LYS   286      19.915  54.453  39.849
ATOM   4491  CE  LYS   286      17.966  53.758  39.760
ATOM   4492 2HE  LYS   286      17.708  54.427  38.939
ATOM   4493 3HE  LYS   286      17.393  52.836  39.667
ATOM   4494  NZ  LYS   286      17.570  54.379  41.025
ATOM   4495 1HZ  LYS   286      17.724  55.375  41.095
ATOM   4496 2HZ  LYS   286      16.592  54.206  41.209
ATOM   4497 3HZ  LYS   286      18.035  53.960  41.818
ATOM   4498  C   LYS   286      19.385  50.275  39.734
ATOM   4499  O   LYS   286      18.314  50.537  40.289
ATOM   4500  N   GLY   287      20.480  50.021  40.438
ATOM   4501  H   GLY   287      21.175  49.792  39.743
ATOM   4502  CA  GLY   287      20.358  49.730  41.836
ATOM   4503 2HA  GLY   287      21.398  49.823  42.147
ATOM   4504 3HA  GLY   287      19.842  50.562  42.316
ATOM   4505  C   GLY   287      19.817  48.350  42.253
ATOM   4506  O   GLY   287      19.251  48.209  43.333
ATOM   4507  N   ALA   288      20.026  47.335  41.455
ATOM   4508  H   ALA   288      20.280  47.535  40.499
ATOM   4509  CA  ALA   288      19.769  45.980  41.884
ATOM   4510  HA  ALA   288      18.782  45.835  42.322
ATOM   4511  CB  ALA   288      19.780  45.059  40.702
ATOM   4512 1HB  ALA   288      20.597  45.342  40.038
ATOM   4513 2HB  ALA   288      19.771  43.998  40.951
ATOM   4514 3HB  ALA   288      18.893  45.233  40.092
ATOM   4515  C   ALA   288      20.767  45.469  42.968
ATOM   4516  O   ALA   288      21.754  46.107  43.276
ATOM   4517  N   ALA   289      20.414  44.314  43.581
ATOM   4518  H   ALA   289      19.522  43.941  43.288
ATOM   4519  CA  ALA   289      21.185  43.391  44.392
ATOM   4520  HA  ALA   289      21.395  43.962  45.296
ATOM   4521  CB  ALA   289      20.316  42.191  44.763
ATOM   4522 1HB  ALA   289      20.022  41.668  43.853
ATOM   4523 2HB  ALA   289      20.864  41.511  45.415
ATOM   4524 3HB  ALA   289      19.429  42.576  45.267
ATOM   4525  C   ALA   289      22.624  43.050  43.833
ATOM   4526  O   ALA   289      22.794  42.353  42.854
ATOM   4527  N   VAL   290      23.687  43.445  44.527
ATOM   4528  H   VAL   290      23.422  43.874  45.403
ATOM   4529  CA  VAL   290      25.061  42.934  44.372
ATOM   4530  HA  VAL   290      25.292  43.119  43.323
ATOM   4531  CB  VAL   290      26.057  43.741  45.229
ATOM   4532  HB  VAL   290      25.648  43.870  46.231
ATOM   4533  CG1 VAL   290      27.402  42.982  45.475
ATOM   4534 1HG1 VAL   290      27.800  42.663  44.512
ATOM   4535 2HG1 VAL   290      28.147  43.622  45.947
ATOM   4536 3HG1 VAL   290      27.263  42.103  46.105
ATOM   4537  CG2 VAL   290      26.158  45.209  44.684
ATOM   4538 1HG2 VAL   290      25.136  45.572  44.574
ATOM   4539 2HG2 VAL   290      26.633  45.865  45.413
ATOM   4540 3HG2 VAL   290      26.680  45.278  43.730
ATOM   4541  C   VAL   290      25.005  41.386  44.666
ATOM   4542  O   VAL   290      24.430  40.883  45.588
ATOM   4543  N   LYS   291      25.592  40.649  43.720
ATOM   4544  H   LYS   291      25.923  41.101  42.880
ATOM   4545  CA  LYS   291      25.771  39.183  43.680
ATOM   4546  HA  LYS   291      25.418  38.837  44.651
ATOM   4547  CB  LYS   291      24.858  38.568  42.671
ATOM   4548 2HB  LYS   291      25.073  38.992  41.689
ATOM   4549 3HB  LYS   291      25.054  37.504  42.537
ATOM   4550  CG  LYS   291      23.353  38.740  42.860
ATOM   4551 2HG  LYS   291      23.219  39.822  42.863
ATOM   4552 3HG  LYS   291      22.865  38.314  41.983
ATOM   4553  CD  LYS   291      22.745  38.106  44.083
ATOM   4554 2HD  LYS   291      23.271  38.366  45.002
ATOM   4555 3HD  LYS   291      21.728  38.490  44.162
ATOM   4556  CE  LYS   291      22.680  36.583  43.956
ATOM   4557 2HE  LYS   291      22.402  36.434  42.912
ATOM   4558 3HE  LYS   291      23.660  36.149  44.154
ATOM   4559  NZ  LYS   291      21.732  35.950  44.931
ATOM   4560 1HZ  LYS   291      21.781  34.948  45.049
ATOM   4561 2HZ  LYS   291      21.946  36.266  45.866
ATOM   4562 3HZ  LYS   291      20.770  36.204  44.756
ATOM   4563  C   LYS   291      27.223  38.720  43.604
ATOM   4564  O   LYS   291      27.799  38.526  42.538
ATOM   4565  N   LEU   292      27.868  38.587  44.742
ATOM   4566  H   LEU   292      27.343  38.708  45.596
ATOM   4567  CA  LEU   292      29.130  37.857  44.849
ATOM   4568  HA  LEU   292      29.906  38.460  44.377
ATOM   4569  CB  LEU   292      29.633  37.833  46.322
ATOM   4570 2HB  LEU   292      29.795  38.863  46.642
ATOM   4571 3HB  LEU   292      28.869  37.362  46.940
ATOM   4572  CG  LEU   292      30.968  37.055  46.489
ATOM   4573  HG  LEU   292      30.818  35.999  46.262
ATOM   4574  CD1 LEU   292      32.091  37.499  45.553
ATOM   4575 1HD1 LEU   292      32.337  38.535  45.784
ATOM   4576 2HD1 LEU   292      33.000  36.905  45.655
ATOM   4577 3HD1 LEU   292      31.791  37.437  44.507
ATOM   4578  CD2 LEU   292      31.546  37.209  47.877
ATOM   4579 1HD2 LEU   292      30.741  37.088  48.601
ATOM   4580 2HD2 LEU   292      32.383  36.518  47.976
ATOM   4581 3HD2 LEU   292      31.828  38.256  47.991
ATOM   4582  C   LEU   292      29.102  36.451  44.128
ATOM   4583  O   LEU   292      28.807  35.425  44.705
ATOM   4584  N   ALA   293      29.486  36.391  42.859
ATOM   4585  H   ALA   293      29.557  37.310  42.445
ATOM   4586  CA  ALA   293      29.765  35.214  41.976
ATOM   4587  HA  ALA   293      29.468  34.302  42.493
ATOM   4588  CB  ALA   293      28.957  35.332  40.636
ATOM   4589 1HB  ALA   293      28.888  34.375  40.119
ATOM   4590 2HB  ALA   293      27.902  35.513  40.839
ATOM   4591 3HB  ALA   293      29.355  36.149  40.034
ATOM   4592  C   ALA   293      31.291  34.974  41.736
ATOM   4593  O   ALA   293      32.199  35.433  42.422
ATOM   4594  N   ASP   294      31.532  34.165  40.703
ATOM   4595  H   ASP   294      30.709  33.966  40.153
ATOM   4596  CA  ASP   294      32.835  33.811  40.079
ATOM   4597  HA  ASP   294      32.694  32.967  39.403
ATOM   4598  CB  ASP   294      33.283  35.008  39.178
ATOM   4599 2HB  ASP   294      32.559  35.160  38.377
ATOM   4600 3HB  ASP   294      33.170  35.869  39.837
ATOM   4601  CG  ASP   294      34.721  34.874  38.618
ATOM   4602  OD1 ASP   294      34.940  33.940  37.825
ATOM   4603  OD2 ASP   294      35.529  35.817  38.757
ATOM   4604  C   ASP   294      33.864  33.320  41.120
ATOM   4605  O   ASP   294      34.979  33.741  41.125
ATOM   4606  N   PHE   295      33.366  32.408  41.953
ATOM   4607  H   PHE   295      32.361  32.415  41.852
ATOM   4608  CA  PHE   295      33.815  32.182  43.283
ATOM   4609  HA  PHE   295      34.328  33.080  43.627
ATOM   4610  CB  PHE   295      32.638  31.984  44.233
ATOM   4611 2HB  PHE   295      31.852  32.653  43.883
ATOM   4612 3HB  PHE   295      32.246  30.968  44.176
ATOM   4613  CG  PHE   295      32.894  32.487  45.647
ATOM   4614  CD1 PHE   295      32.832  31.625  46.739
ATOM   4615  HD1 PHE   295      32.444  30.620  46.661
ATOM   4616  CE1 PHE   295      33.205  32.031  48.023
ATOM   4617  HE1 PHE   295      33.185  31.313  48.829
ATOM   4618  CZ  PHE   295      33.676  33.320  48.154
ATOM   4619  HZ  PHE   295      34.085  33.599  49.114
ATOM   4620  CE2 PHE   295      33.686  34.257  47.107
ATOM   4621  HE2 PHE   295      34.086  35.242  47.294
ATOM   4622  CD2 PHE   295      33.281  33.829  45.826
ATOM   4623  HD2 PHE   295      33.263  34.515  44.992
ATOM   4624  C   PHE   295      34.827  31.033  43.482
ATOM   4625  O   PHE   295      35.318  30.809  44.571
ATOM   4626  N   GLY   296      35.181  30.320  42.372
ATOM   4627  H   GLY   296      34.635  30.403  41.527
ATOM   4628  CA  GLY   296      36.076  29.164  42.379
ATOM   4629 2HA  GLY   296      35.669  28.437  43.083
ATOM   4630 3HA  GLY   296      36.076  28.699  41.393
ATOM   4631  C   GLY   296      37.520  29.429  42.799
ATOM   4632  O   GLY   296      38.399  28.607  42.964
ATOM   4633  N   LEU   297      37.795  30.693  43.080
ATOM   4634  H   LEU   297      37.014  31.314  42.927
ATOM   4635  CA  LEU   297      39.023  31.219  43.669
ATOM   4636  HA  LEU   297      39.893  30.793  43.170
ATOM   4637  CB  LEU   297      39.080  32.738  43.395
ATOM   4638 2HB  LEU   297      38.403  32.939  42.564
ATOM   4639 3HB  LEU   297      38.644  33.159  44.301
ATOM   4640  CG  LEU   297      40.424  33.392  43.039
ATOM   4641  HG  LEU   297      40.862  33.005  42.119
ATOM   4642  CD1 LEU   297      40.183  34.929  42.914
ATOM   4643 1HD1 LEU   297      39.901  35.393  43.859
ATOM   4644 2HD1 LEU   297      41.132  35.398  42.651
ATOM   4645 3HD1 LEU   297      39.375  35.200  42.235
ATOM   4646  CD2 LEU   297      41.465  33.074  44.137
ATOM   4647 1HD2 LEU   297      41.856  32.065  44.004
ATOM   4648 2HD2 LEU   297      42.198  33.878  44.205
ATOM   4649 3HD2 LEU   297      40.918  33.025  45.079
ATOM   4650  C   LEU   297      39.070  30.868  45.196
ATOM   4651  O   LEU   297      40.179  30.498  45.602
ATOM   4652  N   ALA   298      37.955  30.949  45.931
ATOM   4653  H   ALA   298      37.123  31.163  45.400
ATOM   4654  CA  ALA   298      37.699  30.807  47.372
ATOM   4655  HA  ALA   298      38.317  31.544  47.886
ATOM   4656  CB  ALA   298      36.263  31.200  47.753
ATOM   4657 1HB  ALA   298      35.639  30.310  47.669
ATOM   4658 2HB  ALA   298      36.152  31.504  48.794
ATOM   4659 3HB  ALA   298      35.898  32.016  47.130
ATOM   4660  C   ALA   298      38.151  29.439  48.017
ATOM   4661  O   ALA   298      38.158  28.414  47.328
ATOM   4662  N   ILE   299      38.454  29.493  49.342
ATOM   4663  H   ILE   299      38.523  30.363  49.850
ATOM   4664  CA  ILE   299      38.840  28.288  50.061
ATOM   4665  HA  ILE   299      38.369  27.449  49.549
ATOM   4666  CB  ILE   299      40.389  28.081  50.019
ATOM   4667  HB  ILE   299      40.615  27.164  50.563
ATOM   4668  CG2 ILE   299      41.026  27.934  48.616
ATOM   4669 1HG2 ILE   299      41.166  28.918  48.168
ATOM   4670 2HG2 ILE   299      42.001  27.470  48.765
ATOM   4671 3HG2 ILE   299      40.410  27.372  47.915
ATOM   4672  CG1 ILE   299      41.106  29.182  50.822
ATOM   4673 2HG1 ILE   299      40.894  30.090  50.257
ATOM   4674 3HG1 ILE   299      40.631  29.310  51.794
ATOM   4675  CD1 ILE   299      42.593  28.986  51.063
ATOM   4676 1HD1 ILE   299      43.082  29.251  50.125
ATOM   4677 2HD1 ILE   299      42.943  29.632  51.868
ATOM   4678 3HD1 ILE   299      42.804  27.928  51.222
ATOM   4679  C   ILE   299      38.379  28.284  51.506
ATOM   4680  O   ILE   299      38.182  29.328  52.126
ATOM   4681  N   GLU   300      38.359  27.129  52.047
ATOM   4682  H   GLU   300      38.466  26.310  51.466
ATOM   4683  CA  GLU   300      37.908  26.844  53.417
ATOM   4684  HA  GLU   300      37.195  27.610  53.720
ATOM   4685  CB  GLU   300      37.334  25.436  53.372
ATOM   4686 2HB  GLU   300      38.047  24.758  52.902
ATOM   4687 3HB  GLU   300      37.123  25.096  54.386
ATOM   4688  CG  GLU   300      35.984  25.283  52.601
ATOM   4689 2HG  GLU   300      35.373  26.153  52.841
ATOM   4690 3HG  GLU   300      36.211  25.411  51.543
ATOM   4691  CD  GLU   300      35.382  23.909  52.851
ATOM   4692  OE1 GLU   300      35.638  22.937  52.060
ATOM   4693  OE2 GLU   300      34.656  23.757  53.857
ATOM   4694  C   GLU   300      39.076  26.926  54.432
ATOM   4695  O   GLU   300      39.467  26.011  55.098
ATOM   4696  N   VAL   301      39.653  28.074  54.567
ATOM   4697  H   VAL   301      39.249  28.803  53.996
ATOM   4698  CA  VAL   301      40.787  28.467  55.526
ATOM   4699  HA  VAL   301      41.634  27.783  55.459
ATOM   4700  CB  VAL   301      41.344  29.847  55.068
ATOM   4701  HB  VAL   301      41.451  29.885  53.984
ATOM   4702  CG1 VAL   301      40.332  30.958  55.527
ATOM   4703 1HG1 VAL   301      40.415  31.088  56.606
ATOM   4704 2HG1 VAL   301      40.536  31.913  55.044
ATOM   4705 3HG1 VAL   301      39.300  30.653  55.354
ATOM   4706  CG2 VAL   301      42.677  30.234  55.686
ATOM   4707 1HG2 VAL   301      43.471  29.535  55.423
ATOM   4708 2HG2 VAL   301      43.031  31.244  55.478
ATOM   4709 3HG2 VAL   301      42.532  30.161  56.764
ATOM   4710  C   VAL   301      40.432  28.474  57.037
ATOM   4711  O   VAL   301      41.265  28.135  57.888
ATOM   4712  N   ASN   302      39.135  28.707  57.328
ATOM   4713  H   ASN   302      38.435  28.823  56.610
ATOM   4714  CA  ASN   302      38.565  28.692  58.710
ATOM   4715  HA  ASN   302      37.518  28.962  58.575
ATOM   4716  CB  ASN   302      38.437  27.196  59.236
ATOM   4717 2HB  ASN   302      38.430  26.513  58.386
ATOM   4718 3HB  ASN   302      39.241  26.794  59.854
ATOM   4719  CG  ASN   302      37.162  26.973  60.010
ATOM   4720  OD1 ASN   302      36.347  26.188  59.570
ATOM   4721  ND2 ASN   302      36.816  27.715  61.017
ATOM   4722 1HD2 ASN   302      35.914  27.420  61.363
ATOM   4723 2HD2 ASN   302      37.259  28.577  61.300
ATOM   4724  C   ASN   302      39.179  29.680  59.658
ATOM   4725  O   ASN   302      38.552  30.766  59.782
ATOM   4726  N   ASP   303      40.295  29.340  60.368
ATOM   4727  H   ASP   303      40.796  28.591  59.912
ATOM   4728  CA  ASP   303      40.883  30.233  61.312
ATOM   4729  HA  ASP   303      40.534  31.235  61.063
ATOM   4730  CB  ASP   303      40.361  29.926  62.697
ATOM   4731 2HB  ASP   303      40.219  28.875  62.945
ATOM   4732 3HB  ASP   303      41.090  30.443  63.321
ATOM   4733  CG  ASP   303      39.004  30.632  62.951
ATOM   4734  OD1 ASP   303      39.046  31.851  63.170
ATOM   4735  OD2 ASP   303      37.955  29.948  62.893
ATOM   4736  C   ASP   303      42.411  30.313  61.183
ATOM   4737  O   ASP   303      42.957  31.070  61.967
ATOM   4738  N   SER   304      43.122  29.565  60.303
ATOM   4739  H   SER   304      42.591  28.962  59.690
ATOM   4740  CA  SER   304      44.573  29.573  60.108
ATOM   4741  HA  SER   304      44.908  29.610  61.145
ATOM   4742  CB  SER   304      44.936  28.170  59.634
ATOM   4743 2HB  SER   304      45.954  27.894  59.911
ATOM   4744 3HB  SER   304      44.214  27.456  60.032
ATOM   4745  OG  SER   304      44.888  28.099  58.248
ATOM   4746  HG  SER   304      45.701  28.460  57.887
ATOM   4747  C   SER   304      45.136  30.677  59.141
ATOM   4748  O   SER   304      44.391  31.274  58.328
ATOM   4749  N   GLU   305      46.470  30.917  59.177
ATOM   4750  H   GLU   305      46.959  30.361  59.864
ATOM   4751  CA  GLU   305      47.251  31.670  58.231
ATOM   4752  HA  GLU   305      46.617  32.287  57.594
ATOM   4753  CB  GLU   305      48.208  32.576  58.955
ATOM   4754 2HB  GLU   305      48.878  31.999  59.592
ATOM   4755 3HB  GLU   305      48.876  33.079  58.256
ATOM   4756  CG  GLU   305      47.405  33.681  59.801
ATOM   4757 2HG  GLU   305      46.872  34.337  59.112
ATOM   4758 3HG  GLU   305      46.823  33.131  60.540
ATOM   4759  CD  GLU   305      48.464  34.515  60.598
ATOM   4760  OE1 GLU   305      48.875  34.058  61.692
ATOM   4761  OE2 GLU   305      48.854  35.531  60.044
ATOM   4762  C   GLU   305      48.024  30.677  57.427
ATOM   4763  O   GLU   305      48.692  29.804  58.013
ATOM   4764  N   ALA   306      47.968  30.715  56.133
ATOM   4765  H   ALA   306      47.400  31.414  55.676
ATOM   4766  CA  ALA   306      49.028  30.105  55.276
ATOM   4767  HA  ALA   306      49.918  30.064  55.903
ATOM   4768  CB  ALA   306      48.538  28.668  54.974
ATOM   4769 1HB  ALA   306      49.255  28.198  54.300
ATOM   4770 2HB  ALA   306      48.302  28.037  55.830
ATOM   4771 3HB  ALA   306      47.584  28.847  54.478
ATOM   4772  C   ALA   306      49.345  30.909  53.998
ATOM   4773  O   ALA   306      48.653  31.801  53.633
ATOM   4774  N   TRP   307      50.418  30.499  53.242
ATOM   4775  H   TRP   307      50.943  29.657  53.430
ATOM   4776  CA  TRP   307      50.698  31.280  51.963
ATOM   4777  HA  TRP   307      50.387  32.311  52.130
ATOM   4778  CB  TRP   307      52.160  31.381  51.588
ATOM   4779 2HB  TRP   307      52.753  31.783  52.411
ATOM   4780 3HB  TRP   307      52.514  30.376  51.358
ATOM   4781  CG  TRP   307      52.297  32.287  50.398
ATOM   4782  CD1 TRP   307      52.096  33.594  50.359
ATOM   4783  HD1 TRP   307      51.884  34.159  51.255
ATOM   4784  NE1 TRP   307      52.252  34.045  49.055
ATOM   4785  HE1 TRP   307      52.306  34.999  48.728
ATOM   4786  CE2 TRP   307      52.479  32.995  48.208
ATOM   4787  CZ2 TRP   307      52.811  32.885  46.863
ATOM   4788  HZ2 TRP   307      52.716  33.754  46.228
ATOM   4789  CH2 TRP   307      53.035  31.629  46.243
ATOM   4790  HH2 TRP   307      53.226  31.442  45.197
ATOM   4791  CZ3 TRP   307      52.973  30.496  47.027
ATOM   4792  HZ3 TRP   307      53.249  29.528  46.635
ATOM   4793  CE3 TRP   307      52.700  30.603  48.413
ATOM   4794  HE3 TRP   307      52.812  29.698  48.993
ATOM   4795  CD2 TRP   307      52.471  31.844  49.049
ATOM   4796  C   TRP   307      49.820  30.615  50.851
ATOM   4797  O   TRP   307      50.271  29.690  50.141
ATOM   4798  N   HID   308      48.583  31.041  50.629
ATOM   4799  H   HID   308      48.321  31.754  51.294
ATOM   4800  CA  HID   308      47.619  30.615  49.597
ATOM   4801  HA  HID   308      47.739  29.547  49.414
ATOM   4802  CB  HID   308      46.130  30.848  50.051
ATOM   4803 2HB  HID   308      45.847  31.900  50.025
ATOM   4804 3HB  HID   308      45.509  30.331  49.320
ATOM   4805  CG  HID   308      45.852  30.323  51.450
ATOM   4806  ND1 HID   308      45.650  29.000  51.741
ATOM   4807  HD1 HID   308      45.418  28.331  51.021
ATOM   4808  CE1 HID   308      45.422  28.897  53.031
ATOM   4809  HE1 HID   308      45.163  27.967  53.515
ATOM   4810  NE2 HID   308      45.491  30.112  53.628
ATOM   4811  CD2 HID   308      45.829  31.016  52.637
ATOM   4812  HD2 HID   308      46.067  32.048  52.848
ATOM   4813  C   HID   308      47.916  31.307  48.207
ATOM   4814  O   HID   308      47.046  31.544  47.418
ATOM   4815  N   GLY   309      49.180  31.538  47.812
ATOM   4816  H   GLY   309      49.946  31.283  48.420
ATOM   4817  CA  GLY   309      49.546  32.026  46.488
ATOM   4818 2HA  GLY   309      50.554  31.678  46.263
ATOM   4819 3HA  GLY   309      48.906  31.569  45.733
ATOM   4820  C   GLY   309      49.439  33.493  46.265
ATOM   4821  O   GLY   309      48.709  34.301  46.889
ATOM   4822  N   PHE   310      50.140  33.890  45.195
ATOM   4823  H   PHE   310      50.752  33.205  44.775
ATOM   4824  CA  PHE   310      49.892  35.088  44.422
ATOM   4825  HA  PHE   310      49.880  35.930  45.114
ATOM   4826  CB  PHE   310      50.990  35.408  43.367
ATOM   4827 2HB  PHE   310      50.974  34.683  42.554
ATOM   4828 3HB  PHE   310      50.772  36.384  42.932
ATOM   4829  CG  PHE   310      52.354  35.360  43.975
ATOM   4830  CD1 PHE   310      52.720  36.236  45.003
ATOM   4831  HD1 PHE   310      52.076  37.065  45.255
ATOM   4832  CE1 PHE   310      53.972  36.148  45.590
ATOM   4833  HE1 PHE   310      54.210  37.008  46.199
ATOM   4834  CZ  PHE   310      54.893  35.166  45.132
ATOM   4835  HZ  PHE   310      55.912  35.191  45.489
ATOM   4836  CE2 PHE   310      54.498  34.261  44.147
ATOM   4837  HE2 PHE   310      55.271  33.578  43.828
ATOM   4838  CD2 PHE   310      53.242  34.334  43.589
ATOM   4839  HD2 PHE   310      52.993  33.687  42.762
ATOM   4840  C   PHE   310      48.486  34.972  43.807
ATOM   4841  O   PHE   310      48.355  34.445  42.726
ATOM   4842  N   ALA   311      47.389  35.424  44.511
ATOM   4843  H   ALA   311      47.579  35.546  45.496
ATOM   4844  CA  ALA   311      46.049  34.940  44.244
ATOM   4845  HA  ALA   311      46.174  33.907  43.921
ATOM   4846  CB  ALA   311      45.211  34.809  45.544
ATOM   4847 1HB  ALA   311      44.991  35.803  45.935
ATOM   4848 2HB  ALA   311      44.285  34.264  45.360
ATOM   4849 3HB  ALA   311      45.769  34.324  46.344
ATOM   4850  C   ALA   311      45.291  35.502  43.004
ATOM   4851  O   ALA   311      44.213  34.996  42.729
ATOM   4852  N   GLY   312      45.867  36.457  42.255
ATOM   4853  H   GLY   312      46.769  36.755  42.598
ATOM   4854  CA  GLY   312      45.522  36.916  40.922
ATOM   4855 2HA  GLY   312      46.160  36.433  40.182
ATOM   4856 3HA  GLY   312      44.486  36.625  40.753
ATOM   4857  C   GLY   312      45.817  38.421  40.743
ATOM   4858  O   GLY   312      47.003  38.805  40.562
ATOM   4859  N   THR   313      44.712  39.220  40.560
ATOM   4860  H   THR   313      43.818  38.876  40.878
ATOM   4861  CA  THR   313      44.692  40.575  40.073
ATOM   4862  HA  THR   313      45.032  40.506  39.039
ATOM   4863  CB  THR   313      43.218  41.062  39.925
ATOM   4864  HB  THR   313      42.715  41.141  40.889
ATOM   4865  CG2 THR   313      43.126  42.473  39.261
ATOM   4866 1HG2 THR   313      43.544  42.483  38.255
ATOM   4867 2HG2 THR   313      42.087  42.798  39.210
ATOM   4868 3HG2 THR   313      43.766  43.187  39.779
ATOM   4869  OG1 THR   313      42.540  40.101  39.150
ATOM   4870 1HG  THR   313      41.597  40.196  39.298
ATOM   4871  C   THR   313      45.550  41.449  40.903
ATOM   4872  O   THR   313      45.155  41.640  42.015
ATOM   4873  N   PRO   314      46.675  41.941  40.386
ATOM   4874  CD  PRO   314      47.165  41.847  39.004
ATOM   4875 2HD  PRO   314      46.594  42.568  38.419
ATOM   4876 3HD  PRO   314      47.178  40.834  38.604
ATOM   4877  CG  PRO   314      48.591  42.274  39.060
ATOM   4878 2HG  PRO   314      48.899  42.608  38.070
ATOM   4879 3HG  PRO   314      49.145  41.384  39.358
ATOM   4880  CB  PRO   314      48.525  43.392  40.058
ATOM   4881 2HB  PRO   314      47.942  44.145  39.527
ATOM   4882 3HB  PRO   314      49.452  43.793  40.467
ATOM   4883  CA  PRO   314      47.666  42.735  41.126
ATOM   4884  HA  PRO   314      48.338  42.061  41.658
ATOM   4885  C   PRO   314      47.186  43.810  42.089
ATOM   4886  O   PRO   314      47.664  43.925  43.176
ATOM   4887  N   GLY   315      46.213  44.614  41.635
ATOM   4888  H   GLY   315      45.974  44.581  40.654
ATOM   4889  CA  GLY   315      45.616  45.734  42.451
ATOM   4890 2HA  GLY   315      46.414  46.426  42.717
ATOM   4891 3HA  GLY   315      45.015  46.397  41.827
ATOM   4892  C   GLY   315      44.878  45.415  43.704
ATOM   4893  O   GLY   315      44.595  46.283  44.528
ATOM   4894  N   TYR   316      44.509  44.149  43.826
ATOM   4895  H   TYR   316      44.712  43.530  43.055
ATOM   4896  CA  TYR   316      43.769  43.603  45.004
ATOM   4897  HA  TYR   316      43.624  44.398  45.736
ATOM   4898  CB  TYR   316      42.329  43.180  44.693
ATOM   4899 2HB  TYR   316      42.363  42.194  44.229
ATOM   4900 3HB  TYR   316      41.734  43.051  45.597
ATOM   4901  CG  TYR   316      41.762  44.198  43.676
ATOM   4902  CD1 TYR   316      40.894  45.192  44.125
ATOM   4903  HD1 TYR   316      40.609  45.152  45.166
ATOM   4904  CE1 TYR   316      40.606  46.239  43.197
ATOM   4905  HE1 TYR   316      39.943  47.048  43.466
ATOM   4906  CZ  TYR   316      41.024  46.175  41.829
ATOM   4907  OH  TYR   316      40.654  47.124  40.952
ATOM   4908  HH  TYR   316      40.673  46.750  40.068
ATOM   4909  CE2 TYR   316      41.698  45.039  41.408
ATOM   4910  HE2 TYR   316      42.094  44.945  40.407
ATOM   4911  CD2 TYR   316      41.989  44.006  42.331
ATOM   4912  HD2 TYR   316      42.571  43.202  41.904
ATOM   4913  C   TYR   316      44.631  42.591  45.777
ATOM   4914  O   TYR   316      44.061  41.846  46.576
ATOM   4915  N   LEU   317      45.957  42.449  45.533
ATOM   4916  H   LEU   317      46.392  43.113  44.909
ATOM   4917  CA  LEU   317      46.911  41.724  46.449
ATOM   4918  HA  LEU   317      46.295  40.955  46.915
ATOM   4919  CB  LEU   317      48.025  41.161  45.548
ATOM   4920 2HB  LEU   317      48.519  41.980  45.024
ATOM   4921 3HB  LEU   317      48.732  40.616  46.173
ATOM   4922  CG  LEU   317      47.559  40.105  44.559
ATOM   4923  HG  LEU   317      46.898  40.637  43.875
ATOM   4924  CD1 LEU   317      48.723  39.539  43.788
ATOM   4925 1HD1 LEU   317      49.232  38.685  44.236
ATOM   4926 2HD1 LEU   317      48.436  39.241  42.780
ATOM   4927 3HD1 LEU   317      49.502  40.280  43.610
ATOM   4928  CD2 LEU   317      46.704  38.973  45.149
ATOM   4929 1HD2 LEU   317      45.832  39.301  45.715
ATOM   4930 2HD2 LEU   317      46.300  38.443  44.288
ATOM   4931 3HD2 LEU   317      47.277  38.248  45.727
ATOM   4932  C   LEU   317      47.402  42.617  47.591
ATOM   4933  O   LEU   317      47.055  43.816  47.685
ATOM   4934  N   SER   318      48.067  41.966  48.544
ATOM   4935  H   SER   318      48.418  41.042  48.338
ATOM   4936  CA  SER   318      48.150  42.369  49.948
ATOM   4937  HA  SER   318      47.898  43.430  49.927
ATOM   4938  CB  SER   318      47.062  41.656  50.783
ATOM   4939 2HB  SER   318      46.196  41.360  50.190
ATOM   4940 3HB  SER   318      47.468  40.687  51.074
ATOM   4941  OG  SER   318      46.637  42.371  51.940
ATOM   4942  HG  SER   318      47.047  41.980  52.715
ATOM   4943  C   SER   318      49.600  42.311  50.382
ATOM   4944  O   SER   318      50.366  41.405  49.966
ATOM   4945  N   PRO   319      50.077  43.282  51.177
ATOM   4946  CD  PRO   319      49.357  44.439  51.710
ATOM   4947 2HD  PRO   319      48.344  44.149  51.988
ATOM   4948 3HD  PRO   319      49.327  45.273  51.009
ATOM   4949  CG  PRO   319      50.074  44.739  53.016
ATOM   4950 2HG  PRO   319      49.654  44.055  53.752
ATOM   4951 3HG  PRO   319      49.927  45.772  53.333
ATOM   4952  CB  PRO   319      51.514  44.401  52.790
ATOM   4953 2HB  PRO   319      51.974  44.077  53.724
ATOM   4954 3HB  PRO   319      52.032  45.280  52.406
ATOM   4955  CA  PRO   319      51.460  43.368  51.616
ATOM   4956  HA  PRO   319      52.029  43.845  50.817
ATOM   4957  C   PRO   319      52.107  42.020  51.958
ATOM   4958  O   PRO   319      53.184  41.766  51.409
ATOM   4959  N   GLU   320      51.489  41.177  52.796
ATOM   4960  H   GLU   320      50.617  41.559  53.132
ATOM   4961  CA  GLU   320      52.014  39.912  53.275
ATOM   4962  HA  GLU   320      53.019  40.076  53.665
ATOM   4963  CB  GLU   320      51.124  39.267  54.358
ATOM   4964 2HB  GLU   320      51.448  38.247  54.562
ATOM   4965 3HB  GLU   320      51.375  39.884  55.220
ATOM   4966  CG  GLU   320      49.596  39.170  54.173
ATOM   4967 2HG  GLU   320      49.429  38.743  53.184
ATOM   4968 3HG  GLU   320      49.163  38.493  54.909
ATOM   4969  CD  GLU   320      48.900  40.539  54.215
ATOM   4970  OE1 GLU   320      49.482  41.593  54.565
ATOM   4971  OE2 GLU   320      47.770  40.676  53.729
ATOM   4972  C   GLU   320      52.169  38.883  52.175
ATOM   4973  O   GLU   320      53.082  38.079  52.199
ATOM   4974  N   VAL   321      51.320  38.896  51.137
ATOM   4975  H   VAL   321      50.817  39.772  51.112
ATOM   4976  CA  VAL   321      51.332  37.937  50.021
ATOM   4977  HA  VAL   321      51.341  36.915  50.400
ATOM   4978  CB  VAL   321      50.116  38.196  49.108
ATOM   4979  HB  VAL   321      50.271  39.171  48.645
ATOM   4980  CG1 VAL   321      49.941  37.073  48.019
ATOM   4981 1HG1 VAL   321      50.297  36.124  48.418
ATOM   4982 2HG1 VAL   321      48.929  36.900  47.653
ATOM   4983 3HG1 VAL   321      50.529  37.213  47.112
ATOM   4984  CG2 VAL   321      48.785  38.243  49.943
ATOM   4985 1HG2 VAL   321      47.960  38.316  49.236
ATOM   4986 2HG2 VAL   321      48.558  37.359  50.539
ATOM   4987 3HG2 VAL   321      48.807  39.059  50.665
ATOM   4988  C   VAL   321      52.643  38.117  49.185
ATOM   4989  O   VAL   321      53.171  37.089  48.664
ATOM   4990  N   LEU   322      53.084  39.380  48.942
ATOM   4991  H   LEU   322      52.448  40.079  49.299
ATOM   4992  CA  LEU   322      54.235  39.666  48.064
ATOM   4993  HA  LEU   322      54.183  38.836  47.360
ATOM   4994  CB  LEU   322      54.120  41.021  47.258
ATOM   4995 2HB  LEU   322      53.891  41.755  48.031
ATOM   4996 3HB  LEU   322      55.084  41.315  46.843
ATOM   4997  CG  LEU   322      53.035  41.171  46.142
ATOM   4998  HG  LEU   322      53.046  42.174  45.715
ATOM   4999  CD1 LEU   322      53.108  40.083  45.073
ATOM   5000 1HD1 LEU   322      53.061  39.105  45.552
ATOM   5001 2HD1 LEU   322      52.209  40.047  44.457
ATOM   5002 3HD1 LEU   322      54.025  40.158  44.489
ATOM   5003  CD2 LEU   322      51.639  40.901  46.716
ATOM   5004 1HD2 LEU   322      51.451  41.617  47.515
ATOM   5005 2HD2 LEU   322      50.962  41.161  45.902
ATOM   5006 3HD2 LEU   322      51.497  39.879  47.067
ATOM   5007  C   LEU   322      55.608  39.511  48.836
ATOM   5008  O   LEU   322      56.586  38.961  48.265
ATOM   5009  N   LYS   323      55.645  39.799  50.138
ATOM   5010  H   LYS   323      54.834  40.323  50.435
ATOM   5011  CA  LYS   323      56.614  39.316  51.141
ATOM   5012  HA  LYS   323      57.601  39.652  50.822
ATOM   5013  CB  LYS   323      56.366  40.047  52.481
ATOM   5014 2HB  LYS   323      55.452  39.829  53.033
ATOM   5015 3HB  LYS   323      57.208  39.853  53.146
ATOM   5016  CG  LYS   323      56.414  41.554  52.248
ATOM   5017 2HG  LYS   323      57.350  41.853  51.777
ATOM   5018 3HG  LYS   323      55.646  41.841  51.528
ATOM   5019  CD  LYS   323      56.300  42.325  53.551
ATOM   5020 2HD  LYS   323      55.341  42.084  54.008
ATOM   5021 3HD  LYS   323      57.166  41.977  54.114
ATOM   5022  CE  LYS   323      56.295  43.818  53.307
ATOM   5023 2HE  LYS   323      57.165  44.129  52.729
ATOM   5024 3HE  LYS   323      55.443  44.088  52.683
ATOM   5025  NZ  LYS   323      56.273  44.542  54.584
ATOM   5026 1HZ  LYS   323      57.022  44.166  55.148
ATOM   5027 2HZ  LYS   323      56.635  45.477  54.463
ATOM   5028 3HZ  LYS   323      55.422  44.490  55.127
ATOM   5029  C   LYS   323      56.570  37.764  51.267
ATOM   5030  O   LYS   323      57.406  37.168  51.871
ATOM   5031  N   LYS   324      55.556  37.111  50.649
ATOM   5032  H   LYS   324      54.947  37.727  50.130
ATOM   5033  CA  LYS   324      55.214  35.680  50.641
ATOM   5034  HA  LYS   324      54.271  35.572  50.105
ATOM   5035  CB  LYS   324      56.325  34.934  49.902
ATOM   5036 2HB  LYS   324      56.842  35.654  49.267
ATOM   5037 3HB  LYS   324      56.990  34.519  50.659
ATOM   5038  CG  LYS   324      55.826  33.721  49.053
ATOM   5039 2HG  LYS   324      55.230  33.157  49.770
ATOM   5040 3HG  LYS   324      55.107  34.062  48.308
ATOM   5041  CD  LYS   324      56.849  32.727  48.559
ATOM   5042 2HD  LYS   324      57.483  33.134  47.771
ATOM   5043 3HD  LYS   324      57.553  32.584  49.379
ATOM   5044  CE  LYS   324      56.223  31.321  48.195
ATOM   5045 2HE  LYS   324      55.540  30.946  48.956
ATOM   5046 3HE  LYS   324      55.624  31.422  47.290
ATOM   5047  NZ  LYS   324      57.384  30.398  47.992
ATOM   5048 1HZ  LYS   324      58.072  30.868  47.422
ATOM   5049 2HZ  LYS   324      57.808  30.226  48.892
ATOM   5050 3HZ  LYS   324      57.139  29.523  47.550
ATOM   5051  C   LYS   324      54.883  35.023  52.024
ATOM   5052  O   LYS   324      55.114  33.833  52.230
ATOM   5053  N   ASP   325      54.551  35.850  53.057
ATOM   5054  H   ASP   325      54.512  36.853  52.945
ATOM   5055  CA  ASP   325      54.275  35.316  54.378
ATOM   5056  HA  ASP   325      55.122  34.858  54.889
ATOM   5057  CB  ASP   325      54.069  36.536  55.296
ATOM   5058 2HB  ASP   325      53.679  37.393  54.748
ATOM   5059 3HB  ASP   325      53.255  36.324  55.990
ATOM   5060  CG  ASP   325      55.263  37.024  56.119
ATOM   5061  OD1 ASP   325      55.433  36.566  57.254
ATOM   5062  OD2 ASP   325      55.905  37.987  55.603
ATOM   5063  C   ASP   325      52.943  34.442  54.372
ATOM   5064  O   ASP   325      52.197  34.512  53.425
ATOM   5065  N   PRO   326      52.680  33.617  55.399
ATOM   5066  CD  PRO   326      53.748  33.207  56.344
ATOM   5067 2HD  PRO   326      54.082  34.047  56.952
ATOM   5068 3HD  PRO   326      54.582  32.801  55.772
ATOM   5069  CG  PRO   326      53.149  32.121  57.215
ATOM   5070 2HG  PRO   326      53.591  31.967  58.200
ATOM   5071 3HG  PRO   326      53.151  31.173  56.678
ATOM   5072  CB  PRO   326      51.667  32.643  57.242
ATOM   5073 2HB  PRO   326      51.637  33.462  57.960
ATOM   5074 3HB  PRO   326      50.976  31.851  57.531
ATOM   5075  CA  PRO   326      51.354  33.187  55.851
ATOM   5076  HA  PRO   326      50.935  32.387  55.240
ATOM   5077  C   PRO   326      50.369  34.371  55.931
ATOM   5078  O   PRO   326      50.524  35.295  56.701
ATOM   5079  N   TYR   327      49.285  34.313  55.171
ATOM   5080  H   TYR   327      49.184  33.544  54.525
ATOM   5081  CA  TYR   327      48.075  35.161  55.229
ATOM   5082  HA  TYR   327      48.106  35.924  56.007
ATOM   5083  CB  TYR   327      48.094  35.937  53.914
ATOM   5084 2HB  TYR   327      47.377  36.757  53.965
ATOM   5085 3HB  TYR   327      49.025  36.496  53.823
ATOM   5086  CG  TYR   327      47.678  35.152  52.637
ATOM   5087  CD1 TYR   327      46.333  35.061  52.212
ATOM   5088  HD1 TYR   327      45.539  35.430  52.843
ATOM   5089  CE1 TYR   327      46.010  34.642  50.920
ATOM   5090  HE1 TYR   327      45.021  34.591  50.488
ATOM   5091  CZ  TYR   327      46.998  34.381  49.984
ATOM   5092  OH  TYR   327      46.681  34.006  48.714
ATOM   5093  HH  TYR   327      47.415  33.938  48.099
ATOM   5094  CE2 TYR   327      48.354  34.321  50.364
ATOM   5095  HE2 TYR   327      49.163  34.139  49.672
ATOM   5096  CD2 TYR   327      48.716  34.781  51.681
ATOM   5097  HD2 TYR   327      49.731  34.940  52.012
ATOM   5098  C   TYR   327      46.735  34.390  55.480
ATOM   5099  O   TYR   327      46.729  33.171  55.492
ATOM   5100  N   SER   328      45.657  35.111  55.660
ATOM   5101  H   SER   328      45.813  36.097  55.816
ATOM   5102  CA  SER   328      44.245  34.542  55.940
ATOM   5103  HA  SER   328      44.124  33.673  55.294
ATOM   5104  CB  SER   328      44.100  34.246  57.424
ATOM   5105 2HB  SER   328      45.000  33.834  57.880
ATOM   5106 3HB  SER   328      43.906  35.195  57.924
ATOM   5107  OG  SER   328      43.043  33.306  57.681
ATOM   5108  HG  SER   328      43.493  32.458  57.679
ATOM   5109  C   SER   328      43.216  35.607  55.545
ATOM   5110  O   SER   328      43.468  36.500  54.745
ATOM   5111  N   LYS   329      42.008  35.552  56.098
ATOM   5112  H   LYS   329      41.963  34.733  56.688
ATOM   5113  CA  LYS   329      40.783  36.278  55.824
ATOM   5114  HA  LYS   329      40.403  35.959  54.854
ATOM   5115  CB  LYS   329      39.677  35.922  56.892
ATOM   5116 2HB  LYS   329      39.909  36.304  57.886
ATOM   5117 3HB  LYS   329      38.696  36.348  56.683
ATOM   5118  CG  LYS   329      39.518  34.385  56.984
ATOM   5119 2HG  LYS   329      39.529  33.972  55.975
ATOM   5120 3HG  LYS   329      40.287  33.879  57.566
ATOM   5121  CD  LYS   329      38.205  33.812  57.573
ATOM   5122 2HD  LYS   329      37.353  34.019  56.926
ATOM   5123 3HD  LYS   329      38.404  32.754  57.744
ATOM   5124  CE  LYS   329      37.857  34.418  58.903
ATOM   5125 2HE  LYS   329      38.762  34.700  59.441
ATOM   5126 3HE  LYS   329      37.264  35.320  58.749
ATOM   5127  NZ  LYS   329      37.091  33.441  59.768
ATOM   5128 1HZ  LYS   329      37.512  32.553  59.998
ATOM   5129 2HZ  LYS   329      36.682  33.849  60.597
ATOM   5130 3HZ  LYS   329      36.219  33.120  59.370
ATOM   5131  C   LYS   329      40.900  37.813  55.681
ATOM   5132  O   LYS   329      40.216  38.405  54.824
ATOM   5133  N   PRO   330      41.805  38.518  56.430
ATOM   5134  CD  PRO   330      42.357  38.093  57.715
ATOM   5135 2HD  PRO   330      43.217  37.436  57.592
ATOM   5136 3HD  PRO   330      41.731  37.567  58.437
ATOM   5137  CG  PRO   330      42.838  39.484  58.306
ATOM   5138 2HG  PRO   330      43.665  39.364  59.006
ATOM   5139 3HG  PRO   330      42.025  40.029  58.785
ATOM   5140  CB  PRO   330      43.389  40.164  57.027
ATOM   5141 2HB  PRO   330      44.354  39.784  56.692
ATOM   5142 3HB  PRO   330      43.468  41.243  57.159
ATOM   5143  CA  PRO   330      42.236  39.893  56.069
ATOM   5144  HA  PRO   330      41.425  40.517  56.445
ATOM   5145  C   PRO   330      42.602  40.307  54.608
ATOM   5146  O   PRO   330      42.625  41.462  54.309
ATOM   5147  N   VAL   331      42.869  39.367  53.686
ATOM   5148  H   VAL   331      42.989  38.374  53.828
ATOM   5149  CA  VAL   331      43.060  39.750  52.264
ATOM   5150  HA  VAL   331      43.829  40.521  52.226
ATOM   5151  CB  VAL   331      43.640  38.663  51.311
ATOM   5152  HB  VAL   331      43.697  39.085  50.308
ATOM   5153  CG1 VAL   331      45.104  38.381  51.791
ATOM   5154 1HG1 VAL   331      45.136  37.936  52.785
ATOM   5155 2HG1 VAL   331      45.584  37.693  51.096
ATOM   5156 3HG1 VAL   331      45.775  39.238  51.719
ATOM   5157  CG2 VAL   331      42.849  37.350  51.219
ATOM   5158 1HG2 VAL   331      42.099  37.498  50.442
ATOM   5159 2HG2 VAL   331      43.429  36.461  50.969
ATOM   5160 3HG2 VAL   331      42.349  37.213  52.178
ATOM   5161  C   VAL   331      41.871  40.365  51.617
ATOM   5162  O   VAL   331      42.053  41.466  51.061
ATOM   5163  N   ASP   332      40.699  39.737  51.633
ATOM   5164  H   ASP   332      40.642  38.839  52.093
ATOM   5165  CA  ASP   332      39.629  40.310  50.873
ATOM   5166  HA  ASP   332      40.057  40.538  49.897
ATOM   5167  CB  ASP   332      38.490  39.270  50.633
ATOM   5168 2HB  ASP   332      38.131  38.959  51.614
ATOM   5169 3HB  ASP   332      37.709  39.739  50.035
ATOM   5170  CG  ASP   332      38.980  38.098  49.805
ATOM   5171  OD1 ASP   332      39.061  38.181  48.526
ATOM   5172  OD2 ASP   332      39.356  37.119  50.477
ATOM   5173  C   ASP   332      38.969  41.604  51.394
ATOM   5174  O   ASP   332      38.252  42.312  50.697
ATOM   5175  N   ILE   333      39.202  41.881  52.695
ATOM   5176  H   ILE   333      39.843  41.201  53.076
ATOM   5177  CA  ILE   333      38.829  43.102  53.435
ATOM   5178  HA  ILE   333      37.793  43.395  53.268
ATOM   5179  CB  ILE   333      39.099  42.841  55.002
ATOM   5180  HB  ILE   333      39.933  42.145  55.090
ATOM   5181  CG2 ILE   333      39.412  44.034  55.942
ATOM   5182 1HG2 ILE   333      38.459  44.493  56.205
ATOM   5183 2HG2 ILE   333      39.889  43.629  56.834
ATOM   5184 3HG2 ILE   333      39.990  44.791  55.412
ATOM   5185  CG1 ILE   333      37.907  42.071  55.656
ATOM   5186 2HG1 ILE   333      37.118  42.798  55.848
ATOM   5187 3HG1 ILE   333      37.501  41.311  54.989
ATOM   5188  CD1 ILE   333      38.259  41.265  56.950
ATOM   5189 1HD1 ILE   333      39.012  40.499  56.769
ATOM   5190 2HD1 ILE   333      38.599  41.938  57.738
ATOM   5191 3HD1 ILE   333      37.382  40.728  57.312
ATOM   5192  C   ILE   333      39.706  44.265  52.936
ATOM   5193  O   ILE   333      39.226  45.275  52.466
ATOM   5194  N   TRP   334      41.046  44.125  52.987
ATOM   5195  H   TRP   334      41.425  43.315  53.456
ATOM   5196  CA  TRP   334      42.019  44.915  52.211
ATOM   5197  HA  TRP   334      42.085  45.900  52.673
ATOM   5198  CB  TRP   334      43.387  44.261  52.221
ATOM   5199 2HB  TRP   334      43.785  44.289  53.235
ATOM   5200 3HB  TRP   334      43.303  43.201  51.981
ATOM   5201  CG  TRP   334      44.466  44.919  51.390
ATOM   5202  CD1 TRP   334      44.785  44.547  50.152
ATOM   5203  HD1 TRP   334      44.332  43.721  49.624
ATOM   5204  NE1 TRP   334      45.968  45.247  49.799
ATOM   5205  HE1 TRP   334      46.529  44.926  49.023
ATOM   5206  CE2 TRP   334      46.406  46.103  50.788
ATOM   5207  CZ2 TRP   334      47.542  46.901  50.861
ATOM   5208  HZ2 TRP   334      48.237  47.113  50.062
ATOM   5209  CH2 TRP   334      47.736  47.524  52.084
ATOM   5210  HH2 TRP   334      48.655  48.074  52.224
ATOM   5211  CZ3 TRP   334      46.812  47.429  53.153
ATOM   5212  HZ3 TRP   334      47.028  48.014  54.035
ATOM   5213  CE3 TRP   334      45.718  46.514  53.077
ATOM   5214  HE3 TRP   334      45.064  46.431  53.933
ATOM   5215  CD2 TRP   334      45.462  45.882  51.835
ATOM   5216  C   TRP   334      41.474  45.178  50.847
ATOM   5217  O   TRP   334      41.404  46.326  50.418
ATOM   5218  N   ALA   335      41.050  44.130  50.097
ATOM   5219  H   ALA   335      41.189  43.200  50.465
ATOM   5220  CA  ALA   335      40.401  44.342  48.776
ATOM   5221  HA  ALA   335      41.088  44.980  48.219
ATOM   5222  CB  ALA   335      40.264  42.992  48.056
ATOM   5223 1HB  ALA   335      39.910  43.112  47.033
ATOM   5224 2HB  ALA   335      41.213  42.472  47.931
ATOM   5225 3HB  ALA   335      39.563  42.310  48.538
ATOM   5226  C   ALA   335      39.041  45.155  48.749
ATOM   5227  O   ALA   335      38.882  46.072  47.978
ATOM   5228  N   CYS   336      38.091  44.912  49.629
ATOM   5229  H   CYS   336      38.275  44.043  50.109
ATOM   5230  CA  CYS   336      37.032  45.897  49.943
ATOM   5231  HA  CYS   336      36.303  45.922  49.133
ATOM   5232  CB  CYS   336      36.217  45.429  51.172
ATOM   5233 2HB  CYS   336      36.798  45.484  52.093
ATOM   5234 3HB  CYS   336      35.393  46.136  51.270
ATOM   5235  SG  CYS   336      35.485  43.782  50.978
ATOM   5236  HG  CYS   336      36.602  43.111  50.679
ATOM   5237  C   CYS   336      37.543  47.340  50.216
ATOM   5238  O   CYS   336      36.966  48.327  49.812
ATOM   5239  N   GLY   337      38.692  47.527  50.862
ATOM   5240  H   GLY   337      39.064  46.679  51.265
ATOM   5241  CA  GLY   337      39.355  48.794  51.044
ATOM   5242 2HA  GLY   337      38.739  49.425  51.685
ATOM   5243 3HA  GLY   337      40.277  48.551  51.571
ATOM   5244  C   GLY   337      39.614  49.570  49.758
ATOM   5245  O   GLY   337      39.259  50.727  49.525
ATOM   5246  N   VAL   338      40.144  48.843  48.789
ATOM   5247  H   VAL   338      40.197  47.842  48.912
ATOM   5248  CA  VAL   338      40.342  49.346  47.426
ATOM   5249  HA  VAL   338      40.924  50.265  47.485
ATOM   5250  CB  VAL   338      41.164  48.360  46.525
ATOM   5251  HB  VAL   338      40.592  47.434  46.452
ATOM   5252  CG1 VAL   338      41.364  48.906  45.127
ATOM   5253 1HG1 VAL   338      41.786  49.905  45.233
ATOM   5254 2HG1 VAL   338      41.975  48.261  44.495
ATOM   5255 3HG1 VAL   338      40.421  48.997  44.587
ATOM   5256  CG2 VAL   338      42.545  48.058  47.087
ATOM   5257 1HG2 VAL   338      42.438  47.670  48.099
ATOM   5258 2HG2 VAL   338      43.070  47.328  46.471
ATOM   5259 3HG2 VAL   338      43.164  48.954  47.123
ATOM   5260  C   VAL   338      39.007  49.588  46.678
ATOM   5261  O   VAL   338      38.883  50.660  46.067
ATOM   5262  N   ILE   339      37.979  48.784  46.894
ATOM   5263  H   ILE   339      38.185  47.955  47.432
ATOM   5264  CA  ILE   339      36.669  49.016  46.254
ATOM   5265  HA  ILE   339      36.785  49.240  45.193
ATOM   5266  CB  ILE   339      35.742  47.798  46.460
ATOM   5267  HB  ILE   339      35.484  47.614  47.503
ATOM   5268  CG2 ILE   339      34.425  48.114  45.715
ATOM   5269 1HG2 ILE   339      34.607  48.622  44.768
ATOM   5270 2HG2 ILE   339      33.871  47.211  45.456
ATOM   5271 3HG2 ILE   339      33.748  48.747  46.289
ATOM   5272  CG1 ILE   339      36.328  46.530  45.853
ATOM   5273 2HG1 ILE   339      36.416  46.666  44.775
ATOM   5274 3HG1 ILE   339      37.381  46.477  46.129
ATOM   5275  CD1 ILE   339      35.760  45.182  46.068
ATOM   5276 1HD1 ILE   339      34.697  45.337  46.257
ATOM   5277 2HD1 ILE   339      35.919  44.615  45.151
ATOM   5278 3HD1 ILE   339      36.211  44.668  46.917
ATOM   5279  C   ILE   339      36.012  50.237  46.865
ATOM   5280  O   ILE   339      35.252  50.896  46.205
ATOM   5281  N   LEU   340      36.281  50.627  48.053
ATOM   5282  H   LEU   340      36.831  50.047  48.671
ATOM   5283  CA  LEU   340      35.675  51.828  48.633
ATOM   5284  HA  LEU   340      34.625  51.829  48.340
ATOM   5285  CB  LEU   340      35.664  51.715  50.176
ATOM   5286 2HB  LEU   340      35.253  50.762  50.509
ATOM   5287 3HB  LEU   340      36.698  51.671  50.518
ATOM   5288  CG  LEU   340      34.878  52.911  50.815
ATOM   5289  HG  LEU   340      35.452  53.807  50.577
ATOM   5290  CD1 LEU   340      33.438  53.020  50.294
ATOM   5291 1HD1 LEU   340      32.926  52.061  50.372
ATOM   5292 2HD1 LEU   340      32.862  53.802  50.790
ATOM   5293 3HD1 LEU   340      33.432  53.356  49.257
ATOM   5294  CD2 LEU   340      34.849  52.631  52.305
ATOM   5295 1HD2 LEU   340      35.838  52.625  52.765
ATOM   5296 2HD2 LEU   340      34.311  53.377  52.889
ATOM   5297 3HD2 LEU   340      34.375  51.664  52.470
ATOM   5298  C   LEU   340      36.331  53.098  48.101
ATOM   5299  O   LEU   340      35.680  54.119  47.849
ATOM   5300  N   TYR   341      37.658  53.039  47.837
ATOM   5301  H   TYR   341      38.115  52.174  48.088
ATOM   5302  CA  TYR   341      38.527  54.140  47.311
ATOM   5303  HA  TYR   341      38.382  55.031  47.922
ATOM   5304  CB  TYR   341      40.009  53.667  47.529
ATOM   5305 2HB  TYR   341      40.119  53.250  48.530
ATOM   5306 3HB  TYR   341      40.256  52.864  46.834
ATOM   5307  CG  TYR   341      41.055  54.747  47.388
ATOM   5308  CD1 TYR   341      41.169  55.348  46.145
ATOM   5309  HD1 TYR   341      40.510  55.043  45.346
ATOM   5310  CE1 TYR   341      42.032  56.447  46.023
ATOM   5311  HE1 TYR   341      42.069  56.914  45.050
ATOM   5312  CZ  TYR   341      42.828  56.886  47.101
ATOM   5313  OH  TYR   341      43.513  58.018  46.935
ATOM   5314  HH  TYR   341      43.961  58.265  47.748
ATOM   5315  CE2 TYR   341      42.683  56.277  48.354
ATOM   5316  HE2 TYR   341      43.171  56.731  49.203
ATOM   5317  CD2 TYR   341      41.775  55.215  48.483
ATOM   5318  HD2 TYR   341      41.662  54.680  49.415
ATOM   5319  C   TYR   341      37.956  54.341  45.883
ATOM   5320  O   TYR   341      37.449  55.431  45.527
ATOM   5321  N   ILE   342      37.816  53.275  45.077
ATOM   5322  H   ILE   342      38.180  52.444  45.522
ATOM   5323  CA  ILE   342      37.063  53.229  43.781
ATOM   5324  HA  ILE   342      37.626  53.917  43.150
ATOM   5325  CB  ILE   342      37.042  51.713  43.263
ATOM   5326  HB  ILE   342      36.755  51.040  44.071
ATOM   5327  CG2 ILE   342      36.030  51.534  42.100
ATOM   5328 1HG2 ILE   342      36.206  52.206  41.260
ATOM   5329 2HG2 ILE   342      35.936  50.528  41.689
ATOM   5330 3HG2 ILE   342      35.057  51.752  42.541
ATOM   5331  CG1 ILE   342      38.444  51.391  42.715
ATOM   5332 2HG1 ILE   342      38.664  51.916  41.786
ATOM   5333 3HG1 ILE   342      39.195  51.743  43.423
ATOM   5334  CD1 ILE   342      38.615  49.917  42.481
ATOM   5335 1HD1 ILE   342      38.018  49.619  41.618
ATOM   5336 2HD1 ILE   342      39.634  49.680  42.173
ATOM   5337 3HD1 ILE   342      38.284  49.361  43.358
ATOM   5338  C   ILE   342      35.659  53.787  43.849
ATOM   5339  O   ILE   342      35.359  54.731  43.103
ATOM   5340  N   LEU   343      34.801  53.252  44.710
ATOM   5341  H   LEU   343      35.111  52.492  45.297
ATOM   5342  CA  LEU   343      33.353  53.705  44.762
ATOM   5343  HA  LEU   343      33.009  53.737  43.728
ATOM   5344  CB  LEU   343      32.423  52.700  45.501
ATOM   5345 2HB  LEU   343      32.791  52.695  46.527
ATOM   5346 3HB  LEU   343      31.431  53.150  45.456
ATOM   5347  CG  LEU   343      32.294  51.367  44.849
ATOM   5348  HG  LEU   343      33.222  50.825  45.032
ATOM   5349  CD1 LEU   343      31.129  50.556  45.562
ATOM   5350 1HD1 LEU   343      30.163  50.847  45.151
ATOM   5351 2HD1 LEU   343      31.308  49.494  45.395
ATOM   5352 3HD1 LEU   343      31.205  50.820  46.617
ATOM   5353  CD2 LEU   343      31.920  51.514  43.389
ATOM   5354 1HD2 LEU   343      32.796  51.842  42.830
ATOM   5355 2HD2 LEU   343      31.589  50.544  43.017
ATOM   5356 3HD2 LEU   343      31.080  52.204  43.308
ATOM   5357  C   LEU   343      33.303  55.170  45.298
ATOM   5358  O   LEU   343      32.197  55.694  45.384
ATOM   5359  N   LEU   344      34.378  55.885  45.619
ATOM   5360  H   LEU   344      35.223  55.362  45.795
ATOM   5361  CA  LEU   344      34.227  57.329  46.028
ATOM   5362  HA  LEU   344      33.247  57.755  45.812
ATOM   5363  CB  LEU   344      34.400  57.404  47.568
ATOM   5364 2HB  LEU   344      35.345  56.920  47.813
ATOM   5365 3HB  LEU   344      34.498  58.455  47.842
ATOM   5366  CG  LEU   344      33.255  56.741  48.380
ATOM   5367  HG  LEU   344      33.082  55.721  48.038
ATOM   5368  CD1 LEU   344      33.519  56.629  49.857
ATOM   5369 1HD1 LEU   344      33.768  57.588  50.311
ATOM   5370 2HD1 LEU   344      32.588  56.352  50.351
ATOM   5371 3HD1 LEU   344      34.276  55.874  50.072
ATOM   5372  CD2 LEU   344      32.028  57.672  48.320
ATOM   5373 1HD2 LEU   344      31.553  57.785  47.345
ATOM   5374 2HD2 LEU   344      31.244  57.279  48.966
ATOM   5375 3HD2 LEU   344      32.336  58.680  48.598
ATOM   5376  C   LEU   344      35.120  58.412  45.347
ATOM   5377  O   LEU   344      34.720  59.596  45.293
ATOM   5378  N   VAL   345      36.174  58.016  44.638
ATOM   5379  H   VAL   345      36.484  57.056  44.680
ATOM   5380  CA  VAL   345      36.994  58.862  43.706
ATOM   5381  HA  VAL   345      36.446  59.716  43.307
ATOM   5382  CB  VAL   345      38.249  59.530  44.411
ATOM   5383  HB  VAL   345      38.614  60.185  43.620
ATOM   5384  CG1 VAL   345      37.946  60.491  45.577
ATOM   5385 1HG1 VAL   345      37.512  59.953  46.420
ATOM   5386 2HG1 VAL   345      38.878  60.950  45.908
ATOM   5387 3HG1 VAL   345      37.203  61.228  45.273
ATOM   5388  CG2 VAL   345      39.365  58.481  44.647
ATOM   5389 1HG2 VAL   345      39.523  57.936  43.717
ATOM   5390 2HG2 VAL   345      40.288  59.028  44.845
ATOM   5391 3HG2 VAL   345      39.169  57.773  45.452
ATOM   5392  C   VAL   345      37.257  58.179  42.376
ATOM   5393  O   VAL   345      37.921  58.780  41.543
ATOM   5394  N   GLY   346      36.689  57.003  42.040
ATOM   5395  H   GLY   346      36.079  56.595  42.734
ATOM   5396  CA  GLY   346      36.603  56.358  40.699
ATOM   5397 2HA  GLY   346      35.609  55.916  40.619
ATOM   5398 3HA  GLY   346      36.748  57.129  39.942
ATOM   5399  C   GLY   346      37.610  55.261  40.458
ATOM   5400  O   GLY   346      37.238  54.320  39.817
ATOM   5401  N   TYR   347      38.789  55.298  41.057
ATOM   5402  H   TYR   347      38.942  56.024  41.743
ATOM   5403  CA  TYR   347      39.987  54.429  40.754
ATOM   5404  HA  TYR   347      39.568  53.685  40.076
ATOM   5405  CB  TYR   347      41.017  55.276  39.888
ATOM   5406 2HB  TYR   347      41.922  54.676  39.785
ATOM   5407 3HB  TYR   347      40.600  55.421  38.892
ATOM   5408  CG  TYR   347      41.402  56.588  40.494
ATOM   5409  CD1 TYR   347      40.633  57.778  40.237
ATOM   5410  HD1 TYR   347      39.705  57.672  39.694
ATOM   5411  CE1 TYR   347      40.962  58.991  40.946
ATOM   5412  HE1 TYR   347      40.300  59.842  40.889
ATOM   5413  CZ  TYR   347      42.096  59.016  41.820
ATOM   5414  OH  TYR   347      42.432  60.117  42.555
ATOM   5415  HH  TYR   347      41.989  60.964  42.471
ATOM   5416  CE2 TYR   347      42.870  57.875  41.988
ATOM   5417  HE2 TYR   347      43.716  57.992  42.650
ATOM   5418  CD2 TYR   347      42.473  56.653  41.401
ATOM   5419  HD2 TYR   347      43.055  55.773  41.632
ATOM   5420  C   TYR   347      40.723  53.830  41.922
ATOM   5421  O   TYR   347      40.474  54.309  43.018
ATOM   5422  N   PRO   348      41.530  52.771  41.795
ATOM   5423  CD  PRO   348      41.681  51.900  40.603
ATOM   5424 2HD  PRO   348      41.784  52.407  39.644
ATOM   5425 3HD  PRO   348      40.818  51.235  40.632
ATOM   5426  CG  PRO   348      42.873  51.050  40.845
ATOM   5427 2HG  PRO   348      43.790  51.618  40.686
ATOM   5428 3HG  PRO   348      42.886  50.171  40.201
ATOM   5429  CB  PRO   348      42.829  50.757  42.347
ATOM   5430 2HB  PRO   348      43.859  50.583  42.658
ATOM   5431 3HB  PRO   348      42.161  49.912  42.517
ATOM   5432  CA  PRO   348      42.230  52.096  42.931
ATOM   5433  HA  PRO   348      41.492  51.883  43.705
ATOM   5434  C   PRO   348      43.391  52.983  43.455
ATOM   5435  O   PRO   348      43.959  53.701  42.663
ATOM   5436  N   PRO   349      43.919  52.917  44.705
ATOM   5437  CD  PRO   349      43.433  52.217  45.899
ATOM   5438 2HD  PRO   349      43.268  51.172  45.636
ATOM   5439 3HD  PRO   349      42.510  52.681  46.247
ATOM   5440  CG  PRO   349      44.497  52.283  46.990
ATOM   5441 2HG  PRO   349      45.133  51.398  47.010
ATOM   5442 3HG  PRO   349      44.022  52.406  47.963
ATOM   5443  CB  PRO   349      45.273  53.566  46.605
ATOM   5444 2HB  PRO   349      46.267  53.679  47.038
ATOM   5445 3HB  PRO   349      44.673  54.349  47.068
ATOM   5446  CA  PRO   349      45.176  53.474  45.066
ATOM   5447  HA  PRO   349      45.282  54.484  44.669
ATOM   5448  C   PRO   349      46.325  52.592  44.522
ATOM   5449  O   PRO   349      47.284  53.164  44.018
ATOM   5450  N   PHE   350      46.178  51.276  44.568
ATOM   5451  H   PHE   350      45.370  50.890  45.036
ATOM   5452  CA  PHE   350      47.276  50.431  44.171
ATOM   5453  HA  PHE   350      48.237  50.906  44.366
ATOM   5454  CB  PHE   350      47.091  49.105  44.910
ATOM   5455 2HB  PHE   350      46.240  48.573  44.484
ATOM   5456 3HB  PHE   350      47.940  48.474  44.648
ATOM   5457  CG  PHE   350      47.013  49.200  46.388
ATOM   5458  CD1 PHE   350      47.860  50.119  47.091
ATOM   5459  HD1 PHE   350      48.602  50.714  46.579
ATOM   5460  CE1 PHE   350      47.532  50.383  48.467
ATOM   5461  HE1 PHE   350      48.000  51.214  48.974
ATOM   5462  CZ  PHE   350      46.597  49.580  49.110
ATOM   5463  HZ  PHE   350      46.505  49.773  50.169
ATOM   5464  CE2 PHE   350      45.843  48.609  48.428
ATOM   5465  HE2 PHE   350      45.167  47.934  48.932
ATOM   5466  CD2 PHE   350      45.974  48.481  47.014
ATOM   5467  HD2 PHE   350      45.424  47.653  46.590
ATOM   5468  C   PHE   350      47.256  50.126  42.682
ATOM   5469  O   PHE   350      46.456  49.364  42.112
ATOM   5470  N   TRP   351      48.054  50.952  41.979
ATOM   5471  H   TRP   351      48.735  51.550  42.425
ATOM   5472  CA  TRP   351      48.011  51.141  40.501
ATOM   5473  HA  TRP   351      47.815  50.203  39.982
ATOM   5474  CB  TRP   351      46.748  52.051  40.193
ATOM   5475 2HB  TRP   351      45.893  51.596  40.692
ATOM   5476 3HB  TRP   351      46.910  53.035  40.633
ATOM   5477  CG  TRP   351      46.438  52.250  38.733
ATOM   5478  CD1 TRP   351      47.045  51.586  37.668
ATOM   5479  HD1 TRP   351      47.856  50.873  37.657
ATOM   5480  NE1 TRP   351      46.585  52.180  36.512
ATOM   5481  HE1 TRP   351      46.955  52.050  35.581
ATOM   5482  CE2 TRP   351      45.618  53.157  36.753
ATOM   5483  CZ2 TRP   351      44.774  53.887  35.929
ATOM   5484  HZ2 TRP   351      44.759  53.693  34.867
ATOM   5485  CH2 TRP   351      43.900  54.814  36.495
ATOM   5486  HH2 TRP   351      43.300  55.388  35.805
ATOM   5487  CZ3 TRP   351      43.898  54.995  37.893
ATOM   5488  HZ3 TRP   351      43.244  55.755  38.292
ATOM   5489  CE3 TRP   351      44.649  54.175  38.761
ATOM   5490  HE3 TRP   351      44.630  54.217  39.840
ATOM   5491  CD2 TRP   351      45.462  53.170  38.160
ATOM   5492  C   TRP   351      49.296  51.728  39.933
ATOM   5493  O   TRP   351      49.571  52.930  40.138
ATOM   5494  N   ASP   352      50.110  50.941  39.245
ATOM   5495  H   ASP   352      49.913  49.965  39.080
ATOM   5496  CA  ASP   352      51.183  51.418  38.404
ATOM   5497  HA  ASP   352      50.961  52.475  38.254
ATOM   5498  CB  ASP   352      52.529  51.482  39.139
ATOM   5499 2HB  ASP   352      52.384  51.636  40.208
ATOM   5500 3HB  ASP   352      53.067  50.538  39.061
ATOM   5501  CG  ASP   352      53.435  52.544  38.634
ATOM   5502  OD1 ASP   352      54.116  52.394  37.649
ATOM   5503  OD2 ASP   352      53.492  53.581  39.317
ATOM   5504  C   ASP   352      51.212  50.611  37.131
ATOM   5505  O   ASP   352      50.365  49.710  36.942
ATOM   5506  N   GLU   353      52.226  50.935  36.294
ATOM   5507  H   GLU   353      52.927  51.518  36.729
ATOM   5508  CA  GLU   353      52.360  50.300  34.978
ATOM   5509  HA  GLU   353      51.401  49.996  34.558
ATOM   5510  CB  GLU   353      53.070  51.246  33.991
ATOM   5511 2HB  GLU   353      53.955  51.596  34.520
ATOM   5512 3HB  GLU   353      53.239  50.624  33.112
ATOM   5513  CG  GLU   353      52.239  52.586  33.753
ATOM   5514 2HG  GLU   353      51.326  52.432  33.178
ATOM   5515 3HG  GLU   353      51.943  53.013  34.711
ATOM   5516  CD  GLU   353      53.054  53.579  32.963
ATOM   5517  OE1 GLU   353      53.966  54.166  33.623
ATOM   5518  OE2 GLU   353      52.871  53.743  31.715
ATOM   5519  C   GLU   353      53.183  48.988  35.087
ATOM   5520  O   GLU   353      52.831  47.989  34.480
ATOM   5521  N   ASP   354      54.262  48.998  35.891
ATOM   5522  H   ASP   354      54.310  49.875  36.390
ATOM   5523  CA  ASP   354      55.171  47.947  36.170
ATOM   5524  HA  ASP   354      55.123  47.211  35.367
ATOM   5525  CB  ASP   354      56.546  48.613  36.321
ATOM   5526 2HB  ASP   354      56.789  49.060  35.357
ATOM   5527 3HB  ASP   354      56.516  49.501  36.953
ATOM   5528  CG  ASP   354      57.667  47.680  36.829
ATOM   5529  OD1 ASP   354      58.277  47.899  37.917
ATOM   5530  OD2 ASP   354      57.786  46.545  36.310
ATOM   5531  C   ASP   354      54.722  47.208  37.367
ATOM   5532  O   ASP   354      54.493  47.775  38.488
ATOM   5533  N   GLN   355      54.743  45.942  37.206
ATOM   5534  H   GLN   355      55.226  45.668  36.361
ATOM   5535  CA  GLN   355      54.468  44.994  38.270
ATOM   5536  HA  GLN   355      53.441  44.991  38.635
ATOM   5537  CB  GLN   355      54.655  43.474  37.901
ATOM   5538 2HB  GLN   355      54.898  42.998  38.851
ATOM   5539 3HB  GLN   355      53.696  43.136  37.510
ATOM   5540  CG  GLN   355      55.818  43.163  36.892
ATOM   5541 2HG  GLN   355      55.473  43.444  35.897
ATOM   5542 3HG  GLN   355      56.709  43.730  37.159
ATOM   5543  CD  GLN   355      56.082  41.672  36.927
ATOM   5544  OE1 GLN   355      55.133  40.861  36.926
ATOM   5545  NE2 GLN   355      57.315  41.196  37.023
ATOM   5546 1HE2 GLN   355      57.421  40.256  36.667
ATOM   5547 2HE2 GLN   355      58.018  41.886  37.244
ATOM   5548  C   GLN   355      55.329  45.290  39.492
ATOM   5549  O   GLN   355      54.833  45.348  40.592
ATOM   5550  N   HID   356      56.641  45.388  39.268
ATOM   5551  H   HID   356      57.043  45.400  38.341
ATOM   5552  CA  HID   356      57.556  45.593  40.349
ATOM   5553  HA  HID   356      57.417  44.776  41.057
ATOM   5554  CB  HID   356      59.018  45.491  39.895
ATOM   5555 2HB  HID   356      59.404  46.401  39.437
ATOM   5556 3HB  HID   356      59.672  45.356  40.757
ATOM   5557  CG  HID   356      59.240  44.309  38.981
ATOM   5558  ND1 HID   356      59.306  44.491  37.612
ATOM   5559  HD1 HID   356      59.072  45.358  37.148
ATOM   5560  CE1 HID   356      59.539  43.275  37.099
ATOM   5561  HE1 HID   356      59.635  43.162  36.029
ATOM   5562  NE2 HID   356      59.654  42.330  38.102
ATOM   5563  CD2 HID   356      59.363  42.988  39.324
ATOM   5564  HD2 HID   356      59.122  42.637  40.316
ATOM   5565  C   HID   356      57.124  46.879  41.161
ATOM   5566  O   HID   356      57.156  46.814  42.398
ATOM   5567  N   ARG   357      56.831  48.036  40.552
ATOM   5568  H   ARG   357      57.117  48.040  39.583
ATOM   5569  CA  ARG   357      56.458  49.270  41.284
ATOM   5570  HA  ARG   357      57.232  49.452  42.029
ATOM   5571  CB  ARG   357      56.280  50.486  40.393
ATOM   5572 2HB  ARG   357      55.499  50.210  39.685
ATOM   5573 3HB  ARG   357      56.023  51.315  41.053
ATOM   5574  CG  ARG   357      57.590  50.860  39.728
ATOM   5575 2HG  ARG   357      58.333  51.021  40.509
ATOM   5576 3HG  ARG   357      57.911  50.026  39.103
ATOM   5577  CD  ARG   357      57.327  52.245  38.950
ATOM   5578 2HD  ARG   357      56.284  52.323  38.642
ATOM   5579 3HD  ARG   357      57.531  53.082  39.618
ATOM   5580  NE  ARG   357      58.075  52.232  37.645
ATOM   5581  HE  ARG   357      59.032  51.910  37.642
ATOM   5582  CZ  ARG   357      57.625  52.294  36.420
ATOM   5583  NH1 ARG   357      56.417  52.702  36.173
ATOM   5584 1HH1 ARG   357      55.865  52.998  36.966
ATOM   5585 2HH1 ARG   357      56.293  52.937  35.199
ATOM   5586  NH2 ARG   357      58.302  51.874  35.392
ATOM   5587 1HH2 ARG   357      59.274  51.632  35.521
ATOM   5588 2HH2 ARG   357      57.901  51.882  34.465
ATOM   5589  C   ARG   357      55.091  49.109  42.084
ATOM   5590  O   ARG   357      55.064  49.313  43.259
ATOM   5591  N   LEU   358      54.071  48.641  41.380
ATOM   5592  H   LEU   358      54.353  48.415  40.437
ATOM   5593  CA  LEU   358      52.762  48.187  41.901
ATOM   5594  HA  LEU   358      52.200  49.025  42.311
ATOM   5595  CB  LEU   358      51.954  47.634  40.659
ATOM   5596 2HB  LEU   358      51.820  48.376  39.872
ATOM   5597 3HB  LEU   358      52.646  46.927  40.202
ATOM   5598  CG  LEU   358      50.611  46.959  40.949
ATOM   5599  HG  LEU   358      50.865  46.037  41.471
ATOM   5600  CD1 LEU   358      49.583  47.745  41.784
ATOM   5601 1HD1 LEU   358      49.579  48.733  41.323
ATOM   5602 2HD1 LEU   358      48.646  47.201  41.898
ATOM   5603 3HD1 LEU   358      50.030  47.849  42.772
ATOM   5604  CD2 LEU   358      49.888  46.622  39.660
ATOM   5605 1HD2 LEU   358      50.515  45.946  39.077
ATOM   5606 2HD2 LEU   358      49.055  45.988  39.965
ATOM   5607 3HD2 LEU   358      49.559  47.506  39.113
ATOM   5608  C   LEU   358      52.918  47.242  43.118
ATOM   5609  O   LEU   358      52.263  47.522  44.075
ATOM   5610  N   TYR   359      53.706  46.178  43.057
ATOM   5611  H   TYR   359      54.225  46.060  42.198
ATOM   5612  CA  TYR   359      53.952  45.273  44.203
ATOM   5613  HA  TYR   359      53.000  44.886  44.565
ATOM   5614  CB  TYR   359      54.728  44.070  43.693
ATOM   5615 2HB  TYR   359      55.626  44.503  43.252
ATOM   5616 3HB  TYR   359      54.996  43.519  44.595
ATOM   5617  CG  TYR   359      54.157  43.130  42.618
ATOM   5618  CD1 TYR   359      52.788  43.101  42.182
ATOM   5619  HD1 TYR   359      52.054  43.698  42.703
ATOM   5620  CE1 TYR   359      52.379  42.161  41.249
ATOM   5621  HE1 TYR   359      51.360  42.032  40.916
ATOM   5622  CZ  TYR   359      53.271  41.312  40.669
ATOM   5623  OH  TYR   359      52.888  40.496  39.661
ATOM   5624  HH  TYR   359      53.585  39.846  39.543
ATOM   5625  CE2 TYR   359      54.609  41.265  41.102
ATOM   5626  HE2 TYR   359      55.349  40.573  40.725
ATOM   5627  CD2 TYR   359      55.045  42.166  42.069
ATOM   5628  HD2 TYR   359      56.068  42.143  42.414
ATOM   5629  C   TYR   359      54.629  45.994  45.392
ATOM   5630  O   TYR   359      54.358  45.752  46.542
ATOM   5631  N   ALA   360      55.478  46.910  45.061
ATOM   5632  H   ALA   360      55.751  46.980  44.091
ATOM   5633  CA  ALA   360      56.260  47.642  46.062
ATOM   5634  HA  ALA   360      56.647  46.885  46.744
ATOM   5635  CB  ALA   360      57.473  48.300  45.321
ATOM   5636 1HB  ALA   360      57.178  48.830  44.416
ATOM   5637 2HB  ALA   360      58.082  48.833  46.051
ATOM   5638 3HB  ALA   360      58.122  47.484  45.002
ATOM   5639  C   ALA   360      55.422  48.618  46.875
ATOM   5640  O   ALA   360      55.307  48.520  48.098
ATOM   5641  N   GLN   361      54.603  49.398  46.198
ATOM   5642  H   GLN   361      54.737  49.447  45.198
ATOM   5643  CA  GLN   361      53.492  50.158  46.827
ATOM   5644  HA  GLN   361      53.873  50.969  47.447
ATOM   5645  CB  GLN   361      52.750  50.881  45.715
ATOM   5646 2HB  GLN   361      53.326  51.774  45.472
ATOM   5647 3HB  GLN   361      52.691  50.225  44.846
ATOM   5648  CG  GLN   361      51.277  51.244  45.903
ATOM   5649 2HG  GLN   361      50.693  50.332  46.023
ATOM   5650 3HG  GLN   361      51.027  51.958  46.688
ATOM   5651  CD  GLN   361      50.806  51.860  44.600
ATOM   5652  OE1 GLN   361      50.380  51.153  43.671
ATOM   5653  NE2 GLN   361      50.712  53.189  44.432
ATOM   5654 1HE2 GLN   361      50.216  53.430  43.586
ATOM   5655 2HE2 GLN   361      50.834  53.796  45.230
ATOM   5656  C   GLN   361      52.591  49.315  47.793
ATOM   5657  O   GLN   361      52.343  49.802  48.928
ATOM   5658  N   ILE   362      52.205  48.134  47.366
ATOM   5659  H   ILE   362      52.538  47.839  46.459
ATOM   5660  CA  ILE   362      51.341  47.112  48.035
ATOM   5661  HA  ILE   362      50.378  47.491  48.380
ATOM   5662  CB  ILE   362      50.979  45.960  47.048
ATOM   5663  HB  ILE   362      51.842  45.672  46.447
ATOM   5664  CG2 ILE   362      50.460  44.663  47.843
ATOM   5665 1HG2 ILE   362      49.576  44.968  48.402
ATOM   5666 2HG2 ILE   362      50.199  43.890  47.120
ATOM   5667 3HG2 ILE   362      51.173  44.199  48.524
ATOM   5668  CG1 ILE   362      49.797  46.446  46.164
ATOM   5669 2HG1 ILE   362      48.907  46.647  46.760
ATOM   5670 3HG1 ILE   362      49.949  47.442  45.748
ATOM   5671  CD1 ILE   362      49.475  45.526  45.014
ATOM   5672 1HD1 ILE   362      48.967  44.604  45.294
ATOM   5673 2HD1 ILE   362      48.735  46.074  44.431
ATOM   5674 3HD1 ILE   362      50.336  45.313  44.380
ATOM   5675  C   ILE   362      52.025  46.590  49.272
ATOM   5676  O   ILE   362      51.422  46.608  50.351
ATOM   5677  N   LYS   363      53.329  46.247  49.160
ATOM   5678  H   LYS   363      53.803  46.436  48.288
ATOM   5679  CA  LYS   363      54.200  45.760  50.271
ATOM   5680  HA  LYS   363      53.754  44.891  50.754
ATOM   5681  CB  LYS   363      55.580  45.370  49.707
ATOM   5682 2HB  LYS   363      55.965  46.041  48.939
ATOM   5683 3HB  LYS   363      56.307  45.424  50.518
ATOM   5684  CG  LYS   363      55.480  43.942  49.064
ATOM   5685 2HG  LYS   363      55.017  43.209  49.726
ATOM   5686 3HG  LYS   363      54.764  43.919  48.243
ATOM   5687  CD  LYS   363      56.853  43.391  48.711
ATOM   5688 2HD  LYS   363      57.523  43.477  49.566
ATOM   5689 3HD  LYS   363      56.777  42.320  48.521
ATOM   5690  CE  LYS   363      57.397  44.105  47.468
ATOM   5691 2HE  LYS   363      56.554  44.346  46.822
ATOM   5692 3HE  LYS   363      57.954  44.968  47.834
ATOM   5693  NZ  LYS   363      58.443  43.275  46.817
ATOM   5694 1HZ  LYS   363      58.123  42.318  46.769
ATOM   5695 2HZ  LYS   363      58.727  43.626  45.913
ATOM   5696 3HZ  LYS   363      59.307  43.245  47.339
ATOM   5697  C   LYS   363      54.348  46.849  51.384
ATOM   5698  O   LYS   363      54.227  46.541  52.569
ATOM   5699  N   ALA   364      54.642  48.036  50.869
ATOM   5700  H   ALA   364      54.808  48.205  49.887
ATOM   5701  CA  ALA   364      54.836  49.299  51.618
ATOM   5702  HA  ALA   364      55.606  49.098  52.363
ATOM   5703  CB  ALA   364      55.476  50.299  50.666
ATOM   5704 1HB  ALA   364      54.783  50.660  49.907
ATOM   5705 2HB  ALA   364      55.875  51.126  51.254
ATOM   5706 3HB  ALA   364      56.369  49.922  50.168
ATOM   5707  C   ALA   364      53.512  49.752  52.305
ATOM   5708  O   ALA   364      53.491  50.287  53.434
ATOM   5709  N   GLY   365      52.373  49.575  51.615
ATOM   5710  H   GLY   365      52.489  49.170  50.697
ATOM   5711  CA  GLY   365      51.088  50.182  52.032
ATOM   5712 2HA  GLY   365      50.252  49.794  51.452
ATOM   5713 3HA  GLY   365      50.944  49.925  53.082
ATOM   5714  C   GLY   365      51.040  51.727  51.864
ATOM   5715  O   GLY   365      50.748  52.399  52.823
ATOM   5716  N   ALA   366      51.483  52.204  50.746
ATOM   5717  H   ALA   366      51.719  51.465  50.098
ATOM   5718  CA  ALA   366      52.086  53.508  50.551
ATOM   5719  HA  ALA   366      52.746  53.753  51.384
ATOM   5720  CB  ALA   366      52.999  53.360  49.294
ATOM   5721 1HB  ALA   366      52.667  52.730  48.469
ATOM   5722 2HB  ALA   366      53.109  54.372  48.903
ATOM   5723 3HB  ALA   366      54.005  52.983  49.474
ATOM   5724  C   ALA   366      51.065  54.722  50.465
ATOM   5725  O   ALA   366      51.447  55.901  50.446
ATOM   5726  N   TYR   367      49.804  54.390  50.336
ATOM   5727  H   TYR   367      49.632  53.400  50.444
ATOM   5728  CA  TYR   367      48.752  55.303  49.883
ATOM   5729  HA  TYR   367      48.987  55.680  48.888
ATOM   5730  CB  TYR   367      47.496  54.486  49.715
ATOM   5731 2HB  TYR   367      46.778  55.140  49.220
ATOM   5732 3HB  TYR   367      47.732  53.658  49.047
ATOM   5733  CG  TYR   367      46.976  54.008  51.038
ATOM   5734  CD1 TYR   367      47.394  52.831  51.587
ATOM   5735  HD1 TYR   367      48.004  52.175  50.983
ATOM   5736  CE1 TYR   367      46.810  52.251  52.758
ATOM   5737  HE1 TYR   367      47.232  51.387  53.250
ATOM   5738  CZ  TYR   367      45.968  53.085  53.523
ATOM   5739  OH  TYR   367      45.556  52.617  54.716
ATOM   5740  HH  TYR   367      45.957  51.752  54.831
ATOM   5741  CE2 TYR   367      45.612  54.343  53.017
ATOM   5742  HE2 TYR   367      45.088  54.980  53.714
ATOM   5743  CD2 TYR   367      46.033  54.768  51.742
ATOM   5744  HD2 TYR   367      45.690  55.696  51.308
ATOM   5745  C   TYR   367      48.549  56.542  50.751
ATOM   5746  O   TYR   367      48.997  56.603  51.885
ATOM   5747  N   ASP   368      47.953  57.604  50.148
ATOM   5748  H   ASP   368      47.599  57.348  49.238
ATOM   5749  CA  ASP   368      47.406  58.796  50.735
ATOM   5750  HA  ASP   368      47.132  58.526  51.755
ATOM   5751  CB  ASP   368      48.518  59.886  50.816
ATOM   5752 2HB  ASP   368      48.136  60.706  51.424
ATOM   5753 3HB  ASP   368      49.368  59.487  51.370
ATOM   5754  CG  ASP   368      48.854  60.362  49.417
ATOM   5755  OD1 ASP   368      49.742  59.790  48.720
ATOM   5756  OD2 ASP   368      48.151  61.302  48.949
ATOM   5757  C   ASP   368      46.108  59.328  50.000
ATOM   5758  O   ASP   368      45.446  58.560  49.282
ATOM   5759  N   TYR   369      45.669  60.528  50.361
ATOM   5760  H   TYR   369      46.212  61.129  50.963
ATOM   5761  CA  TYR   369      44.368  61.067  50.034
ATOM   5762  HA  TYR   369      43.865  60.381  49.353
ATOM   5763  CB  TYR   369      43.468  61.082  51.259
ATOM   5764 2HB  TYR   369      43.881  61.781  51.985
ATOM   5765 3HB  TYR   369      42.517  61.547  50.998
ATOM   5766  CG  TYR   369      43.229  59.738  51.871
ATOM   5767  CD1 TYR   369      42.197  58.888  51.412
ATOM   5768  HD1 TYR   369      41.564  59.162  50.580
ATOM   5769  CE1 TYR   369      41.945  57.658  52.027
ATOM   5770  HE1 TYR   369      41.023  57.150  51.786
ATOM   5771  CZ  TYR   369      42.772  57.173  53.083
ATOM   5772  OH  TYR   369      42.489  56.008  53.734
ATOM   5773  HH  TYR   369      43.048  56.002  54.515
ATOM   5774  CE2 TYR   369      43.899  57.949  53.454
ATOM   5775  HE2 TYR   369      44.641  57.542  54.125
ATOM   5776  CD2 TYR   369      44.131  59.258  52.888
ATOM   5777  HD2 TYR   369      45.066  59.701  53.196
ATOM   5778  C   TYR   369      44.525  62.443  49.371
ATOM   5779  O   TYR   369      44.527  63.484  50.064
ATOM   5780  N   PRO   370      44.673  62.468  48.015
ATOM   5781  CD  PRO   370      45.043  61.397  47.143
ATOM   5782 2HD  PRO   370      44.249  60.655  47.068
ATOM   5783 3HD  PRO   370      45.944  60.906  47.509
ATOM   5784  CG  PRO   370      45.365  61.950  45.734
ATOM   5785 2HG  PRO   370      45.007  61.269  44.960
ATOM   5786 3HG  PRO   370      46.426  62.193  45.686
ATOM   5787  CB  PRO   370      44.630  63.264  45.786
ATOM   5788 2HB  PRO   370      43.583  63.106  45.525
ATOM   5789 3HB  PRO   370      45.147  63.970  45.137
ATOM   5790  CA  PRO   370      44.696  63.745  47.263
ATOM   5791  HA  PRO   370      45.662  64.170  47.536
ATOM   5792  C   PRO   370      43.579  64.781  47.549
ATOM   5793  O   PRO   370      42.508  64.380  48.009
ATOM   5794  N   SER   371      43.823  66.030  47.178
ATOM   5795  H   SER   371      44.735  66.115  46.753
ATOM   5796  CA  SER   371      43.032  67.242  47.523
ATOM   5797  HA  SER   371      42.059  66.844  47.813
ATOM   5798  CB  SER   371      43.686  67.943  48.788
ATOM   5799 2HB  SER   371      44.770  67.856  48.726
ATOM   5800 3HB  SER   371      43.495  69.016  48.781
ATOM   5801  OG  SER   371      43.164  67.340  49.988
ATOM   5802  HG  SER   371      42.225  67.498  49.868
ATOM   5803  C   SER   371      42.830  68.192  46.395
ATOM   5804  O   SER   371      43.730  68.357  45.615
ATOM   5805  N   PRO   372      41.636  68.774  46.276
ATOM   5806  CD  PRO   372      41.404  69.695  45.097
ATOM   5807 2HD  PRO   372      41.484  69.158  44.151
ATOM   5808 3HD  PRO   372      41.995  70.597  45.251
ATOM   5809  CG  PRO   372      39.934  70.045  45.283
ATOM   5810 2HG  PRO   372      39.421  69.284  44.695
ATOM   5811 3HG  PRO   372      39.808  71.044  44.865
ATOM   5812  CB  PRO   372      39.580  69.892  46.762
ATOM   5813 2HB  PRO   372      38.500  69.760  46.827
ATOM   5814 3HB  PRO   372      39.801  70.799  47.324
ATOM   5815  CA  PRO   372      40.408  68.641  47.041
ATOM   5816  HA  PRO   372      40.582  68.678  48.116
ATOM   5817  C   PRO   372      39.620  67.312  46.841
ATOM   5818  O   PRO   372      38.568  67.027  47.451
ATOM   5819  N   GLU   373      39.932  66.523  45.753
ATOM   5820  H   GLU   373      40.838  66.647  45.324
ATOM   5821  CA  GLU   373      39.120  65.336  45.293
ATOM   5822  HA  GLU   373      38.203  65.759  44.883
ATOM   5823  CB  GLU   373      39.808  64.565  44.195
ATOM   5824 2HB  GLU   373      39.185  63.840  43.672
ATOM   5825 3HB  GLU   373      40.168  65.326  43.503
ATOM   5826  CG  GLU   373      41.020  63.828  44.665
ATOM   5827 2HG  GLU   373      41.628  64.600  45.136
ATOM   5828 3HG  GLU   373      40.676  63.055  45.352
ATOM   5829  CD  GLU   373      41.723  63.294  43.436
ATOM   5830  OE1 GLU   373      42.910  63.713  43.175
ATOM   5831  OE2 GLU   373      41.150  62.410  42.743
ATOM   5832  C   GLU   373      38.585  64.428  46.388
ATOM   5833  O   GLU   373      37.536  63.820  46.150
ATOM   5834  N   TRP   374      39.263  64.188  47.509
ATOM   5835  H   TRP   374      40.259  64.355  47.539
ATOM   5836  CA  TRP   374      38.720  63.364  48.638
ATOM   5837  HA  TRP   374      37.983  62.669  48.237
ATOM   5838  CB  TRP   374      39.882  62.600  49.265
ATOM   5839 2HB  TRP   374      40.773  63.200  49.079
ATOM   5840 3HB  TRP   374      39.657  62.407  50.314
ATOM   5841  CG  TRP   374      40.069  61.188  48.773
ATOM   5842  CD1 TRP   374      41.142  60.710  48.074
ATOM   5843  HD1 TRP   374      41.935  61.368  47.751
ATOM   5844  NE1 TRP   374      41.032  59.362  47.944
ATOM   5845  HE1 TRP   374      41.690  58.795  47.430
ATOM   5846  CE2 TRP   374      39.793  58.905  48.368
ATOM   5847  CZ2 TRP   374      39.113  57.682  48.390
ATOM   5848  HZ2 TRP   374      39.543  56.806  47.927
ATOM   5849  CH2 TRP   374      37.823  57.615  48.975
ATOM   5850  HH2 TRP   374      37.267  56.692  48.912
ATOM   5851  CZ3 TRP   374      37.216  58.739  49.534
ATOM   5852  HZ3 TRP   374      36.208  58.779  49.920
ATOM   5853  CE3 TRP   374      37.874  59.964  49.507
ATOM   5854  HE3 TRP   374      37.435  60.899  49.823
ATOM   5855  CD2 TRP   374      39.155  60.056  48.951
ATOM   5856  C   TRP   374      38.037  64.109  49.733
ATOM   5857  O   TRP   374      37.212  63.627  50.476
ATOM   5858  N   ASP   375      38.250  65.401  49.824
ATOM   5859  H   ASP   375      39.102  65.659  49.348
ATOM   5860  CA  ASP   375      37.678  66.399  50.640
ATOM   5861  HA  ASP   375      37.842  66.157  51.690
ATOM   5862  CB  ASP   375      38.279  67.798  50.530
ATOM   5863 2HB  ASP   375      38.140  68.179  49.518
ATOM   5864 3HB  ASP   375      37.742  68.530  51.133
ATOM   5865  CG  ASP   375      39.781  67.745  50.805
ATOM   5866  OD1 ASP   375      40.278  67.995  51.935
ATOM   5867  OD2 ASP   375      40.493  67.178  49.939
ATOM   5868  C   ASP   375      36.240  66.541  50.310
ATOM   5869  O   ASP   375      35.496  66.874  51.224
ATOM   5870  N   THR   376      35.782  66.272  49.073
ATOM   5871  H   THR   376      36.439  66.203  48.308
ATOM   5872  CA  THR   376      34.323  66.321  48.654
ATOM   5873  HA  THR   376      33.799  67.241  48.915
ATOM   5874  CB  THR   376      34.327  66.290  47.083
ATOM   5875  HB  THR   376      34.500  65.264  46.758
ATOM   5876  CG2 THR   376      33.020  66.767  46.396
ATOM   5877 1HG2 THR   376      32.777  67.759  46.777
ATOM   5878 2HG2 THR   376      33.138  66.772  45.312
ATOM   5879 3HG2 THR   376      32.280  66.018  46.677
ATOM   5880  OG1 THR   376      35.289  67.073  46.610
ATOM   5881 1HG  THR   376      35.287  66.897  45.666
ATOM   5882  C   THR   376      33.487  65.140  49.235
ATOM   5883  O   THR   376      32.316  64.930  48.891
ATOM   5884  N   VAL   377      34.075  64.311  50.104
ATOM   5885  H   VAL   377      34.897  64.757  50.485
ATOM   5886  CA  VAL   377      33.545  63.046  50.688
ATOM   5887  HA  VAL   377      32.459  63.058  50.774
ATOM   5888  CB  VAL   377      34.000  61.878  49.879
ATOM   5889  HB  VAL   377      35.003  62.070  49.501
ATOM   5890  CG1 VAL   377      33.995  60.581  50.670
ATOM   5891 1HG1 VAL   377      34.773  60.497  51.429
ATOM   5892 2HG1 VAL   377      33.021  60.313  51.079
ATOM   5893 3HG1 VAL   377      34.314  59.808  49.971
ATOM   5894  CG2 VAL   377      33.145  61.459  48.673
ATOM   5895 1HG2 VAL   377      33.149  62.343  48.036
ATOM   5896 2HG2 VAL   377      33.552  60.649  48.067
ATOM   5897 3HG2 VAL   377      32.128  61.196  48.962
ATOM   5898  C   VAL   377      34.053  62.985  52.122
ATOM   5899  O   VAL   377      35.097  63.542  52.492
ATOM   5900  N   THR   378      33.226  62.390  52.950
ATOM   5901  H   THR   378      32.407  61.957  52.547
ATOM   5902  CA  THR   378      33.272  62.449  54.421
ATOM   5903  HA  THR   378      33.222  63.509  54.673
ATOM   5904  CB  THR   378      32.057  61.774  55.113
ATOM   5905  HB  THR   378      32.209  61.811  56.191
ATOM   5906  CG2 THR   378      30.692  62.514  54.919
ATOM   5907 1HG2 THR   378      30.484  62.625  53.855
ATOM   5908 2HG2 THR   378      29.944  62.004  55.526
ATOM   5909 3HG2 THR   378      30.786  63.474  55.427
ATOM   5910  OG1 THR   378      31.944  60.423  54.709
ATOM   5911 1HG  THR   378      31.361  60.307  53.956
ATOM   5912  C   THR   378      34.567  61.839  55.000
ATOM   5913  O   THR   378      35.001  60.807  54.516
ATOM   5914  N   PRO   379      35.070  62.455  56.109
ATOM   5915  CD  PRO   379      34.761  63.777  56.555
ATOM   5916 2HD  PRO   379      33.765  63.858  56.991
ATOM   5917 3HD  PRO   379      35.007  64.530  55.806
ATOM   5918  CG  PRO   379      35.660  64.071  57.776
ATOM   5919 2HG  PRO   379      35.027  64.624  58.470
ATOM   5920 3HG  PRO   379      36.536  64.678  57.547
ATOM   5921  CB  PRO   379      36.026  62.700  58.285
ATOM   5922 2HB  PRO   379      35.279  62.453  59.039
ATOM   5923 3HB  PRO   379      37.043  62.631  58.672
ATOM   5924  CA  PRO   379      35.946  61.792  57.045
ATOM   5925  HA  PRO   379      36.912  61.804  56.540
ATOM   5926  C   PRO   379      35.587  60.352  57.435
ATOM   5927  O   PRO   379      36.488  59.479  57.428
ATOM   5928  N   GLU   380      34.344  60.136  57.760
ATOM   5929  H   GLU   380      33.840  61.000  57.898
ATOM   5930  CA  GLU   380      33.703  58.808  58.103
ATOM   5931  HA  GLU   380      33.994  58.491  59.105
ATOM   5932  CB  GLU   380      32.229  58.908  58.192
ATOM   5933 2HB  GLU   380      31.779  59.115  57.221
ATOM   5934 3HB  GLU   380      32.005  57.897  58.532
ATOM   5935  CG  GLU   380      31.812  59.752  59.407
ATOM   5936 2HG  GLU   380      30.860  59.344  59.747
ATOM   5937 3HG  GLU   380      32.518  59.504  60.199
ATOM   5938  CD  GLU   380      31.700  61.252  59.140
ATOM   5939  OE1 GLU   380      32.601  61.936  58.623
ATOM   5940  OE2 GLU   380      30.628  61.770  59.434
ATOM   5941  C   GLU   380      34.070  57.714  57.065
ATOM   5942  O   GLU   380      34.597  56.655  57.436
ATOM   5943  N   ALA   381      33.972  58.108  55.800
ATOM   5944  H   ALA   381      33.548  58.991  55.552
ATOM   5945  CA  ALA   381      34.371  57.424  54.552
ATOM   5946  HA  ALA   381      33.800  56.500  54.458
ATOM   5947  CB  ALA   381      33.884  58.132  53.301
ATOM   5948 1HB  ALA   381      34.383  57.679  52.444
ATOM   5949 2HB  ALA   381      32.806  57.973  53.282
ATOM   5950 3HB  ALA   381      34.041  59.211  53.320
ATOM   5951  C   ALA   381      35.802  57.046  54.464
ATOM   5952  O   ALA   381      36.166  55.899  54.223
ATOM   5953  N   LYS   382      36.727  58.025  54.551
ATOM   5954  H   LYS   382      36.328  58.921  54.793
ATOM   5955  CA  LYS   382      38.200  57.796  54.777
ATOM   5956  HA  LYS   382      38.697  57.233  53.987
ATOM   5957  CB  LYS   382      38.920  59.193  54.856
ATOM   5958 2HB  LYS   382      38.368  59.809  55.566
ATOM   5959 3HB  LYS   382      39.939  59.092  55.232
ATOM   5960  CG  LYS   382      39.161  59.810  53.485
ATOM   5961 2HG  LYS   382      40.069  60.400  53.609
ATOM   5962 3HG  LYS   382      39.337  58.985  52.795
ATOM   5963  CD  LYS   382      38.003  60.761  53.019
ATOM   5964 2HD  LYS   382      38.183  61.055  51.984
ATOM   5965 3HD  LYS   382      37.026  60.297  53.153
ATOM   5966  CE  LYS   382      38.028  62.032  53.952
ATOM   5967 2HE  LYS   382      37.265  61.917  54.722
ATOM   5968 3HE  LYS   382      38.989  62.122  54.459
ATOM   5969  NZ  LYS   382      37.795  63.267  53.299
ATOM   5970 1HZ  LYS   382      37.829  64.019  53.972
ATOM   5971 2HZ  LYS   382      38.569  63.570  52.725
ATOM   5972 3HZ  LYS   382      36.934  63.304  52.772
ATOM   5973  C   LYS   382      38.508  56.916  55.971
ATOM   5974  O   LYS   382      39.368  56.061  55.804
ATOM   5975  N   SER   383      37.828  57.050  57.094
ATOM   5976  H   SER   383      37.363  57.938  57.218
ATOM   5977  CA  SER   383      38.129  56.254  58.266
ATOM   5978  HA  SER   383      39.199  56.354  58.446
ATOM   5979  CB  SER   383      37.382  56.814  59.522
ATOM   5980 2HB  SER   383      37.698  56.349  60.456
ATOM   5981 3HB  SER   383      37.655  57.859  59.669
ATOM   5982  OG  SER   383      36.005  56.768  59.557
ATOM   5983  HG  SER   383      35.660  57.075  58.716
ATOM   5984  C   SER   383      37.882  54.743  58.117
ATOM   5985  O   SER   383      38.706  53.961  58.605
ATOM   5986  N   LEU   384      36.782  54.313  57.409
ATOM   5987  H   LEU   384      36.200  55.077  57.098
ATOM   5988  CA  LEU   384      36.527  52.949  56.976
ATOM   5989  HA  LEU   384      36.622  52.273  57.825
ATOM   5990  CB  LEU   384      35.097  52.859  56.421
ATOM   5991 2HB  LEU   384      34.382  53.100  57.208
ATOM   5992 3HB  LEU   384      35.060  53.605  55.628
ATOM   5993  CG  LEU   384      34.610  51.557  55.784
ATOM   5994  HG  LEU   384      35.112  51.424  54.825
ATOM   5995  CD1 LEU   384      34.774  50.330  56.666
ATOM   5996 1HD1 LEU   384      34.283  50.488  57.626
ATOM   5997 2HD1 LEU   384      34.317  49.433  56.248
ATOM   5998 3HD1 LEU   384      35.855  50.231  56.766
ATOM   5999  CD2 LEU   384      33.056  51.699  55.597
ATOM   6000 1HD2 LEU   384      32.836  52.598  55.022
ATOM   6001 2HD2 LEU   384      32.550  50.803  55.236
ATOM   6002 3HD2 LEU   384      32.633  51.952  56.569
ATOM   6003  C   LEU   384      37.532  52.484  55.953
ATOM   6004  O   LEU   384      37.616  51.256  55.748
ATOM   6005  N   ILE   385      38.223  53.361  55.242
ATOM   6006  H   ILE   385      37.876  54.309  55.249
ATOM   6007  CA  ILE   385      39.269  52.994  54.274
ATOM   6008  HA  ILE   385      39.033  52.053  53.778
ATOM   6009  CB  ILE   385      39.558  54.064  53.143
ATOM   6010  HB  ILE   385      39.706  55.065  53.549
ATOM   6011  CG2 ILE   385      40.768  53.539  52.392
ATOM   6012 1HG2 ILE   385      40.644  52.500  52.089
ATOM   6013 2HG2 ILE   385      41.001  54.137  51.511
ATOM   6014 3HG2 ILE   385      41.637  53.695  53.032
ATOM   6015  CG1 ILE   385      38.377  54.240  52.215
ATOM   6016 2HG1 ILE   385      38.253  53.395  51.538
ATOM   6017 3HG1 ILE   385      37.493  54.290  52.850
ATOM   6018  CD1 ILE   385      38.555  55.553  51.453
ATOM   6019 1HD1 ILE   385      37.642  55.644  50.865
ATOM   6020 2HD1 ILE   385      38.584  56.337  52.209
ATOM   6021 3HD1 ILE   385      39.408  55.596  50.775
ATOM   6022  C   ILE   385      40.515  52.622  55.073
ATOM   6023  O   ILE   385      41.061  51.536  54.953
ATOM   6024  N   ASP   386      40.960  53.635  55.844
ATOM   6025  H   ASP   386      40.457  54.509  55.792
ATOM   6026  CA  ASP   386      42.199  53.601  56.563
ATOM   6027  HA  ASP   386      42.974  53.506  55.803
ATOM   6028  CB  ASP   386      42.467  54.790  57.480
ATOM   6029 2HB  ASP   386      41.669  54.943  58.206
ATOM   6030 3HB  ASP   386      43.358  54.591  58.075
ATOM   6031  CG  ASP   386      42.944  56.051  56.732
ATOM   6032  OD1 ASP   386      43.865  55.893  55.865
ATOM   6033  OD2 ASP   386      42.665  57.190  57.180
ATOM   6034  C   ASP   386      42.315  52.372  57.445
ATOM   6035  O   ASP   386      43.337  51.671  57.365
ATOM   6036  N   SER   387      41.229  51.901  58.058
ATOM   6037  H   SER   387      40.399  52.468  58.157
ATOM   6038  CA  SER   387      41.189  50.606  58.800
ATOM   6039  HA  SER   387      42.117  50.536  59.367
ATOM   6040  CB  SER   387      40.056  50.789  59.767
ATOM   6041 2HB  SER   387      39.883  49.888  60.354
ATOM   6042 3HB  SER   387      40.264  51.578  60.490
ATOM   6043  OG  SER   387      38.909  51.068  59.054
ATOM   6044  HG  SER   387      38.761  52.015  58.993
ATOM   6045  C   SER   387      41.104  49.294  57.999
ATOM   6046  O   SER   387      41.632  48.293  58.513
ATOM   6047  N   MET   388      40.587  49.319  56.783
ATOM   6048  H   MET   388      40.259  50.216  56.455
ATOM   6049  CA  MET   388      40.592  48.189  55.863
ATOM   6050  HA  MET   388      40.407  47.270  56.420
ATOM   6051  CB  MET   388      39.462  48.321  54.792
ATOM   6052 2HB  MET   388      39.439  49.372  54.505
ATOM   6053 3HB  MET   388      39.729  47.757  53.898
ATOM   6054  CG  MET   388      38.049  47.827  55.203
ATOM   6055 2HG  MET   388      38.191  46.845  55.656
ATOM   6056 3HG  MET   388      37.589  48.517  55.909
ATOM   6057  SD  MET   388      36.997  47.433  53.753
ATOM   6058  CE  MET   388      36.440  49.066  53.261
ATOM   6059 1HE  MET   388      37.233  49.812  53.308
ATOM   6060 2HE  MET   388      36.034  48.923  52.259
ATOM   6061 3HE  MET   388      35.622  49.468  53.859
ATOM   6062  C   MET   388      41.909  48.001  55.220
ATOM   6063  O   MET   388      42.553  46.935  55.331
ATOM   6064  N   LEU   389      42.386  49.111  54.702
ATOM   6065  H   LEU   389      41.843  49.950  54.845
ATOM   6066  CA  LEU   389      43.763  49.277  54.217
ATOM   6067  HA  LEU   389      44.140  48.352  53.780
ATOM   6068  CB  LEU   389      43.774  50.412  53.207
ATOM   6069 2HB  LEU   389      43.508  51.382  53.626
ATOM   6070 3HB  LEU   389      44.795  50.525  52.841
ATOM   6071  CG  LEU   389      42.855  50.234  51.986
ATOM   6072  HG  LEU   389      41.858  50.592  52.243
ATOM   6073  CD1 LEU   389      43.448  51.179  50.902
ATOM   6074 1HD1 LEU   389      44.448  50.907  50.565
ATOM   6075 2HD1 LEU   389      42.761  51.177  50.055
ATOM   6076 3HD1 LEU   389      43.471  52.184  51.323
ATOM   6077  CD2 LEU   389      42.905  48.810  51.418
ATOM   6078 1HD2 LEU   389      42.327  48.125  52.039
ATOM   6079 2HD2 LEU   389      42.381  48.852  50.464
ATOM   6080 3HD2 LEU   389      43.935  48.469  51.313
ATOM   6081  C   LEU   389      44.810  49.465  55.343
ATOM   6082  O   LEU   389      45.941  49.950  55.136
ATOM   6083  N   THR   390      44.629  48.839  56.510
ATOM   6084  H   THR   390      43.856  48.191  56.565
ATOM   6085  CA  THR   390      45.688  48.770  57.528
ATOM   6086  HA  THR   390      46.122  49.762  57.653
ATOM   6087  CB  THR   390      45.162  48.405  58.896
ATOM   6088  HB  THR   390      44.695  47.423  58.824
ATOM   6089  CG2 THR   390      46.379  48.436  59.848
ATOM   6090 1HG2 THR   390      46.810  49.434  59.923
ATOM   6091 2HG2 THR   390      45.967  48.153  60.816
ATOM   6092 3HG2 THR   390      47.176  47.739  59.590
ATOM   6093  OG1 THR   390      44.268  49.381  59.370
ATOM   6094 1HG  THR   390      43.547  49.427  58.737
ATOM   6095  C   THR   390      46.796  47.866  56.989
ATOM   6096  O   THR   390      46.445  46.709  56.784
ATOM   6097  N   VAL   391      48.004  48.386  56.800
ATOM   6098  H   VAL   391      48.122  49.385  56.897
ATOM   6099  CA  VAL   391      49.195  47.666  56.280
ATOM   6100  HA  VAL   391      49.013  47.402  55.238
ATOM   6101  CB  VAL   391      50.369  48.581  56.044
ATOM   6102  HB  VAL   391      50.016  49.393  55.407
ATOM   6103  CG1 VAL   391      50.828  49.394  57.305
ATOM   6104 1HG1 VAL   391      50.970  48.675  58.112
ATOM   6105 2HG1 VAL   391      51.801  49.839  57.093
ATOM   6106 3HG1 VAL   391      50.140  50.206  57.537
ATOM   6107  CG2 VAL   391      51.528  47.867  55.309
ATOM   6108 1HG2 VAL   391      51.218  47.618  54.294
ATOM   6109 2HG2 VAL   391      52.331  48.575  55.099
ATOM   6110 3HG2 VAL   391      51.869  46.974  55.832
ATOM   6111  C   VAL   391      49.459  46.303  56.979
ATOM   6112  O   VAL   391      49.550  45.269  56.305
ATOM   6113  N   ASN   392      49.330  46.341  58.297
ATOM   6114  H   ASN   392      48.911  47.199  58.625
ATOM   6115  CA  ASN   392      49.448  45.251  59.289
ATOM   6116  HA  ASN   392      50.288  44.638  58.960
ATOM   6117  CB  ASN   392      49.790  45.767  60.736
ATOM   6118 2HB  ASN   392      50.780  46.214  60.640
ATOM   6119 3HB  ASN   392      49.044  46.541  60.917
ATOM   6120  CG  ASN   392      49.784  44.744  61.769
ATOM   6121  OD1 ASN   392      49.662  43.538  61.527
ATOM   6122  ND2 ASN   392      49.992  45.085  63.002
ATOM   6123 1HD2 ASN   392      50.308  44.392  63.665
ATOM   6124 2HD2 ASN   392      50.116  46.068  63.197
ATOM   6125  C   ASN   392      48.148  44.351  59.262
ATOM   6126  O   ASN   392      47.081  44.814  59.667
ATOM   6127  N   PRO   393      48.215  43.052  58.759
ATOM   6128  CD  PRO   393      49.329  42.348  58.082
ATOM   6129 2HD  PRO   393      50.255  42.245  58.647
ATOM   6130 3HD  PRO   393      49.513  42.772  57.095
ATOM   6131  CG  PRO   393      48.833  40.914  57.928
ATOM   6132 2HG  PRO   393      49.051  40.411  58.870
ATOM   6133 3HG  PRO   393      49.436  40.363  57.207
ATOM   6134  CB  PRO   393      47.327  40.984  57.696
ATOM   6135 2HB  PRO   393      46.857  40.035  57.957
ATOM   6136 3HB  PRO   393      47.118  41.128  56.636
ATOM   6137  CA  PRO   393      47.004  42.181  58.617
ATOM   6138  HA  PRO   393      46.235  42.798  58.153
ATOM   6139  C   PRO   393      46.471  41.714  59.974
ATOM   6140  O   PRO   393      45.257  41.538  60.016
ATOM   6141  N   LYS   394      47.338  41.590  61.027
ATOM   6142  H   LYS   394      48.278  41.950  60.942
ATOM   6143  CA  LYS   394      46.870  41.439  62.457
ATOM   6144  HA  LYS   394      46.293  40.515  62.472
ATOM   6145  CB  LYS   394      48.157  41.281  63.291
ATOM   6146 2HB  LYS   394      48.817  42.146  63.235
ATOM   6147 3HB  LYS   394      47.786  41.128  64.305
ATOM   6148  CG  LYS   394      49.134  40.139  62.946
ATOM   6149 2HG  LYS   394      48.794  39.288  63.535
ATOM   6150 3HG  LYS   394      49.136  39.936  61.875
ATOM   6151  CD  LYS   394      50.594  40.480  63.186
ATOM   6152 2HD  LYS   394      51.056  39.571  62.800
ATOM   6153 3HD  LYS   394      50.850  41.355  62.589
ATOM   6154  CE  LYS   394      51.041  40.619  64.593
ATOM   6155 2HE  LYS   394      50.670  41.547  65.028
ATOM   6156 3HE  LYS   394      50.598  39.779  65.128
ATOM   6157  NZ  LYS   394      52.561  40.591  64.621
ATOM   6158 1HZ  LYS   394      52.910  39.871  64.006
ATOM   6159 2HZ  LYS   394      52.962  41.476  64.345
ATOM   6160 3HZ  LYS   394      52.853  40.349  65.557
ATOM   6161  C   LYS   394      46.011  42.557  63.049
ATOM   6162  O   LYS   394      45.442  42.466  64.139
ATOM   6163  N   LYS   395      45.878  43.700  62.329
ATOM   6164  H   LYS   395      46.466  43.799  61.514
ATOM   6165  CA  LYS   395      45.105  44.833  62.773
ATOM   6166  HA  LYS   395      44.480  44.593  63.633
ATOM   6167  CB  LYS   395      46.069  45.934  63.182
ATOM   6168 2HB  LYS   395      46.758  46.111  62.357
ATOM   6169 3HB  LYS   395      45.414  46.803  63.238
ATOM   6170  CG  LYS   395      46.858  45.785  64.482
ATOM   6171 2HG  LYS   395      47.231  44.760  64.476
ATOM   6172 3HG  LYS   395      47.779  46.367  64.496
ATOM   6173  CD  LYS   395      46.160  45.905  65.788
ATOM   6174 2HD  LYS   395      45.716  46.900  65.789
ATOM   6175 3HD  LYS   395      45.373  45.154  65.847
ATOM   6176  CE  LYS   395      47.172  45.710  66.967
ATOM   6177 2HE  LYS   395      47.992  45.054  66.677
ATOM   6178 3HE  LYS   395      47.679  46.653  67.172
ATOM   6179  NZ  LYS   395      46.531  45.178  68.225
ATOM   6180 1HZ  LYS   395      47.235  45.074  68.941
ATOM   6181 2HZ  LYS   395      45.819  45.821  68.542
ATOM   6182 3HZ  LYS   395      46.128  44.261  68.098
ATOM   6183  C   LYS   395      44.105  45.229  61.726
ATOM   6184  O   LYS   395      43.492  46.259  61.938
ATOM   6185  N   ARG   396      44.007  44.543  60.582
ATOM   6186  H   ARG   396      44.722  43.853  60.398
ATOM   6187  CA  ARG   396      42.942  44.859  59.605
ATOM   6188  HA  ARG   396      42.931  45.913  59.328
ATOM   6189  CB  ARG   396      43.188  43.944  58.386
ATOM   6190 2HB  ARG   396      43.788  43.063  58.613
ATOM   6191 3HB  ARG   396      42.246  43.692  57.899
ATOM   6192  CG  ARG   396      43.936  44.775  57.355
ATOM   6193 2HG  ARG   396      43.456  45.741  57.201
ATOM   6194 3HG  ARG   396      44.923  44.940  57.786
ATOM   6195  CD  ARG   396      44.101  44.069  55.995
ATOM   6196 2HD  ARG   396      43.889  43.017  56.187
ATOM   6197 3HD  ARG   396      43.402  44.444  55.248
ATOM   6198  NE  ARG   396      45.488  44.258  55.554
ATOM   6199  HE  ARG   396      46.021  45.081  55.794
ATOM   6200  CZ  ARG   396      46.292  43.294  55.166
ATOM   6201  NH1 ARG   396      45.781  42.145  54.796
ATOM   6202 1HH1 ARG   396      44.799  42.227  54.575
ATOM   6203 2HH1 ARG   396      46.343  41.397  54.416
ATOM   6204  NH2 ARG   396      47.525  43.509  55.239
ATOM   6205 1HH2 ARG   396      47.929  44.383  55.544
ATOM   6206 2HH2 ARG   396      48.199  42.809  54.964
ATOM   6207  C   ARG   396      41.569  44.550  60.238
ATOM   6208  O   ARG   396      41.401  43.481  60.840
ATOM   6209  N   ILE   397      40.691  45.524  60.147
ATOM   6210  H   ILE   397      40.994  46.304  59.581
ATOM   6211  CA  ILE   397      39.370  45.495  60.841
ATOM   6212  HA  ILE   397      39.622  45.231  61.867
ATOM   6213  CB  ILE   397      38.567  46.881  60.772
ATOM   6214  HB  ILE   397      39.207  47.620  61.254
ATOM   6215  CG2 ILE   397      38.122  47.407  59.308
ATOM   6216 1HG2 ILE   397      37.253  46.897  58.893
ATOM   6217 2HG2 ILE   397      37.861  48.463  59.376
ATOM   6218 3HG2 ILE   397      38.977  47.320  58.637
ATOM   6219  CG1 ILE   397      37.366  46.841  61.682
ATOM   6220 2HG1 ILE   397      36.638  46.174  61.221
ATOM   6221 3HG1 ILE   397      37.578  46.533  62.707
ATOM   6222  CD1 ILE   397      36.739  48.206  61.812
ATOM   6223 1HD1 ILE   397      36.104  48.376  60.943
ATOM   6224 2HD1 ILE   397      36.103  48.279  62.694
ATOM   6225 3HD1 ILE   397      37.476  49.006  61.887
ATOM   6226  C   ILE   397      38.451  44.395  60.262
ATOM   6227  O   ILE   397      38.301  44.310  59.042
ATOM   6228  N   THR   398      37.878  43.519  61.137
ATOM   6229  H   THR   398      38.047  43.533  62.133
ATOM   6230  CA  THR   398      37.053  42.421  60.630
ATOM   6231  HA  THR   398      37.578  41.932  59.810
ATOM   6232  CB  THR   398      36.779  41.369  61.736
ATOM   6233  HB  THR   398      36.139  40.583  61.335
ATOM   6234  CG2 THR   398      38.045  40.751  62.436
ATOM   6235 1HG2 THR   398      38.558  41.336  63.198
ATOM   6236 2HG2 THR   398      37.713  39.872  62.989
ATOM   6237 3HG2 THR   398      38.781  40.672  61.636
ATOM   6238  OG1 THR   398      36.150  42.101  62.825
ATOM   6239 1HG  THR   398      36.456  41.542  63.543
ATOM   6240  C   THR   398      35.730  42.976  60.019
ATOM   6241  O   THR   398      35.160  43.990  60.451
ATOM   6242  N   ALA   399      35.238  42.226  59.021
ATOM   6243  H   ALA   399      35.543  41.299  58.759
ATOM   6244  CA  ALA   399      34.203  42.734  58.130
ATOM   6245  HA  ALA   399      34.442  43.746  57.801
ATOM   6246  CB  ALA   399      34.001  41.804  56.868
ATOM   6247 1HB  ALA   399      33.117  41.171  56.938
ATOM   6248 2HB  ALA   399      34.026  42.439  55.982
ATOM   6249 3HB  ALA   399      34.787  41.063  56.725
ATOM   6250  C   ALA   399      32.864  42.970  58.939
ATOM   6251  O   ALA   399      32.140  43.939  58.768
ATOM   6252  N   ASP   400      32.452  42.026  59.751
ATOM   6253  H   ASP   400      33.053  41.215  59.722
ATOM   6254  CA  ASP   400      31.260  42.188  60.622
ATOM   6255  HA  ASP   400      30.450  42.362  59.913
ATOM   6256  CB  ASP   400      30.958  40.880  61.451
ATOM   6257 2HB  ASP   400      30.824  40.026  60.787
ATOM   6258 3HB  ASP   400      31.842  40.766  62.078
ATOM   6259  CG  ASP   400      29.762  40.948  62.396
ATOM   6260  OD1 ASP   400      28.699  40.616  61.890
ATOM   6261  OD2 ASP   400      29.881  41.300  63.568
ATOM   6262  C   ASP   400      31.230  43.372  61.612
ATOM   6263  O   ASP   400      30.159  44.003  61.898
ATOM   6264  N   GLN   401      32.404  43.836  62.179
ATOM   6265  H   GLN   401      33.292  43.373  62.042
ATOM   6266  CA  GLN   401      32.386  45.007  63.063
ATOM   6267  HA  GLN   401      31.506  44.960  63.705
ATOM   6268  CB  GLN   401      33.593  44.866  64.004
ATOM   6269 2HB  GLN   401      33.398  45.308  64.981
ATOM   6270 3HB  GLN   401      33.821  43.856  64.345
ATOM   6271  CG  GLN   401      34.939  45.491  63.545
ATOM   6272 2HG  GLN   401      35.274  45.002  62.630
ATOM   6273 3HG  GLN   401      34.746  46.553  63.395
ATOM   6274  CD  GLN   401      36.058  45.329  64.554
ATOM   6275  OE1 GLN   401      36.206  46.100  65.470
ATOM   6276  NE2 GLN   401      36.925  44.402  64.318
ATOM   6277 1HE2 GLN   401      37.730  44.213  64.898
ATOM   6278 2HE2 GLN   401      36.585  43.701  63.675
ATOM   6279  C   GLN   401      32.351  46.265  62.147
ATOM   6280  O   GLN   401      31.700  47.202  62.528
ATOM   6281  N   ALA   402      32.838  46.209  60.887
ATOM   6282  H   ALA   402      33.268  45.339  60.609
ATOM   6283  CA  ALA   402      32.874  47.365  59.995
ATOM   6284  HA  ALA   402      33.309  48.213  60.523
ATOM   6285  CB  ALA   402      33.851  47.035  58.829
ATOM   6286 1HB  ALA   402      33.493  46.220  58.201
ATOM   6287 2HB  ALA   402      33.922  47.877  58.141
ATOM   6288 3HB  ALA   402      34.847  46.834  59.224
ATOM   6289  C   ALA   402      31.447  47.856  59.460
ATOM   6290  O   ALA   402      31.325  48.843  58.731
ATOM   6291  N   LEU   403      30.482  47.022  59.833
ATOM   6292  H   LEU   403      30.792  46.170  60.276
ATOM   6293  CA  LEU   403      29.035  47.206  59.549
ATOM   6294  HA  LEU   403      28.848  47.863  58.700
ATOM   6295  CB  LEU   403      28.315  45.853  59.229
ATOM   6296 2HB  LEU   403      28.351  45.112  60.027
ATOM   6297 3HB  LEU   403      27.267  46.111  59.077
ATOM   6298  CG  LEU   403      28.889  45.186  57.938
ATOM   6299  HG  LEU   403      29.973  45.276  58.002
ATOM   6300  CD1 LEU   403      28.461  43.671  57.830
ATOM   6301 1HD1 LEU   403      28.472  43.188  58.808
ATOM   6302 2HD1 LEU   403      27.494  43.526  57.348
ATOM   6303 3HD1 LEU   403      29.138  43.155  57.149
ATOM   6304  CD2 LEU   403      28.274  45.878  56.766
ATOM   6305 1HD2 LEU   403      28.543  46.927  56.645
ATOM   6306 2HD2 LEU   403      28.535  45.340  55.854
ATOM   6307 3HD2 LEU   403      27.190  45.858  56.878
ATOM   6308  C   LEU   403      28.363  47.937  60.756
ATOM   6309  O   LEU   403      27.186  48.179  60.651
ATOM   6310  N   LYS   404      29.088  48.302  61.834
ATOM   6311  H   LYS   404      30.028  47.932  61.864
ATOM   6312  CA  LYS   404      28.532  49.171  62.860
ATOM   6313  HA  LYS   404      27.478  48.905  62.936
ATOM   6314  CB  LYS   404      29.239  48.856  64.120
ATOM   6315 2HB  LYS   404      30.302  48.913  63.884
ATOM   6316 3HB  LYS   404      28.956  49.561  64.901
ATOM   6317  CG  LYS   404      28.924  47.408  64.622
ATOM   6318 2HG  LYS   404      27.862  47.163  64.595
ATOM   6319 3HG  LYS   404      29.455  46.689  63.998
ATOM   6320  CD  LYS   404      29.325  47.243  66.057
ATOM   6321 2HD  LYS   404      28.829  47.960  66.712
ATOM   6322 3HD  LYS   404      28.937  46.271  66.364
ATOM   6323  CE  LYS   404      30.871  47.277  66.209
ATOM   6324 2HE  LYS   404      31.377  46.884  65.327
ATOM   6325 3HE  LYS   404      31.186  48.318  66.277
ATOM   6326  NZ  LYS   404      31.267  46.612  67.477
ATOM   6327 1HZ  LYS   404      31.192  45.619  67.312
ATOM   6328 2HZ  LYS   404      32.262  46.783  67.525
ATOM   6329 3HZ  LYS   404      30.756  46.830  68.321
ATOM   6330  C   LYS   404      28.646  50.672  62.602
ATOM   6331  O   LYS   404      28.035  51.420  63.321
ATOM   6332  N   VAL   405      29.469  51.066  61.660
ATOM   6333  H   VAL   405      29.868  50.313  61.118
ATOM   6334  CA  VAL   405      29.950  52.439  61.384
ATOM   6335  HA  VAL   405      30.393  52.837  62.297
ATOM   6336  CB  VAL   405      31.086  52.320  60.281
ATOM   6337  HB  VAL   405      30.752  51.841  59.361
ATOM   6338  CG1 VAL   405      31.732  53.686  59.894
ATOM   6339 1HG1 VAL   405      31.982  54.142  60.852
ATOM   6340 2HG1 VAL   405      32.632  53.498  59.309
ATOM   6341 3HG1 VAL   405      31.094  54.116  59.121
ATOM   6342  CG2 VAL   405      32.200  51.424  60.796
ATOM   6343 1HG2 VAL   405      32.600  51.749  61.756
ATOM   6344 2HG2 VAL   405      31.896  50.388  60.944
ATOM   6345 3HG2 VAL   405      32.986  51.522  60.046
ATOM   6346  C   VAL   405      28.671  53.245  61.037
ATOM   6347  O   VAL   405      27.805  52.748  60.295
ATOM   6348  N   PRO   406      28.425  54.433  61.590
ATOM   6349  CD  PRO   406      29.082  54.889  62.757
ATOM   6350 2HD  PRO   406      30.041  55.347  62.518
ATOM   6351 3HD  PRO   406      29.249  54.078  63.466
ATOM   6352  CG  PRO   406      28.213  55.980  63.362
ATOM   6353 2HG  PRO   406      28.742  56.824  63.803
ATOM   6354 3HG  PRO   406      27.508  55.538  64.067
ATOM   6355  CB  PRO   406      27.303  56.456  62.189
ATOM   6356 2HB  PRO   406      27.870  57.245  61.696
ATOM   6357 3HB  PRO   406      26.295  56.728  62.500
ATOM   6358  CA  PRO   406      27.202  55.259  61.325
ATOM   6359  HA  PRO   406      26.277  54.774  61.637
ATOM   6360  C   PRO   406      27.022  55.573  59.827
ATOM   6361  O   PRO   406      25.859  55.471  59.400
ATOM   6362  N   TRP   407      28.069  55.966  59.105
ATOM   6363  H   TRP   407      28.935  56.149  59.591
ATOM   6364  CA  TRP   407      28.021  56.002  57.612
ATOM   6365  HA  TRP   407      27.317  56.779  57.316
ATOM   6366  CB  TRP   407      29.416  56.374  57.208
ATOM   6367 2HB  TRP   407      29.545  57.283  57.796
ATOM   6368 3HB  TRP   407      30.142  55.647  57.570
ATOM   6369  CG  TRP   407      29.639  56.671  55.775
ATOM   6370  CD1 TRP   407      29.826  57.910  55.262
ATOM   6371  HD1 TRP   407      29.888  58.857  55.777
ATOM   6372  NE1 TRP   407      29.953  57.848  53.883
ATOM   6373  HE1 TRP   407      30.100  58.610  53.237
ATOM   6374  CE2 TRP   407      30.136  56.563  53.472
ATOM   6375  CZ2 TRP   407      30.467  56.018  52.215
ATOM   6376  HZ2 TRP   407      30.437  56.644  51.335
ATOM   6377  CH2 TRP   407      30.570  54.618  52.184
ATOM   6378  HH2 TRP   407      30.829  54.214  51.217
ATOM   6379  CZ3 TRP   407      30.441  53.839  53.298
ATOM   6380  HZ3 TRP   407      30.543  52.764  53.282
ATOM   6381  CE3 TRP   407      30.086  54.409  54.509
ATOM   6382  HE3 TRP   407      29.936  53.761  55.360
ATOM   6383  CD2 TRP   407      29.933  55.781  54.660
ATOM   6384  C   TRP   407      27.505  54.764  56.831
ATOM   6385  O   TRP   407      26.955  54.910  55.729
ATOM   6386  N   ILE   408      27.641  53.517  57.374
ATOM   6387  H   ILE   408      27.992  53.522  58.321
ATOM   6388  CA  ILE   408      26.907  52.289  56.913
ATOM   6389  HA  ILE   408      26.903  52.311  55.823
ATOM   6390  CB  ILE   408      27.627  51.021  57.483
ATOM   6391  HB  ILE   408      27.641  51.071  58.571
ATOM   6392  CG2 ILE   408      26.843  49.695  57.223
ATOM   6393 1HG2 ILE   408      26.654  49.564  56.157
ATOM   6394 2HG2 ILE   408      27.327  48.777  57.556
ATOM   6395 3HG2 ILE   408      25.854  49.769  57.676
ATOM   6396  CG1 ILE   408      29.038  50.672  56.997
ATOM   6397 2HG1 ILE   408      29.653  51.571  57.029
ATOM   6398 3HG1 ILE   408      29.520  49.970  57.677
ATOM   6399  CD1 ILE   408      29.110  50.157  55.530
ATOM   6400 1HD1 ILE   408      28.719  49.170  55.283
ATOM   6401 2HD1 ILE   408      28.452  50.862  55.022
ATOM   6402 3HD1 ILE   408      30.170  50.181  55.279
ATOM   6403  C   ILE   408      25.423  52.380  57.344
ATOM   6404  O   ILE   408      24.529  52.451  56.529
ATOM   6405  N   CYS   409      25.222  52.306  58.687
ATOM   6406  H   CYS   409      25.998  52.346  59.332
ATOM   6407  CA  CYS   409      23.928  51.984  59.364
ATOM   6408  HA  CYS   409      23.544  51.023  59.021
ATOM   6409  CB  CYS   409      24.288  51.834  60.855
ATOM   6410 2HB  CYS   409      24.875  52.681  61.211
ATOM   6411 3HB  CYS   409      23.485  51.783  61.590
ATOM   6412  SG  CYS   409      25.378  50.430  61.040
ATOM   6413  HG  CYS   409      25.417  50.421  62.376
ATOM   6414  C   CYS   409      22.890  53.052  59.176
ATOM   6415  O   CYS   409      21.679  52.713  59.167
ATOM   6416  N   ASN   410      23.172  54.379  59.117
ATOM   6417  H   ASN   410      24.153  54.586  59.232
ATOM   6418  CA  ASN   410      22.140  55.460  59.095
ATOM   6419  HA  ASN   410      21.171  55.029  58.843
ATOM   6420  CB  ASN   410      21.775  56.039  60.508
ATOM   6421 2HB  ASN   410      20.963  56.748  60.349
ATOM   6422 3HB  ASN   410      21.262  55.261  61.074
ATOM   6423  CG  ASN   410      22.889  56.664  61.227
ATOM   6424  OD1 ASN   410      23.217  57.802  60.971
ATOM   6425  ND2 ASN   410      23.469  55.938  62.105
ATOM   6426 1HD2 ASN   410      24.050  56.408  62.784
ATOM   6427 2HD2 ASN   410      23.088  55.029  62.328
ATOM   6428  C   ASN   410      22.462  56.441  57.929
ATOM   6429  O   ASN   410      22.034  57.600  57.919
ATOM   6430  N   ARG   411      23.290  56.005  56.931
ATOM   6431  H   ARG   411      23.649  55.061  56.948
ATOM   6432  CA  ARG   411      23.934  56.722  55.838
ATOM   6433  HA  ARG   411      24.968  56.847  56.160
ATOM   6434  CB  ARG   411      24.103  55.770  54.665
ATOM   6435 2HB  ARG   411      24.617  56.283  53.852
ATOM   6436 3HB  ARG   411      24.661  54.904  55.021
ATOM   6437  CG  ARG   411      22.802  55.199  54.122
ATOM   6438 2HG  ARG   411      22.290  54.572  54.852
ATOM   6439 3HG  ARG   411      22.113  56.015  53.901
ATOM   6440  CD  ARG   411      23.105  54.305  52.886
ATOM   6441 2HD  ARG   411      22.178  54.190  52.325
ATOM   6442 3HD  ARG   411      23.813  54.855  52.266
ATOM   6443  NE  ARG   411      23.647  52.963  53.280
ATOM   6444  HE  ARG   411      24.486  53.023  53.839
ATOM   6445  CZ  ARG   411      22.934  51.872  53.479
ATOM   6446  NH1 ARG   411      22.004  51.498  52.566
ATOM   6447 1HH1 ARG   411      21.755  52.134  51.822
ATOM   6448 2HH1 ARG   411      21.407  50.696  52.705
ATOM   6449  NH2 ARG   411      23.083  51.106  54.535
ATOM   6450 1HH2 ARG   411      23.666  51.496  55.261
ATOM   6451 2HH2 ARG   411      22.513  50.307  54.776
ATOM   6452  C   ARG   411      23.436  58.175  55.506
ATOM   6453  O   ARG   411      24.176  59.123  55.660
ATOM   6454  N   GLU   412      22.143  58.324  55.160
ATOM   6455  H   GLU   412      21.757  57.391  55.137
ATOM   6456  CA  GLU   412      21.480  59.552  54.780
ATOM   6457  HA  GLU   412      21.942  59.870  53.845
ATOM   6458  CB  GLU   412      20.036  59.283  54.450
ATOM   6459 2HB  GLU   412      19.639  58.508  55.106
ATOM   6460 3HB  GLU   412      19.516  60.239  54.515
ATOM   6461  CG  GLU   412      19.956  58.735  53.034
ATOM   6462 2HG  GLU   412      20.232  59.521  52.331
ATOM   6463 3HG  GLU   412      20.547  57.822  52.954
ATOM   6464  CD  GLU   412      18.519  58.427  52.701
ATOM   6465  OE1 GLU   412      17.761  59.333  52.279
ATOM   6466  OE2 GLU   412      18.143  57.216  52.851
ATOM   6467  C   GLU   412      21.657  60.706  55.785
ATOM   6468  O   GLU   412      21.513  61.899  55.422
ATOM   6469  N   ARG   413      21.970  60.391  57.065
ATOM   6470  H   ARG   413      21.933  59.413  57.315
ATOM   6471  CA  ARG   413      22.162  61.423  58.125
ATOM   6472  HA  ARG   413      21.569  62.285  57.820
ATOM   6473  CB  ARG   413      21.598  61.059  59.424
ATOM   6474 2HB  ARG   413      21.805  60.050  59.780
ATOM   6475 3HB  ARG   413      22.048  61.661  60.214
ATOM   6476  CG  ARG   413      20.062  61.316  59.572
ATOM   6477 2HG  ARG   413      19.916  61.847  60.512
ATOM   6478 3HG  ARG   413      19.692  62.035  58.841
ATOM   6479  CD  ARG   413      19.208  60.035  59.484
ATOM   6480 2HD  ARG   413      18.190  60.386  59.319
ATOM   6481 3HD  ARG   413      19.389  59.431  58.594
ATOM   6482  NE  ARG   413      19.276  59.295  60.745
ATOM   6483  HE  ARG   413      19.742  59.690  61.550
ATOM   6484  CZ  ARG   413      18.694  58.175  61.012
ATOM   6485  NH1 ARG   413      17.932  57.462  60.130
ATOM   6486 1HH1 ARG   413      17.594  58.046  59.378
ATOM   6487 2HH1 ARG   413      17.744  56.470  60.127
ATOM   6488  NH2 ARG   413      18.889  57.655  62.143
ATOM   6489 1HH2 ARG   413      19.393  58.171  62.850
ATOM   6490 2HH2 ARG   413      18.270  56.864  62.252
ATOM   6491  C   ARG   413      23.638  61.857  58.350
ATOM   6492  O   ARG   413      23.847  62.910  58.998
ATOM   6493  N   VAL   414      24.600  61.118  57.861
ATOM   6494  H   VAL   414      24.228  60.504  57.151
ATOM   6495  CA  VAL   414      26.040  61.358  58.001
ATOM   6496  HA  VAL   414      26.268  62.334  58.429
ATOM   6497  CB  VAL   414      26.678  60.397  59.067
ATOM   6498  HB  VAL   414      27.756  60.532  59.162
ATOM   6499  CG1 VAL   414      26.107  60.708  60.423
ATOM   6500 1HG1 VAL   414      25.027  60.564  60.433
ATOM   6501 2HG1 VAL   414      26.577  60.071  61.173
ATOM   6502 3HG1 VAL   414      26.364  61.730  60.701
ATOM   6503  CG2 VAL   414      26.416  58.907  58.781
ATOM   6504 1HG2 VAL   414      27.158  58.612  58.038
ATOM   6505 2HG2 VAL   414      26.707  58.286  59.628
ATOM   6506 3HG2 VAL   414      25.390  58.706  58.471
ATOM   6507  C   VAL   414      26.915  61.390  56.744
ATOM   6508  O   VAL   414      27.723  62.341  56.639
ATOM   6509  N   ALA   415      26.761  60.444  55.788
ATOM   6510  H   ALA   415      25.988  59.853  56.061
ATOM   6511  CA  ALA   415      27.316  60.514  54.502
ATOM   6512  HA  ALA   415      28.400  60.450  54.591
ATOM   6513  CB  ALA   415      26.734  59.401  53.623
ATOM   6514 1HB  ALA   415      25.686  59.556  53.367
ATOM   6515 2HB  ALA   415      27.295  59.320  52.693
ATOM   6516 3HB  ALA   415      26.794  58.496  54.228
ATOM   6517  C   ALA   415      26.825  61.706  53.775
ATOM   6518  O   ALA   415      25.727  62.184  54.087
ATOM   6519  N   SER   416      27.616  62.282  52.849
ATOM   6520  H   SER   416      28.515  61.870  52.644
ATOM   6521  CA  SER   416      27.300  63.566  52.157
ATOM   6522  HA  SER   416      26.807  64.199  52.895
ATOM   6523  CB  SER   416      28.497  64.271  51.625
ATOM   6524 2HB  SER   416      28.255  65.322  51.464
ATOM   6525 3HB  SER   416      29.415  64.050  52.169
ATOM   6526  OG  SER   416      28.688  63.818  50.317
ATOM   6527  HG  SER   416      29.347  63.121  50.344
ATOM   6528  C   SER   416      26.173  63.294  51.030
ATOM   6529  O   SER   416      25.733  62.155  50.786
ATOM   6530  N   ALA   417      25.670  64.412  50.401
ATOM   6531  H   ALA   417      26.086  65.303  50.633
ATOM   6532  CA  ALA   417      24.492  64.447  49.574
ATOM   6533  HA  ALA   417      23.952  63.507  49.686
ATOM   6534  CB  ALA   417      23.587  65.574  50.085
ATOM   6535 1HB  ALA   417      24.125  66.522  50.122
ATOM   6536 2HB  ALA   417      22.696  65.582  49.457
ATOM   6537 3HB  ALA   417      23.245  65.483  51.116
ATOM   6538  C   ALA   417      24.770  64.690  48.045
ATOM   6539  O   ALA   417      23.796  64.587  47.262
ATOM   6540  N   ILE   418      25.972  65.111  47.688
ATOM   6541  H   ILE   418      26.719  65.242  48.355
ATOM   6542  CA  ILE   418      26.335  65.444  46.297
ATOM   6543  HA  ILE   418      25.689  66.229  45.905
ATOM   6544  CB  ILE   418      27.689  66.100  46.463
ATOM   6545  HB  ILE   418      27.506  67.103  46.847
ATOM   6546  CG2 ILE   418      28.747  65.370  47.367
ATOM   6547 1HG2 ILE   418      28.584  64.293  47.392
ATOM   6548 2HG2 ILE   418      29.789  65.531  47.091
ATOM   6549 3HG2 ILE   418      28.587  65.701  48.394
ATOM   6550  CG1 ILE   418      28.459  66.405  45.117
ATOM   6551 2HG1 ILE   418      29.418  66.830  45.416
ATOM   6552 3HG1 ILE   418      28.630  65.446  44.629
ATOM   6553  CD1 ILE   418      27.758  67.328  44.137
ATOM   6554 1HD1 ILE   418      27.395  68.253  44.585
ATOM   6555 2HD1 ILE   418      28.443  67.649  43.353
ATOM   6556 3HD1 ILE   418      26.913  66.830  43.662
ATOM   6557  C   ILE   418      26.277  64.240  45.375
ATOM   6558  O   ILE   418      26.635  63.149  45.749
ATOM   6559  N   HID   419      25.731  64.337  44.180
ATOM   6560  H   HID   419      25.219  65.202  44.085
ATOM   6561  CA  HID   419      25.911  63.375  43.092
ATOM   6562  HA  HID   419      26.028  62.362  43.477
ATOM   6563  CB  HID   419      24.736  63.310  42.106
ATOM   6564 2HB  HID   419      23.883  62.907  42.652
ATOM   6565 3HB  HID   419      24.504  64.285  41.678
ATOM   6566  CG  HID   419      25.072  62.329  40.999
ATOM   6567  ND1 HID   419      25.926  61.272  40.990
ATOM   6568  HD1 HID   419      26.306  60.846  41.823
ATOM   6569  CE1 HID   419      25.862  60.742  39.767
ATOM   6570  HE1 HID   419      26.280  59.802  39.437
ATOM   6571  NE2 HID   419      25.129  61.479  38.907
ATOM   6572  CD2 HID   419      24.727  62.564  39.722
ATOM   6573  HD2 HID   419      24.127  63.376  39.338
ATOM   6574  C   HID   419      27.253  63.670  42.387
ATOM   6575  O   HID   419      27.352  64.539  41.515
ATOM   6576  N   ARG   420      28.317  63.082  42.973
ATOM   6577  H   ARG   420      28.100  62.334  43.616
ATOM   6578  CA  ARG   420      29.647  63.245  42.379
ATOM   6579  HA  ARG   420      29.907  64.303  42.342
ATOM   6580  CB  ARG   420      30.716  62.568  43.254
ATOM   6581 2HB  ARG   420      30.371  61.549  43.427
ATOM   6582 3HB  ARG   420      31.663  62.531  42.715
ATOM   6583  CG  ARG   420      30.968  63.252  44.556
ATOM   6584 2HG  ARG   420      31.013  64.336  44.450
ATOM   6585 3HG  ARG   420      30.087  62.992  45.142
ATOM   6586  CD  ARG   420      32.225  62.764  45.292
ATOM   6587 2HD  ARG   420      32.243  63.219  46.283
ATOM   6588 3HD  ARG   420      32.170  61.678  45.365
ATOM   6589  NE  ARG   420      33.328  63.123  44.471
ATOM   6590  HE  ARG   420      33.237  63.524  43.549
ATOM   6591  CZ  ARG   420      34.585  63.049  44.826
ATOM   6592  NH1 ARG   420      35.011  62.475  45.874
ATOM   6593 1HH1 ARG   420      34.401  61.732  46.184
ATOM   6594 2HH1 ARG   420      36.001  62.428  46.069
ATOM   6595  NH2 ARG   420      35.522  63.551  44.046
ATOM   6596 1HH2 ARG   420      35.206  64.119  43.272
ATOM   6597 2HH2 ARG   420      36.482  63.511  44.357
ATOM   6598  C   ARG   420      29.777  62.733  40.888
ATOM   6599  O   ARG   420      30.035  61.541  40.658
ATOM   6600  N   GLN   421      29.545  63.606  39.946
ATOM   6601  H   GLN   421      29.212  64.534  40.164
ATOM   6602  CA  GLN   421      29.829  63.249  38.568
ATOM   6603  HA  GLN   421      29.222  62.385  38.297
ATOM   6604  CB  GLN   421      29.221  64.247  37.582
ATOM   6605 2HB  GLN   421      28.160  64.417  37.765
ATOM   6606 3HB  GLN   421      29.731  65.196  37.747
ATOM   6607  CG  GLN   421      29.394  63.785  36.084
ATOM   6608 2HG  GLN   421      29.292  64.665  35.448
ATOM   6609 3HG  GLN   421      30.388  63.375  35.904
ATOM   6610  CD  GLN   421      28.431  62.709  35.559
ATOM   6611  OE1 GLN   421      27.216  62.832  35.637
ATOM   6612  NE2 GLN   421      28.933  61.614  35.093
ATOM   6613 1HE2 GLN   421      28.333  60.962  34.608
ATOM   6614 2HE2 GLN   421      29.920  61.602  34.879
ATOM   6615  C   GLN   421      31.324  63.029  38.430
ATOM   6616  O   GLN   421      31.727  62.107  37.719
ATOM   6617  N   ASP   422      32.226  63.839  39.000
ATOM   6618  H   ASP   422      31.793  64.424  39.701
ATOM   6619  CA  ASP   422      33.682  63.698  38.924
ATOM   6620  HA  ASP   422      33.931  63.786  37.866
ATOM   6621  CB  ASP   422      34.307  64.900  39.631
ATOM   6622 2HB  ASP   422      35.311  64.937  39.208
ATOM   6623 3HB  ASP   422      33.699  65.765  39.367
ATOM   6624  CG  ASP   422      34.380  64.790  41.142
ATOM   6625  OD1 ASP   422      33.314  64.595  41.772
ATOM   6626  OD2 ASP   422      35.462  65.065  41.728
ATOM   6627  C   ASP   422      34.160  62.329  39.402
ATOM   6628  O   ASP   422      35.241  61.915  39.036
ATOM   6629  N   THR   423      33.391  61.623  40.209
ATOM   6630  H   THR   423      32.516  62.032  40.506
ATOM   6631  CA  THR   423      33.756  60.266  40.688
ATOM   6632  HA  THR   423      34.846  60.255  40.679
ATOM   6633  CB  THR   423      33.153  60.003  42.075
ATOM   6634  HB  THR   423      32.135  60.382  42.167
ATOM   6635  CG2 THR   423      33.167  58.527  42.460
ATOM   6636 1HG2 THR   423      34.163  58.096  42.349
ATOM   6637 2HG2 THR   423      32.880  58.373  43.500
ATOM   6638 3HG2 THR   423      32.469  57.984  41.823
ATOM   6639  OG1 THR   423      34.109  60.666  42.878
ATOM   6640 1HG  THR   423      34.189  60.167  43.694
ATOM   6641  C   THR   423      33.133  59.206  39.740
ATOM   6642  O   THR   423      33.691  58.183  39.515
ATOM   6643  N   VAL   424      31.938  59.454  39.108
ATOM   6644  H   VAL   424      31.485  60.350  39.215
ATOM   6645  CA  VAL   424      31.422  58.568  38.045
ATOM   6646  HA  VAL   424      31.379  57.537  38.397
ATOM   6647  CB  VAL   424      30.004  59.032  37.866
ATOM   6648  HB  VAL   424      29.961  60.121  37.841
ATOM   6649  CG1 VAL   424      29.349  58.446  36.584
ATOM   6650 1HG1 VAL   424      29.430  57.360  36.604
ATOM   6651 2HG1 VAL   424      28.299  58.731  36.519
ATOM   6652 3HG1 VAL   424      29.876  58.778  35.689
ATOM   6653  CG2 VAL   424      29.256  58.631  39.133
ATOM   6654 1HG2 VAL   424      29.306  57.548  39.248
ATOM   6655 2HG2 VAL   424      29.681  59.081  40.030
ATOM   6656 3HG2 VAL   424      28.188  58.845  39.093
ATOM   6657  C   VAL   424      32.224  58.612  36.741
ATOM   6658  O   VAL   424      32.381  57.567  36.064
ATOM   6659  N   ASP   425      32.923  59.740  36.555
ATOM   6660  H   ASP   425      32.500  60.464  37.118
ATOM   6661  CA  ASP   425      33.644  60.014  35.341
ATOM   6662  HA  ASP   425      32.969  59.618  34.582
ATOM   6663  CB  ASP   425      33.747  61.588  35.211
ATOM   6664 2HB  ASP   425      32.755  62.040  35.216
ATOM   6665 3HB  ASP   425      34.315  61.951  36.067
ATOM   6666  CG  ASP   425      34.428  61.856  33.870
ATOM   6667  OD1 ASP   425      33.807  61.766  32.767
ATOM   6668  OD2 ASP   425      35.612  62.170  33.832
ATOM   6669  C   ASP   425      35.028  59.356  35.362
ATOM   6670  O   ASP   425      35.458  58.803  34.370
ATOM   6671  N   CYS   426      35.670  59.293  36.547
ATOM   6672  H   CYS   426      35.310  59.913  37.258
ATOM   6673  CA  CYS   426      36.801  58.459  36.828
ATOM   6674  HA  CYS   426      37.477  58.607  35.987
ATOM   6675  CB  CYS   426      37.435  58.905  38.172
ATOM   6676 2HB  CYS   426      36.684  58.950  38.960
ATOM   6677 3HB  CYS   426      38.107  58.118  38.515
ATOM   6678  SG  CYS   426      38.447  60.392  38.039
ATOM   6679  HG  CYS   426      37.414  61.230  38.160
ATOM   6680  C   CYS   426      36.520  56.915  36.802
ATOM   6681  O   CYS   426      37.314  56.174  36.229
ATOM   6682  N   LEU   427      35.446  56.407  37.390
ATOM   6683  H   LEU   427      34.952  57.032  38.010
ATOM   6684  CA  LEU   427      34.938  55.071  37.367
ATOM   6685  HA  LEU   427      35.693  54.398  37.774
ATOM   6686  CB  LEU   427      33.677  55.065  38.179
ATOM   6687 2HB  LEU   427      33.926  55.606  39.092
ATOM   6688 3HB  LEU   427      32.974  55.688  37.627
ATOM   6689  CG  LEU   427      33.041  53.701  38.480
ATOM   6690  HG  LEU   427      33.010  53.033  37.620
ATOM   6691  CD1 LEU   427      33.714  53.022  39.662
ATOM   6692 1HD1 LEU   427      33.045  52.216  39.962
ATOM   6693 2HD1 LEU   427      34.712  52.674  39.396
ATOM   6694 3HD1 LEU   427      33.814  53.797  40.421
ATOM   6695  CD2 LEU   427      31.619  54.044  38.734
ATOM   6696 1HD2 LEU   427      31.162  54.779  38.071
ATOM   6697 2HD2 LEU   427      31.019  53.144  38.598
ATOM   6698 3HD2 LEU   427      31.523  54.500  39.720
ATOM   6699  C   LEU   427      34.759  54.695  35.855
ATOM   6700  O   LEU   427      35.258  53.707  35.359
ATOM   6701  N   LYS   428      34.188  55.562  35.026
ATOM   6702  H   LYS   428      33.744  56.283  35.578
ATOM   6703  CA  LYS   428      34.056  55.583  33.584
ATOM   6704  HA  LYS   428      33.519  54.678  33.299
ATOM   6705  CB  LYS   428      33.235  56.792  33.010
ATOM   6706 2HB  LYS   428      32.233  56.448  32.753
ATOM   6707 3HB  LYS   428      33.072  57.496  33.826
ATOM   6708  CG  LYS   428      33.875  57.556  31.795
ATOM   6709 2HG  LYS   428      34.756  58.131  32.081
ATOM   6710 3HG  LYS   428      34.041  56.882  30.954
ATOM   6711  CD  LYS   428      32.845  58.600  31.320
ATOM   6712 2HD  LYS   428      31.906  58.061  31.198
ATOM   6713 3HD  LYS   428      32.678  59.244  32.183
ATOM   6714  CE  LYS   428      33.171  59.534  30.080
ATOM   6715 2HE  LYS   428      33.646  58.947  29.294
ATOM   6716 3HE  LYS   428      32.198  59.904  29.757
ATOM   6717  NZ  LYS   428      34.030  60.770  30.315
ATOM   6718 1HZ  LYS   428      34.974  60.427  30.423
ATOM   6719 2HZ  LYS   428      33.991  61.375  29.506
ATOM   6720 3HZ  LYS   428      33.769  61.205  31.188
ATOM   6721  C   LYS   428      35.411  55.307  32.912
ATOM   6722  O   LYS   428      35.586  54.247  32.335
ATOM   6723  N   LYS   429      36.358  56.238  33.166
ATOM   6724  H   LYS   429      35.999  57.051  33.645
ATOM   6725  CA  LYS   429      37.828  55.981  32.828
ATOM   6726  HA  LYS   429      37.901  55.947  31.741
ATOM   6727  CB  LYS   429      38.700  57.171  33.312
ATOM   6728 2HB  LYS   429      38.297  57.426  34.292
ATOM   6729 3HB  LYS   429      39.743  56.939  33.526
ATOM   6730  CG  LYS   429      38.731  58.317  32.260
ATOM   6731 2HG  LYS   429      39.229  57.929  31.372
ATOM   6732 3HG  LYS   429      37.732  58.530  31.881
ATOM   6733  CD  LYS   429      39.550  59.591  32.638
ATOM   6734 2HD  LYS   429      40.333  59.309  33.342
ATOM   6735 3HD  LYS   429      39.907  60.109  31.749
ATOM   6736  CE  LYS   429      38.612  60.460  33.431
ATOM   6737 2HE  LYS   429      38.030  59.851  34.123
ATOM   6738 3HE  LYS   429      39.149  61.183  34.045
ATOM   6739  NZ  LYS   429      37.708  61.166  32.461
ATOM   6740 1HZ  LYS   429      37.137  60.434  32.063
ATOM   6741 2HZ  LYS   429      37.034  61.737  32.951
ATOM   6742 3HZ  LYS   429      38.266  61.694  31.806
ATOM   6743  C   LYS   429      38.512  54.631  33.208
ATOM   6744  O   LYS   429      39.426  54.216  32.499
ATOM   6745  N   PHE   430      38.055  53.969  34.269
ATOM   6746  H   PHE   430      37.174  54.349  34.586
ATOM   6747  CA  PHE   430      38.582  52.717  34.840
ATOM   6748  HA  PHE   430      39.555  52.485  34.408
ATOM   6749  CB  PHE   430      38.702  52.912  36.352
ATOM   6750 2HB  PHE   430      39.209  53.829  36.654
ATOM   6751 3HB  PHE   430      37.757  52.806  36.885
ATOM   6752  CG  PHE   430      39.618  51.843  36.875
ATOM   6753  CD1 PHE   430      41.018  51.880  36.626
ATOM   6754  HD1 PHE   430      41.516  52.684  36.105
ATOM   6755  CE1 PHE   430      41.870  50.932  37.180
ATOM   6756  HE1 PHE   430      42.942  50.932  37.052
ATOM   6757  CZ  PHE   430      41.271  49.928  37.941
ATOM   6758  HZ  PHE   430      41.947  49.188  38.344
ATOM   6759  CE2 PHE   430      39.929  49.868  38.205
ATOM   6760  HE2 PHE   430      39.483  49.043  38.742
ATOM   6761  CD2 PHE   430      39.051  50.781  37.605
ATOM   6762  HD2 PHE   430      37.984  50.792  37.770
ATOM   6763  C   PHE   430      37.866  51.424  34.384
ATOM   6764  O   PHE   430      38.495  50.505  33.839
ATOM   6765  N   ASN   431      36.555  51.442  34.280
ATOM   6766  H   ASN   431      36.161  52.176  34.852
ATOM   6767  CA  ASN   431      35.727  50.607  33.377
ATOM   6768  HA  ASN   431      35.646  49.662  33.914
ATOM   6769  CB  ASN   431      34.271  51.126  33.299
ATOM   6770 2HB  ASN   431      33.686  50.776  34.150
ATOM   6771 3HB  ASN   431      34.298  52.214  33.242
ATOM   6772  CG  ASN   431      33.552  50.718  32.062
ATOM   6773  OD1 ASN   431      33.480  49.555  31.652
ATOM   6774  ND2 ASN   431      32.839  51.595  31.468
ATOM   6775 1HD2 ASN   431      32.320  51.223  30.685
ATOM   6776 2HD2 ASN   431      32.695  52.496  31.901
ATOM   6777  C   ASN   431      36.366  50.389  31.983
ATOM   6778  O   ASN   431      36.861  49.323  31.672
ATOM   6779  N   ALA   432      36.547  51.477  31.249
ATOM   6780  H   ALA   432      36.196  52.298  31.722
ATOM   6781  CA  ALA   432      37.188  51.588  30.023
ATOM   6782  HA  ALA   432      36.633  50.911  29.374
ATOM   6783  CB  ALA   432      36.960  53.088  29.605
ATOM   6784 1HB  ALA   432      37.438  53.755  30.322
ATOM   6785 2HB  ALA   432      37.480  53.307  28.673
ATOM   6786 3HB  ALA   432      35.901  53.298  29.453
ATOM   6787  C   ALA   432      38.696  51.153  29.899
ATOM   6788  O   ALA   432      39.231  50.973  28.756
ATOM   6789  N   ARG   433      39.416  50.986  31.028
ATOM   6790  H   ARG   433      38.985  51.225  31.909
ATOM   6791  CA  ARG   433      40.613  50.060  30.936
ATOM   6792  HA  ARG   433      41.192  50.396  30.076
ATOM   6793  CB  ARG   433      41.540  50.149  32.184
ATOM   6794 2HB  ARG   433      41.006  50.148  33.134
ATOM   6795 3HB  ARG   433      42.282  49.351  32.176
ATOM   6796  CG  ARG   433      42.293  51.505  32.115
ATOM   6797 2HG  ARG   433      42.788  51.587  31.148
ATOM   6798 3HG  ARG   433      41.532  52.285  32.157
ATOM   6799  CD  ARG   433      43.229  51.706  33.369
ATOM   6800 2HD  ARG   433      43.594  52.729  33.277
ATOM   6801 3HD  ARG   433      42.654  51.568  34.285
ATOM   6802  NE  ARG   433      44.389  50.815  33.400
ATOM   6803  HE  ARG   433      44.298  50.120  34.127
ATOM   6804  CZ  ARG   433      45.559  50.856  32.750
ATOM   6805  NH1 ARG   433      45.834  51.687  31.826
ATOM   6806 1HH1 ARG   433      45.168  52.357  31.469
ATOM   6807 2HH1 ARG   433      46.749  51.530  31.428
ATOM   6808  NH2 ARG   433      46.407  49.906  33.102
ATOM   6809 1HH2 ARG   433      46.190  49.391  33.943
ATOM   6810 2HH2 ARG   433      47.320  49.759  32.698
ATOM   6811  C   ARG   433      40.335  48.575  30.582
ATOM   6812  O   ARG   433      40.699  48.034  29.548
ATOM   6813  N   ARG   434      39.651  47.968  31.548
ATOM   6814  H   ARG   434      39.458  48.587  32.322
ATOM   6815  CA  ARG   434      39.350  46.540  31.594
ATOM   6816  HA  ARG   434      40.337  46.126  31.389
ATOM   6817  CB  ARG   434      38.842  46.203  32.957
ATOM   6818 2HB  ARG   434      39.346  46.740  33.760
ATOM   6819 3HB  ARG   434      37.771  46.403  32.903
ATOM   6820  CG  ARG   434      39.150  44.695  33.105
ATOM   6821 2HG  ARG   434      39.272  44.177  32.154
ATOM   6822 3HG  ARG   434      40.085  44.665  33.665
ATOM   6823  CD  ARG   434      38.101  43.923  33.960
ATOM   6824 2HD  ARG   434      37.224  43.760  33.333
ATOM   6825 3HD  ARG   434      38.405  42.920  34.258
ATOM   6826  NE  ARG   434      37.680  44.673  35.135
ATOM   6827  HE  ARG   434      38.415  44.850  35.805
ATOM   6828  CZ  ARG   434      36.464  45.055  35.491
ATOM   6829  NH1 ARG   434      35.397  44.845  34.782
ATOM   6830 1HH1 ARG   434      35.416  44.577  33.808
ATOM   6831 2HH1 ARG   434      34.492  45.127  35.130
ATOM   6832  NH2 ARG   434      36.381  45.664  36.639
ATOM   6833 1HH2 ARG   434      37.309  45.877  36.974
ATOM   6834 2HH2 ARG   434      35.458  45.891  36.981
ATOM   6835  C   ARG   434      38.437  46.175  30.450
ATOM   6836  O   ARG   434      38.856  45.444  29.575
ATOM   6837  N   LYS   435      37.191  46.691  30.430
ATOM   6838  H   LYS   435      36.911  47.329  31.162
ATOM   6839  CA  LYS   435      36.287  46.544  29.319
ATOM   6840  HA  LYS   435      35.898  45.526  29.333
ATOM   6841  CB  LYS   435      35.070  47.494  29.507
ATOM   6842 2HB  LYS   435      35.010  47.768  30.560
ATOM   6843 3HB  LYS   435      35.332  48.393  28.949
ATOM   6844  CG  LYS   435      33.714  46.827  29.111
ATOM   6845 2HG  LYS   435      33.021  47.657  28.979
ATOM   6846 3HG  LYS   435      33.835  46.444  28.098
ATOM   6847  CD  LYS   435      33.160  45.711  30.053
ATOM   6848 2HD  LYS   435      32.208  45.395  29.625
ATOM   6849 3HD  LYS   435      33.852  44.870  30.022
ATOM   6850  CE  LYS   435      32.954  46.030  31.536
ATOM   6851 2HE  LYS   435      33.929  46.366  31.889
ATOM   6852 3HE  LYS   435      32.179  46.791  31.629
ATOM   6853  NZ  LYS   435      32.631  44.759  32.296
ATOM   6854 1HZ  LYS   435      32.543  44.918  33.289
ATOM   6855 2HZ  LYS   435      31.789  44.359  31.908
ATOM   6856 3HZ  LYS   435      33.342  44.068  32.104
ATOM   6857  C   LYS   435      36.909  46.680  27.938
ATOM   6858  O   LYS   435      36.720  45.759  27.127
ATOM   6859  N   LEU   436      37.742  47.706  27.752
ATOM   6860  H   LEU   436      37.905  48.288  28.561
ATOM   6861  CA  LEU   436      38.511  47.818  26.501
ATOM   6862  HA  LEU   436      37.763  47.646  25.727
ATOM   6863  CB  LEU   436      39.205  49.170  26.428
ATOM   6864 2HB  LEU   436      38.486  49.987  26.359
ATOM   6865 3HB  LEU   436      39.842  49.303  27.302
ATOM   6866  CG  LEU   436      40.151  49.352  25.244
ATOM   6867  HG  LEU   436      40.963  48.634  25.355
ATOM   6868  CD1 LEU   436      39.375  49.260  23.945
ATOM   6869 1HD1 LEU   436      38.578  50.002  23.900
ATOM   6870 2HD1 LEU   436      40.054  49.387  23.102
ATOM   6871 3HD1 LEU   436      39.008  48.240  23.838
ATOM   6872  CD2 LEU   436      40.718  50.792  25.362
ATOM   6873 1HD2 LEU   436      39.921  51.532  25.299
ATOM   6874 2HD2 LEU   436      41.093  50.980  26.368
ATOM   6875 3HD2 LEU   436      41.517  50.989  24.647
ATOM   6876  C   LEU   436      39.511  46.650  26.299
ATOM   6877  O   LEU   436      39.437  45.973  25.289
ATOM   6878  N   LYS   437      40.458  46.375  27.245
ATOM   6879  H   LYS   437      40.418  46.874  28.122
ATOM   6880  CA  LYS   437      41.497  45.371  26.985
ATOM   6881  HA  LYS   437      42.014  45.543  26.042
ATOM   6882  CB  LYS   437      42.539  45.365  28.118
ATOM   6883 2HB  LYS   437      42.029  45.260  29.076
ATOM   6884 3HB  LYS   437      43.185  44.513  27.902
ATOM   6885  CG  LYS   437      43.445  46.642  28.070
ATOM   6886 2HG  LYS   437      44.065  46.545  27.179
ATOM   6887 3HG  LYS   437      42.895  47.568  27.905
ATOM   6888  CD  LYS   437      44.434  46.835  29.210
ATOM   6889 2HD  LYS   437      44.845  47.833  29.058
ATOM   6890 3HD  LYS   437      43.936  46.787  30.178
ATOM   6891  CE  LYS   437      45.617  45.876  29.181
ATOM   6892 2HE  LYS   437      45.148  44.917  28.966
ATOM   6893 3HE  LYS   437      46.393  46.163  28.471
ATOM   6894  NZ  LYS   437      46.255  45.744  30.528
ATOM   6895 1HZ  LYS   437      45.560  45.240  31.059
ATOM   6896 2HZ  LYS   437      47.137  45.266  30.408
ATOM   6897 3HZ  LYS   437      46.385  46.693  30.849
ATOM   6898  C   LYS   437      40.975  43.975  26.812
ATOM   6899  O   LYS   437      41.375  43.210  25.936
ATOM   6900  N   GLY   438      39.987  43.558  27.614
ATOM   6901  H   GLY   438      39.835  44.234  28.349
ATOM   6902  CA  GLY   438      39.162  42.382  27.584
ATOM   6903 2HA  GLY   438      39.697  41.556  28.053
ATOM   6904 3HA  GLY   438      38.307  42.640  28.208
ATOM   6905  C   GLY   438      38.625  42.066  26.202
ATOM   6906  O   GLY   438      38.644  40.932  25.750
ATOM   6907  N   ALA   439      38.045  43.082  25.539
ATOM   6908  H   ALA   439      37.949  43.999  25.951
ATOM   6909  CA  ALA   439      37.441  43.109  24.171
ATOM   6910  HA  ALA   439      36.782  42.245  24.096
ATOM   6911  CB  ALA   439      36.693  44.473  23.991
ATOM   6912 1HB  ALA   439      37.338  45.296  24.298
ATOM   6913 2HB  ALA   439      36.400  44.536  22.943
ATOM   6914 3HB  ALA   439      35.799  44.492  24.615
ATOM   6915  C   ALA   439      38.415  42.927  23.034
ATOM   6916  O   ALA   439      38.079  42.209  22.105
ATOM   6917  N   ILE   440      39.602  43.463  23.175
ATOM   6918  H   ILE   440      39.711  44.248  23.800
ATOM   6919  CA  ILE   440      40.780  42.982  22.365
ATOM   6920  HA  ILE   440      40.510  43.139  21.321
ATOM   6921  CB  ILE   440      42.089  43.810  22.640
ATOM   6922  HB  ILE   440      42.590  43.426  23.529
ATOM   6923  CG2 ILE   440      43.051  43.493  21.456
ATOM   6924 1HG2 ILE   440      42.565  43.594  20.485
ATOM   6925 2HG2 ILE   440      44.004  44.019  21.511
ATOM   6926 3HG2 ILE   440      43.352  42.451  21.566
ATOM   6927  CG1 ILE   440      41.859  45.345  22.809
ATOM   6928 2HG1 ILE   440      41.254  45.460  23.708
ATOM   6929 3HG1 ILE   440      42.852  45.777  22.932
ATOM   6930  CD1 ILE   440      41.123  45.989  21.635
ATOM   6931 1HD1 ILE   440      40.054  45.779  21.671
ATOM   6932 2HD1 ILE   440      41.179  47.064  21.812
ATOM   6933 3HD1 ILE   440      41.552  45.738  20.666
ATOM   6934  C   ILE   440      41.016  41.462  22.559
ATOM   6935  O   ILE   440      41.112  40.738  21.556
ATOM   6936  N   LEU   441      41.150  41.011  23.823
ATOM   6937  H   LEU   441      41.014  41.666  24.580
ATOM   6938  CA  LEU   441      41.318  39.615  24.103
ATOM   6939  HA  LEU   441      42.173  39.375  23.471
ATOM   6940  CB  LEU   441      41.816  39.506  25.580
ATOM   6941 2HB  LEU   441      42.751  40.019  25.806
ATOM   6942 3HB  LEU   441      41.058  39.929  26.239
ATOM   6943  CG  LEU   441      42.053  38.000  26.013
ATOM   6944  HG  LEU   441      41.239  37.379  25.640
ATOM   6945  CD1 LEU   441      43.343  37.465  25.369
ATOM   6946 1HD1 LEU   441      44.155  38.163  25.571
ATOM   6947 2HD1 LEU   441      43.482  36.420  25.647
ATOM   6948 3HD1 LEU   441      43.280  37.512  24.282
ATOM   6949  CD2 LEU   441      42.231  37.805  27.552
ATOM   6950 1HD2 LEU   441      41.585  38.440  28.158
ATOM   6951 2HD2 LEU   441      42.088  36.739  27.727
ATOM   6952 3HD2 LEU   441      43.233  38.177  27.765
ATOM   6953  C   LEU   441      40.210  38.663  23.656
ATOM   6954  O   LEU   441      40.512  37.520  23.330
ATOM   6955  N   THR   442      38.919  39.043  23.542
ATOM   6956  H   THR   442      38.604  39.877  24.017
ATOM   6957  CA  THR   442      37.878  38.225  22.877
ATOM   6958  HA  THR   442      37.694  37.275  23.380
ATOM   6959  CB  THR   442      36.571  38.988  23.016
ATOM   6960  HB  THR   442      36.655  39.958  22.525
ATOM   6961  CG2 THR   442      35.426  38.239  22.359
ATOM   6962 1HG2 THR   442      35.364  37.232  22.771
ATOM   6963 2HG2 THR   442      34.528  38.809  22.598
ATOM   6964 3HG2 THR   442      35.504  38.250  21.272
ATOM   6965  OG1 THR   442      36.393  39.154  24.397
ATOM   6966 1HG  THR   442      36.439  38.294  24.821
ATOM   6967  C   THR   442      38.143  37.966  21.376
ATOM   6968  O   THR   442      38.045  36.906  20.788
ATOM   6969  N   THR   443      38.469  39.077  20.667
ATOM   6970  H   THR   443      38.459  39.986  21.107
ATOM   6971  CA  THR   443      38.672  39.054  19.232
ATOM   6972  HA  THR   443      37.880  38.484  18.746
ATOM   6973  CB  THR   443      38.598  40.484  18.632
ATOM   6974  HB  THR   443      38.870  40.367  17.583
ATOM   6975  CG2 THR   443      37.294  41.205  18.694
ATOM   6976 1HG2 THR   443      36.984  41.180  19.738
ATOM   6977 2HG2 THR   443      37.405  42.260  18.446
ATOM   6978 3HG2 THR   443      36.597  40.727  18.004
ATOM   6979  OG1 THR   443      39.504  41.276  19.328
ATOM   6980 1HG  THR   443      39.401  41.212  20.280
ATOM   6981  C   THR   443      40.022  38.356  18.883
ATOM   6982  O   THR   443      40.146  37.729  17.860
ATOM   6983  N   MET   444      40.991  38.397  19.754
ATOM   6984  H   MET   444      40.965  39.238  20.313
ATOM   6985  CA  MET   444      42.266  37.719  19.746
ATOM   6986  HA  MET   444      42.776  38.046  18.840
ATOM   6987  CB  MET   444      43.012  38.235  20.980
ATOM   6988 2HB  MET   444      43.122  39.301  20.783
ATOM   6989 3HB  MET   444      42.412  38.066  21.874
ATOM   6990  CG  MET   444      44.363  37.538  21.263
ATOM   6991 2HG  MET   444      44.180  36.587  21.762
ATOM   6992 3HG  MET   444      44.868  37.338  20.318
ATOM   6993  SD  MET   444      45.479  38.552  22.380
ATOM   6994  CE  MET   444      46.505  37.344  23.254
ATOM   6995 1HE  MET   444      46.930  37.742  24.176
ATOM   6996 2HE  MET   444      45.888  36.521  23.613
ATOM   6997 3HE  MET   444      47.271  37.004  22.557
ATOM   6998  C   MET   444      42.052  36.216  19.654
ATOM   6999  O   MET   444      42.245  35.740  18.526
ATOM   7000  N   ILE   445      41.548  35.565  20.708
ATOM   7001  H   ILE   445      41.256  36.106  21.510
ATOM   7002  CA  ILE   445      40.989  34.175  20.716
ATOM   7003  HA  ILE   445      41.876  33.547  20.631
ATOM   7004  CB  ILE   445      40.279  33.904  22.066
ATOM   7005  HB  ILE   445      39.818  34.840  22.383
ATOM   7006  CG2 ILE   445      39.077  32.923  21.991
ATOM   7007 1HG2 ILE   445      39.327  31.946  21.579
ATOM   7008 2HG2 ILE   445      38.764  32.780  23.026
ATOM   7009 3HG2 ILE   445      38.205  33.315  21.468
ATOM   7010  CG1 ILE   445      41.294  33.444  23.201
ATOM   7011 2HG1 ILE   445      40.690  33.264  24.091
ATOM   7012 3HG1 ILE   445      41.727  32.457  23.034
ATOM   7013  CD1 ILE   445      42.457  34.302  23.614
ATOM   7014 1HD1 ILE   445      42.012  35.201  24.042
ATOM   7015 2HD1 ILE   445      43.104  33.732  24.280
ATOM   7016 3HD1 ILE   445      43.087  34.475  22.741
ATOM   7017  C   ILE   445      40.210  33.835  19.489
ATOM   7018  O   ILE   445      40.473  32.747  18.983
ATOM   7019  N   ALA   446      39.222  34.648  19.025
ATOM   7020  H   ALA   446      38.941  35.466  19.547
ATOM   7021  CA  ALA   446      38.399  34.361  17.863
ATOM   7022  HA  ALA   446      37.756  33.497  18.029
ATOM   7023  CB  ALA   446      37.466  35.530  17.690
ATOM   7024 1HB  ALA   446      37.985  36.474  17.526
ATOM   7025 2HB  ALA   446      36.910  35.467  16.755
ATOM   7026 3HB  ALA   446      36.749  35.489  18.511
ATOM   7027  C   ALA   446      39.337  34.100  16.691
ATOM   7028  O   ALA   446      39.153  33.094  15.994
ATOM   7029  N   THR   447      40.126  35.106  16.366
ATOM   7030  H   THR   447      40.161  35.858  17.040
ATOM   7031  CA  THR   447      40.883  35.208  15.139
ATOM   7032  HA  THR   447      40.283  34.765  14.344
ATOM   7033  CB  THR   447      41.261  36.647  14.746
ATOM   7034  HB  THR   447      41.953  36.491  13.918
ATOM   7035  CG2 THR   447      40.118  37.522  14.370
ATOM   7036 1HG2 THR   447      39.377  37.649  15.159
ATOM   7037 2HG2 THR   447      40.539  38.508  14.172
ATOM   7038 3HG2 THR   447      39.617  37.147  13.478
ATOM   7039  OG1 THR   447      41.883  37.425  15.788
ATOM   7040 1HG  THR   447      41.305  37.540  16.547
ATOM   7041  C   THR   447      42.114  34.339  15.178
ATOM   7042  O   THR   447      42.310  33.576  14.222
ATOM   7043  N   ARG   448      42.751  34.214  16.375
ATOM   7044  H   ARG   448      42.572  34.819  17.163
ATOM   7045  CA  ARG   448      43.778  33.147  16.534
ATOM   7046  HA  ARG   448      44.652  33.363  15.919
ATOM   7047  CB  ARG   448      44.374  33.284  18.025
ATOM   7048 2HB  ARG   448      44.744  34.299  18.168
ATOM   7049 3HB  ARG   448      43.610  33.051  18.767
ATOM   7050  CG  ARG   448      45.533  32.196  18.187
ATOM   7051 2HG  ARG   448      45.239  31.154  18.061
ATOM   7052 3HG  ARG   448      46.249  32.487  17.418
ATOM   7053  CD  ARG   448      46.111  32.190  19.635
ATOM   7054 2HD  ARG   448      47.100  31.734  19.609
ATOM   7055 3HD  ARG   448      46.273  33.228  19.926
ATOM   7056  NE  ARG   448      45.255  31.530  20.628
ATOM   7057  HE  ARG   448      44.872  30.665  20.276
ATOM   7058  CZ  ARG   448      45.203  31.685  21.959
ATOM   7059  NH1 ARG   448      45.717  32.684  22.599
ATOM   7060 1HH1 ARG   448      46.283  33.368  22.119
ATOM   7061 2HH1 ARG   448      45.240  32.924  23.456
ATOM   7062  NH2 ARG   448      44.464  30.886  22.657
ATOM   7063 1HH2 ARG   448      44.086  30.052  22.231
ATOM   7064 2HH2 ARG   448      44.432  31.051  23.653
ATOM   7065  C   ARG   448      43.302  31.766  16.325
ATOM   7066  O   ARG   448      43.846  31.029  15.494
ATOM   7067  N   ASN   449      42.183  31.385  16.865
ATOM   7068  H   ASN   449      41.704  32.038  17.469
ATOM   7069  CA  ASN   449      41.788  30.012  16.751
ATOM   7070  HA  ASN   449      42.689  29.428  16.935
ATOM   7071  CB  ASN   449      40.829  29.694  17.976
ATOM   7072 2HB  ASN   449      41.179  30.188  18.882
ATOM   7073 3HB  ASN   449      39.829  30.058  17.739
ATOM   7074  CG  ASN   449      40.736  28.248  18.322
ATOM   7075  OD1 ASN   449      41.053  27.829  19.389
ATOM   7076  ND2 ASN   449      40.315  27.356  17.529
ATOM   7077 1HD2 ASN   449      40.195  26.561  18.141
ATOM   7078 2HD2 ASN   449      40.000  27.390  16.571
ATOM   7079  C   ASN   449      41.149  29.636  15.427
ATOM   7080  O   ASN   449      40.848  28.432  15.173
ATOM   7081  N   LEU   450      40.917  30.631  14.554
ATOM   7082  H   LEU   450      41.389  31.414  14.983
ATOM   7083  CA  LEU   450      40.655  30.450  13.129
ATOM   7084  HA  LEU   450      40.070  29.540  12.999
ATOM   7085  CB  LEU   450      39.835  31.647  12.580
ATOM   7086 2HB  LEU   450      38.968  31.791  13.225
ATOM   7087 3HB  LEU   450      40.499  32.511  12.586
ATOM   7088  CG  LEU   450      39.290  31.582  11.135
ATOM   7089  HG  LEU   450      38.686  32.475  10.978
ATOM   7090  CD1 LEU   450      40.485  31.774  10.134
ATOM   7091 1HD1 LEU   450      41.290  32.405  10.512
ATOM   7092 2HD1 LEU   450      40.944  30.862   9.753
ATOM   7093 3HD1 LEU   450      40.140  32.293   9.240
ATOM   7094  CD2 LEU   450      38.399  30.364  10.833
ATOM   7095 1HD2 LEU   450      37.828  30.108  11.725
ATOM   7096 2HD2 LEU   450      37.807  30.684   9.975
ATOM   7097 3HD2 LEU   450      38.966  29.482  10.536
ATOM   7098  C   LEU   450      41.909  30.265  12.330
ATOM   7099  O   LEU   450      42.061  29.286  11.579
ATOM   7100  N   SER   451      42.866  31.164  12.458
ATOM   7101  H   SER   451      42.622  31.967  13.018
ATOM   7102  CA  SER   451      44.201  31.087  11.840
ATOM   7103  HA  SER   451      44.131  30.486  10.933
ATOM   7104  CB  SER   451      44.670  32.498  11.571
ATOM   7105 2HB  SER   451      44.556  33.074  12.489
ATOM   7106 3HB  SER   451      45.722  32.526  11.288
ATOM   7107  OG  SER   451      43.842  33.152  10.607
ATOM   7108  HG  SER   451      43.427  33.907  11.032
ATOM   7109  C   SER   451      45.029  30.238  12.786
ATOM   7110  O   SER   451      45.842  30.775  13.501
ATOM   7111  N   ASN   452      44.873  28.909  12.785
ATOM   7112  H   ASN   452      44.357  28.476  12.033
ATOM   7113  CA  ASN   452      45.645  27.960  13.648
ATOM   7114  HA  ASN   452      46.449  28.471  14.178
ATOM   7115  CB  ASN   452      44.662  27.558  14.775
ATOM   7116 2HB  ASN   452      45.317  27.261  15.593
ATOM   7117 3HB  ASN   452      44.104  28.419  15.142
ATOM   7118  CG  ASN   452      43.818  26.367  14.397
ATOM   7119  OD1 ASN   452      44.341  25.237  14.206
ATOM   7120  ND2 ASN   452      42.549  26.445  14.184
ATOM   7121 1HD2 ASN   452      42.132  25.566  13.916
ATOM   7122 2HD2 ASN   452      41.973  27.178  14.573
ATOM   7123  C   ASN   452      46.347  26.799  12.877
ATOM   7124  O   ASN   452      45.872  26.507  11.780
ATOM   7125  OXT ASN   452      47.398  26.370  13.293
TER   
ATOM   7126  O   WAT   453      60.816  67.682  60.611
ATOM   7127  H1  WAT   453      60.402  67.179  61.312
ATOM   7128  H2  WAT   453      61.065  68.509  61.024
TER   
ATOM   7129  O   WAT   454      56.734  67.710  62.701
ATOM   7130  H1  WAT   454      55.779  67.645  62.742
ATOM   7131  H2  WAT   454      56.959  68.362  63.364
TER   
ATOM   7132  O   WAT   455      51.273  66.133  66.915
ATOM   7133  H1  WAT   455      51.859  66.358  66.193
ATOM   7134  H2  WAT   455      50.695  65.462  66.553
TER   
ATOM   7135  O   WAT   456      51.711  70.626  66.406
ATOM   7136  H1  WAT   456      50.840  70.570  66.798
ATOM   7137  H2  WAT   456      51.818  71.552  66.190
TER   
ATOM   7138  O   WAT   457      51.823  61.761  58.648
ATOM   7139  H1  WAT   457      51.854  61.517  57.723
ATOM   7140  H2  WAT   457      50.926  61.564  58.918
TER   
ATOM   7141  O   WAT   458      46.977  58.922  65.289
ATOM   7142  H1  WAT   458      47.767  58.700  65.783
ATOM   7143  H2  WAT   458      47.253  59.621  64.696
TER   
ATOM   7144  O   WAT   459      59.238  67.565  67.254
ATOM   7145  H1  WAT   459      59.497  66.907  66.608
ATOM   7146  H2  WAT   459      59.774  68.330  67.045
TER   
ATOM   7147  O   WAT   460      53.092  66.792  64.901
ATOM   7148  H1  WAT   460      53.875  66.270  65.073
ATOM   7149  H2  WAT   460      53.007  66.789  63.948
TER   
ATOM   7150  O   WAT   461      45.141  60.957  65.917
ATOM   7151  H1  WAT   461      45.776  61.648  65.724
ATOM   7152  H2  WAT   461      45.674  60.172  66.045
TER   
ATOM   7153  O   WAT   462      59.721  65.656  62.518
ATOM   7154  H1  WAT   462      59.972  64.906  61.979
ATOM   7155  H2  WAT   462      58.766  65.685  62.459
TER   
ATOM   7156  O   WAT   463      59.352  59.156  60.920
ATOM   7157  H1  WAT   463      59.887  58.380  60.752
ATOM   7158  H2  WAT   463      59.206  59.538  60.055
TER   
ATOM   7159  O   WAT   464      50.045  62.740  62.872
ATOM   7160  H1  WAT   464      49.460  63.174  62.251
ATOM   7161  H2  WAT   464      50.915  62.826  62.482
TER   
ATOM   7162  O   WAT   465      52.856  66.942  62.228
ATOM   7163  H1  WAT   465      52.017  66.663  61.861
ATOM   7164  H2  WAT   465      53.188  67.586  61.603
TER   
ATOM   7165  O   WAT   466      56.848  57.692  67.504
ATOM   7166  H1  WAT   466      57.608  58.069  67.060
ATOM   7167  H2  WAT   466      56.779  56.806  67.150
TER   
ATOM   7168  O   WAT   467      57.655  70.649  59.343
ATOM   7169  H1  WAT   467      58.011  70.180  58.588
ATOM   7170  H2  WAT   467      58.154  70.317  60.089
TER   
ATOM   7171  O   WAT   468      58.923  70.478  66.444
ATOM   7172  H1  WAT   468      58.545  70.228  67.288
ATOM   7173  H2  WAT   468      58.709  71.406  66.352
TER   
ATOM   7174  O   WAT   469      51.677  58.946  63.410
ATOM   7175  H1  WAT   469      51.471  59.315  62.551
ATOM   7176  H2  WAT   469      52.542  59.299  63.620
TER   
ATOM   7177  O   WAT   470      55.261  66.674  71.184
ATOM   7178  H1  WAT   470      55.489  67.539  71.525
ATOM   7179  H2  WAT   470      55.085  66.822  70.255
TER   
ATOM   7180  O   WAT   471      50.336  69.938  54.797
ATOM   7181  H1  WAT   471      50.649  69.034  54.811
ATOM   7182  H2  WAT   471      50.690  70.326  55.597
TER   
ATOM   7183  O   WAT   472      57.280  54.009  64.278
ATOM   7184  H1  WAT   472      57.588  53.119  64.451
ATOM   7185  H2  WAT   472      56.418  53.892  63.879
TER   
ATOM   7186  O   WAT   473      58.499  69.627  61.882
ATOM   7187  H1  WAT   473      58.119  68.750  61.825
ATOM   7188  H2  WAT   473      58.036  70.041  62.610
TER   
ATOM   7189  O   WAT   474      60.828  64.088  56.024
ATOM   7190  H1  WAT   474      60.951  63.162  55.815
ATOM   7191  H2  WAT   474      60.778  64.521  55.172
TER   
ATOM   7192  O   WAT   475      58.452  64.240  57.200
ATOM   7193  H1  WAT   475      59.289  64.049  56.775
ATOM   7194  H2  WAT   475      58.691  64.712  57.997
TER   
ATOM   7195  O   WAT   476      49.802  73.820  56.123
ATOM   7196  H1  WAT   476      50.400  74.016  55.401
ATOM   7197  H2  WAT   476      48.930  73.980  55.761
TER   
ATOM   7198  O   WAT   477      49.467  59.095  66.411
ATOM   7199  H1  WAT   477      49.722  58.330  65.895
ATOM   7200  H2  WAT   477      49.763  59.843  65.893
TER   
ATOM   7201  O   WAT   478      55.274  65.691  65.784
ATOM   7202  H1  WAT   478      55.380  66.643  65.781
ATOM   7203  H2  WAT   478      55.623  65.414  66.631
TER   
ATOM   7204  O   WAT   479      58.696  62.972  65.131
ATOM   7205  H1  WAT   479      57.862  63.285  64.781
ATOM   7206  H2  WAT   479      59.113  62.527  64.394
TER   
ATOM   7207  O   WAT   480      57.079  65.145  61.666
ATOM   7208  H1  WAT   480      56.977  66.033  62.008
ATOM   7209  H2  WAT   480      56.922  64.578  62.421
TER   
ATOM   7210  O   WAT   481      47.265  63.961  70.387
ATOM   7211  H1  WAT   481      46.565  64.169  71.005
ATOM   7212  H2  WAT   481      47.582  64.814  70.088
TER   
ATOM   7213  O   WAT   482      48.321  67.037  61.007
ATOM   7214  H1  WAT   482      47.825  66.804  61.793
ATOM   7215  H2  WAT   482      47.680  66.989  60.297
TER   
ATOM   7216  O   WAT   483      54.193  64.478  72.945
ATOM   7217  H1  WAT   483      54.631  64.868  72.189
ATOM   7218  H2  WAT   483      54.430  65.045  73.679
TER   
ATOM   7219  O   WAT   484      55.870  59.511  64.182
ATOM   7220  H1  WAT   484      56.120  59.922  63.354
ATOM   7221  H2  WAT   484      54.918  59.607  64.219
TER   
ATOM   7222  O   WAT   485      58.262  59.659  65.805
ATOM   7223  H1  WAT   485      57.459  59.824  65.311
ATOM   7224  H2  WAT   485      58.622  60.530  65.976
TER   
ATOM   7225  O   WAT   486      58.947  55.506  62.424
ATOM   7226  H1  WAT   486      58.468  54.865  62.949
ATOM   7227  H2  WAT   486      58.478  56.328  62.564
TER   
ATOM   7228  O   WAT   487      58.957  61.193  62.792
ATOM   7229  H1  WAT   487      58.036  61.426  62.677
ATOM   7230  H2  WAT   487      59.131  60.555  62.099
TER   
ATOM   7231  O   WAT   488      56.351  67.119  59.529
ATOM   7232  H1  WAT   488      55.507  67.547  59.672
ATOM   7233  H2  WAT   488      56.449  66.528  60.276
TER   
ATOM   7234  O   WAT   489      58.893  62.054  59.112
ATOM   7235  H1  WAT   489      59.364  62.352  59.890
ATOM   7236  H2  WAT   489      58.937  62.794  58.507
TER   
ATOM   7237  O   WAT   490      58.264  66.905  71.112
ATOM   7238  H1  WAT   490      57.965  67.738  71.478
ATOM   7239  H2  WAT   490      57.460  66.412  70.950
TER   
ATOM   7240  O   WAT   491      50.528  60.144  61.240
ATOM   7241  H1  WAT   491      49.925  59.462  61.537
ATOM   7242  H2  WAT   491      50.190  60.949  61.633
TER   
ATOM   7243  O   WAT   492      52.464  60.422  56.090
ATOM   7244  H1  WAT   492      52.698  61.349  56.045
ATOM   7245  H2  WAT   492      53.303  59.965  56.138
TER   
ATOM   7246  O   WAT   493      61.899  68.102  63.657
ATOM   7247  H1  WAT   493      61.144  67.653  64.036
ATOM   7248  H2  WAT   493      62.604  67.960  64.290
TER   
ATOM   7249  O   WAT   494      57.509  62.340  68.983
ATOM   7250  H1  WAT   494      58.407  62.044  68.832
ATOM   7251  H2  WAT   494      57.505  62.641  69.891
TER   
ATOM   7252  O   WAT   495      49.900  64.728  65.127
ATOM   7253  H1  WAT   495      50.046  64.881  64.194
ATOM   7254  H2  WAT   495      49.192  65.329  65.361
TER   
ATOM   7255  O   WAT   496      62.276  61.201  51.252
ATOM   7256  H1  WAT   496      63.096  60.986  50.807
ATOM   7257  H2  WAT   496      62.497  61.182  52.183
TER   
ATOM   7258  O   WAT   497      63.061  58.946  62.464
ATOM   7259  H1  WAT   497      63.528  58.147  62.710
ATOM   7260  H2  WAT   497      62.548  59.172  63.239
TER   
ATOM   7261  O   WAT   498      62.448  61.545  54.125
ATOM   7262  H1  WAT   498      63.111  62.227  54.234
ATOM   7263  H2  WAT   498      62.740  60.834  54.696
TER   
ATOM   7264  O   WAT   499      56.437  63.953  64.036
ATOM   7265  H1  WAT   499      56.157  64.588  64.695
[truncated: 1,190,482 more chars]
