# Supplementary material for: Structural Analysis and Stochastic Modelling Suggest a Mechanism for Calmodulin Trapping by CaMKII
Source: PLoS One. 2012 Jan 18;7(1):e29406. doi: 10.1371/journal.pone.0029406 (PMC3261145; doi:10.1371/journal.pone.0029406)
Supplement: Dataset S2 — Structural model of calmodulin binding to the high-affinity binding site on a CaMKII subunit. When the inhibitory helix of CaMKII is allowed some flexibility, it moves away from the catalytic domain to accommodate for calmodulin binding to the high-affinity binding site. This exposes the catalytic site and the Thr286 autophosphorylation site. (TXT) [file pone.0029406.s003.txt]

REMARK                                                              
ATOM      1  N   LEU     1      68.154  41.545  42.923
ATOM      2  H1  LEU     1      67.998  40.859  42.198
ATOM      3  H2  LEU     1      67.902  41.269  43.861
ATOM      4  H3  LEU     1      69.137  41.753  43.023
ATOM      5  CA  LEU     1      67.497  42.833  42.623
ATOM      6  HA  LEU     1      67.834  43.151  41.636
ATOM      7  CB  LEU     1      65.954  42.657  42.585
ATOM      8 2HB  LEU     1      65.698  42.281  43.575
ATOM      9 3HB  LEU     1      65.545  43.667  42.575
ATOM     10  CG  LEU     1      65.292  41.722  41.561
ATOM     11  HG  LEU     1      64.221  41.922  41.606
ATOM     12  CD1 LEU     1      65.829  41.932  40.108
ATOM     13 1HD1 LEU     1      66.830  41.509  40.035
ATOM     14 2HD1 LEU     1      65.230  41.379  39.385
ATOM     15 3HD1 LEU     1      65.760  43.001  39.909
ATOM     16  CD2 LEU     1      65.443  40.289  41.958
ATOM     17 1HD2 LEU     1      65.375  40.115  43.032
ATOM     18 2HD2 LEU     1      64.610  39.716  41.549
ATOM     19 3HD2 LEU     1      66.359  39.941  41.480
ATOM     20  C   LEU     1      67.758  43.824  43.779
ATOM     21  O   LEU     1      67.455  43.447  44.941
ATOM     22  N   THR     2      68.024  45.083  43.413
ATOM     23  H   THR     2      68.028  45.308  42.428
ATOM     24  CA  THR     2      67.982  46.183  44.372
ATOM     25  HA  THR     2      68.448  45.818  45.287
ATOM     26  CB  THR     2      68.808  47.409  43.974
ATOM     27  HB  THR     2      68.691  48.122  44.790
ATOM     28  CG2 THR     2      70.265  47.093  43.601
ATOM     29 1HG2 THR     2      70.274  46.329  42.824
ATOM     30 2HG2 THR     2      70.749  47.945  43.124
ATOM     31 3HG2 THR     2      70.830  46.745  44.466
ATOM     32  OG1 THR     2      68.277  48.030  42.799
ATOM     33 1HG  THR     2      68.592  48.937  42.800
ATOM     34  C   THR     2      66.491  46.575  44.702
ATOM     35  O   THR     2      65.541  46.100  44.063
ATOM     36  N   GLU     3      66.318  47.214  45.880
ATOM     37  H   GLU     3      67.170  47.420  46.382
ATOM     38  CA  GLU     3      65.008  47.477  46.457
ATOM     39  HA  GLU     3      64.422  46.589  46.696
ATOM     40  CB  GLU     3      65.306  48.282  47.731
ATOM     41 2HB  GLU     3      65.772  47.574  48.416
ATOM     42 3HB  GLU     3      65.990  49.077  47.435
ATOM     43  CG  GLU     3      64.142  48.946  48.493
ATOM     44 2HG  GLU     3      64.569  49.553  49.291
ATOM     45 3HG  GLU     3      63.601  49.595  47.804
ATOM     46  CD  GLU     3      63.238  47.877  49.074
ATOM     47  OE1 GLU     3      62.079  47.817  48.593
ATOM     48  OE2 GLU     3      63.676  47.058  49.933
ATOM     49  C   GLU     3      64.064  48.264  45.519
ATOM     50  O   GLU     3      62.975  47.777  45.162
ATOM     51  N   GLU     4      64.687  49.320  44.904
ATOM     52  H   GLU     4      65.618  49.637  45.135
ATOM     53  CA  GLU     4      64.049  50.052  43.856
ATOM     54  HA  GLU     4      63.118  50.437  44.272
ATOM     55  CB  GLU     4      64.926  51.281  43.555
ATOM     56 2HB  GLU     4      65.140  51.711  44.533
ATOM     57 3HB  GLU     4      65.859  50.919  43.123
ATOM     58  CG  GLU     4      64.400  52.401  42.595
ATOM     59 2HG  GLU     4      64.422  51.938  41.608
ATOM     60 3HG  GLU     4      63.352  52.532  42.866
ATOM     61  CD  GLU     4      65.227  53.705  42.618
ATOM     62  OE1 GLU     4      66.125  53.877  41.735
ATOM     63  OE2 GLU     4      65.254  54.465  43.608
ATOM     64  C   GLU     4      63.752  49.279  42.554
ATOM     65  O   GLU     4      62.573  49.308  42.086
ATOM     66  N   GLN     5      64.600  48.357  42.022
ATOM     67  H   GLN     5      65.462  48.328  42.546
ATOM     68  CA  GLN     5      64.265  47.472  40.864
ATOM     69  HA  GLN     5      63.966  48.156  40.069
ATOM     70  CB  GLN     5      65.446  46.660  40.364
ATOM     71 2HB  GLN     5      65.704  46.001  41.193
ATOM     72 3HB  GLN     5      65.108  45.930  39.628
ATOM     73  CG  GLN     5      66.754  47.357  39.871
ATOM     74 2HG  GLN     5      66.495  47.850  38.934
ATOM     75 3HG  GLN     5      67.030  48.184  40.524
ATOM     76  CD  GLN     5      67.992  46.517  39.699
ATOM     77  OE1 GLN     5      68.374  46.128  38.605
ATOM     78  NE2 GLN     5      68.621  46.148  40.754
ATOM     79 1HE2 GLN     5      69.538  45.835  40.468
ATOM     80 2HE2 GLN     5      68.531  46.846  41.478
ATOM     81  C   GLN     5      63.084  46.476  41.084
ATOM     82  O   GLN     5      62.366  46.059  40.182
ATOM     83  N   ILE     6      62.763  46.166  42.345
ATOM     84  H   ILE     6      63.358  46.542  43.070
ATOM     85  CA  ILE     6      61.637  45.205  42.630
ATOM     86  HA  ILE     6      61.578  44.413  41.884
ATOM     87  CB  ILE     6      61.795  44.546  44.027
ATOM     88  HB  ILE     6      61.691  45.340  44.767
ATOM     89  CG2 ILE     6      60.578  43.572  44.243
ATOM     90 1HG2 ILE     6      60.705  42.702  43.598
ATOM     91 2HG2 ILE     6      60.687  43.181  45.255
ATOM     92 3HG2 ILE     6      59.610  44.057  44.120
ATOM     93  CG1 ILE     6      63.123  43.833  44.298
ATOM     94 2HG1 ILE     6      63.238  42.859  43.823
ATOM     95 3HG1 ILE     6      63.920  44.510  43.990
ATOM     96  CD1 ILE     6      63.312  43.678  45.815
ATOM     97 1HD1 ILE     6      62.709  42.859  46.209
ATOM     98 2HD1 ILE     6      64.353  43.520  46.095
ATOM     99 3HD1 ILE     6      63.016  44.617  46.282
ATOM    100  C   ILE     6      60.341  45.994  42.499
ATOM    101  O   ILE     6      59.303  45.419  42.123
ATOM    102  N   ALA     7      60.318  47.287  42.818
ATOM    103  H   ALA     7      61.185  47.762  43.024
ATOM    104  CA  ALA     7      59.046  48.061  42.679
ATOM    105  HA  ALA     7      58.171  47.541  43.070
ATOM    106  CB  ALA     7      59.274  49.365  43.446
ATOM    107 1HB  ALA     7      60.066  49.957  42.987
ATOM    108 2HB  ALA     7      58.312  49.873  43.388
ATOM    109 3HB  ALA     7      59.495  49.251  44.507
ATOM    110  C   ALA     7      58.840  48.317  41.184
ATOM    111  O   ALA     7      57.727  48.168  40.659
ATOM    112  N   GLU     8      59.930  48.635  40.473
ATOM    113  H   GLU     8      60.786  48.821  40.975
ATOM    114  CA  GLU     8      59.866  48.818  39.052
ATOM    115  HA  GLU     8      59.090  49.572  38.923
ATOM    116  CB  GLU     8      61.175  49.278  38.502
ATOM    117 2HB  GLU     8      61.866  48.442  38.602
ATOM    118 3HB  GLU     8      61.066  49.454  37.432
ATOM    119  CG  GLU     8      61.705  50.635  38.998
ATOM    120 2HG  GLU     8      60.898  51.365  38.943
ATOM    121 3HG  GLU     8      61.966  50.603  40.056
ATOM    122  CD  GLU     8      62.876  51.089  38.122
ATOM    123  OE1 GLU     8      62.842  52.109  37.392
ATOM    124  OE2 GLU     8      63.861  50.354  38.042
ATOM    125  C   GLU     8      59.508  47.514  38.315
ATOM    126  O   GLU     8      58.867  47.571  37.276
ATOM    127  N   PHE     9      59.846  46.310  38.804
ATOM    128  H   PHE     9      60.449  46.304  39.614
ATOM    129  CA  PHE     9      59.402  45.043  38.207
ATOM    130  HA  PHE     9      59.281  45.069  37.124
ATOM    131  CB  PHE     9      60.382  43.895  38.476
ATOM    132 2HB  PHE     9      60.672  43.868  39.527
ATOM    133 3HB  PHE     9      59.735  43.027  38.350
ATOM    134  CG  PHE     9      61.529  43.750  37.545
ATOM    135  CD1 PHE     9      61.359  43.644  36.153
ATOM    136  HD1 PHE     9      60.366  43.633  35.730
ATOM    137  CE1 PHE     9      62.489  43.657  35.304
ATOM    138  HE1 PHE     9      62.323  43.647  34.237
ATOM    139  CZ  PHE     9      63.766  43.697  35.873
ATOM    140  HZ  PHE     9      64.615  43.606  35.212
ATOM    141  CE2 PHE     9      63.977  43.759  37.269
ATOM    142  HE2 PHE     9      65.012  43.799  37.575
ATOM    143  CD2 PHE     9      62.816  43.782  38.119
ATOM    144  HD2 PHE     9      62.920  43.842  39.192
ATOM    145  C   PHE     9      58.052  44.723  38.711
ATOM    146  O   PHE     9      57.387  44.100  37.870
ATOM    147  N   LYS    10      57.554  45.133  39.862
ATOM    148  H   LYS    10      58.066  45.605  40.594
ATOM    149  CA  LYS    10      56.118  45.022  40.118
ATOM    150  HA  LYS    10      55.855  43.964  40.117
ATOM    151  CB  LYS    10      55.793  45.581  41.574
ATOM    152 2HB  LYS    10      56.179  44.882  42.316
ATOM    153 3HB  LYS    10      56.398  46.484  41.656
ATOM    154  CG  LYS    10      54.288  45.860  41.873
ATOM    155 2HG  LYS    10      54.382  46.462  42.777
ATOM    156 3HG  LYS    10      53.861  46.472  41.079
ATOM    157  CD  LYS    10      53.464  44.544  42.030
ATOM    158 2HD  LYS    10      52.569  44.541  41.408
ATOM    159 3HD  LYS    10      54.062  43.695  41.696
ATOM    160  CE  LYS    10      53.171  44.542  43.577
ATOM    161 2HE  LYS    10      54.129  44.693  44.074
ATOM    162 3HE  LYS    10      52.506  45.329  43.932
ATOM    163  NZ  LYS    10      52.640  43.205  43.979
ATOM    164 1HZ  LYS    10      53.297  42.516  43.640
ATOM    165 2HZ  LYS    10      52.628  43.113  44.984
ATOM    166 3HZ  LYS    10      51.757  42.952  43.560
ATOM    167  C   LYS    10      55.306  45.749  39.066
ATOM    168  O   LYS    10      54.357  45.172  38.524
ATOM    169  N   GLU    11      55.684  46.985  38.780
ATOM    170  H   GLU    11      56.455  47.334  39.331
ATOM    171  CA  GLU    11      55.208  47.714  37.607
ATOM    172  HA  GLU    11      54.125  47.760  37.713
ATOM    173  CB  GLU    11      55.734  49.112  37.720
ATOM    174 2HB  GLU    11      56.516  49.218  38.472
ATOM    175 3HB  GLU    11      56.295  49.360  36.819
ATOM    176  CG  GLU    11      54.650  50.132  38.003
ATOM    177 2HG  GLU    11      53.947  49.720  38.727
ATOM    178 3HG  GLU    11      55.006  51.042  38.486
ATOM    179  CD  GLU    11      54.067  50.330  36.630
ATOM    180  OE1 GLU    11      54.846  50.755  35.789
ATOM    181  OE2 GLU    11      52.896  50.102  36.343
ATOM    182  C   GLU    11      55.488  47.101  36.230
ATOM    183  O   GLU    11      54.544  47.132  35.425
ATOM    184  N   ALA    12      56.609  46.413  36.012
ATOM    185  H   ALA    12      57.416  46.491  36.614
ATOM    186  CA  ALA    12      56.700  45.632  34.795
ATOM    187  HA  ALA    12      56.316  46.302  34.026
ATOM    188  CB  ALA    12      58.104  45.318  34.348
ATOM    189 1HB  ALA    12      58.727  46.169  34.625
ATOM    190 2HB  ALA    12      58.455  44.398  34.816
ATOM    191 3HB  ALA    12      58.058  45.152  33.272
ATOM    192  C   ALA    12      55.793  44.372  34.801
ATOM    193  O   ALA    12      55.536  43.951  33.665
ATOM    194  N   PHE    13      55.335  43.864  35.963
ATOM    195  H   PHE    13      55.745  44.324  36.763
ATOM    196  CA  PHE    13      54.380  42.788  36.049
ATOM    197  HA  PHE    13      54.538  42.087  35.229
ATOM    198  CB  PHE    13      54.575  42.069  37.376
ATOM    199 2HB  PHE    13      55.640  42.004  37.599
ATOM    200 3HB  PHE    13      54.136  42.628  38.202
ATOM    201  CG  PHE    13      53.917  40.687  37.425
ATOM    202  CD1 PHE    13      53.954  39.822  36.340
ATOM    203  HD1 PHE    13      54.232  40.140  35.346
ATOM    204  CE1 PHE    13      53.540  38.490  36.556
ATOM    205  HE1 PHE    13      53.544  37.786  35.738
ATOM    206  CZ  PHE    13      53.115  38.083  37.854
ATOM    207  HZ  PHE    13      52.805  37.057  37.989
ATOM    208  CE2 PHE    13      53.157  38.990  38.933
ATOM    209  HE2 PHE    13      52.773  38.734  39.909
ATOM    210  CD2 PHE    13      53.486  40.275  38.665
ATOM    211  HD2 PHE    13      53.418  40.956  39.500
ATOM    212  C   PHE    13      52.959  43.284  35.897
ATOM    213  O   PHE    13      52.182  42.707  35.113
ATOM    214  N   SER    14      52.629  44.510  36.406
ATOM    215  H   SER    14      53.399  44.974  36.867
ATOM    216  CA  SER    14      51.350  45.177  36.262
ATOM    217  HA  SER    14      50.622  44.541  36.766
ATOM    218  CB  SER    14      51.308  46.517  37.043
ATOM    219 2HB  SER    14      52.121  47.153  36.694
ATOM    220 3HB  SER    14      50.353  47.015  36.877
ATOM    221  OG  SER    14      51.616  46.275  38.395
ATOM    222  HG  SER    14      52.561  46.108  38.392
ATOM    223  C   SER    14      50.854  45.330  34.793
ATOM    224  O   SER    14      49.658  45.362  34.626
ATOM    225  N   LEU    15      51.771  45.360  33.830
ATOM    226  H   LEU    15      52.742  45.385  34.107
ATOM    227  CA  LEU    15      51.523  45.176  32.328
ATOM    228  HA  LEU    15      50.817  45.927  31.973
ATOM    229  CB  LEU    15      52.823  45.414  31.550
ATOM    230 2HB  LEU    15      53.195  46.358  31.950
ATOM    231 3HB  LEU    15      53.486  44.597  31.835
ATOM    232  CG  LEU    15      52.678  45.442  30.000
ATOM    233  HG  LEU    15      52.001  46.263  29.766
ATOM    234  CD1 LEU    15      54.090  45.957  29.511
ATOM    235 1HD1 LEU    15      54.074  46.055  28.426
ATOM    236 2HD1 LEU    15      54.228  46.946  29.949
ATOM    237 3HD1 LEU    15      54.846  45.277  29.905
ATOM    238  CD2 LEU    15      52.325  44.210  29.124
ATOM    239 1HD2 LEU    15      51.300  43.886  29.306
ATOM    240 2HD2 LEU    15      52.412  44.451  28.065
ATOM    241 3HD2 LEU    15      53.052  43.416  29.296
ATOM    242  C   LEU    15      50.884  43.816  32.046
ATOM    243  O   LEU    15      49.732  43.839  31.581
ATOM    244  N   PHE    16      51.522  42.691  32.292
ATOM    245  H   PHE    16      52.345  42.689  32.879
ATOM    246  CA  PHE    16      51.050  41.314  31.997
ATOM    247  HA  PHE    16      50.891  41.170  30.929
ATOM    248  CB  PHE    16      52.288  40.449  32.218
ATOM    249 2HB  PHE    16      52.577  40.477  33.269
ATOM    250 3HB  PHE    16      51.994  39.428  31.977
ATOM    251  CG  PHE    16      53.509  40.693  31.299
ATOM    252  CD1 PHE    16      53.758  39.865  30.235
ATOM    253  HD1 PHE    16      53.026  39.138  29.915
ATOM    254  CE1 PHE    16      54.929  39.984  29.486
ATOM    255  HE1 PHE    16      55.043  39.229  28.723
ATOM    256  CZ  PHE    16      55.853  41.002  29.758
ATOM    257  HZ  PHE    16      56.735  41.059  29.137
ATOM    258  CE2 PHE    16      55.616  41.922  30.830
ATOM    259  HE2 PHE    16      56.228  42.792  31.019
ATOM    260  CD2 PHE    16      54.453  41.695  31.640
ATOM    261  HD2 PHE    16      54.269  42.354  32.476
ATOM    262  C   PHE    16      49.947  40.767  32.887
ATOM    263  O   PHE    16      49.260  39.806  32.561
ATOM    264  N   ASP    17      49.846  41.391  34.096
ATOM    265  H   ASP    17      50.629  41.942  34.417
ATOM    266  CA  ASP    17      48.829  41.173  35.108
ATOM    267  HA  ASP    17      48.621  40.104  35.165
ATOM    268  CB  ASP    17      49.329  41.649  36.526
ATOM    269 2HB  ASP    17      50.102  40.948  36.840
ATOM    270 3HB  ASP    17      49.777  42.639  36.446
ATOM    271  CG  ASP    17      48.294  41.777  37.648
ATOM    272  OD1 ASP    17      47.410  40.934  37.622
ATOM    273  OD2 ASP    17      48.432  42.608  38.579
ATOM    274  C   ASP    17      47.489  41.760  34.677
ATOM    275  O   ASP    17      47.067  42.823  35.107
ATOM    276  N   LYS    18      46.963  41.118  33.691
ATOM    277  H   LYS    18      47.520  40.361  33.322
ATOM    278  CA  LYS    18      46.015  41.714  32.723
ATOM    279  HA  LYS    18      46.427  42.674  32.413
ATOM    280  CB  LYS    18      46.030  40.902  31.390
ATOM    281 2HB  LYS    18      46.423  39.894  31.519
ATOM    282 3HB  LYS    18      45.021  40.772  30.998
ATOM    283  CG  LYS    18      46.944  41.566  30.322
ATOM    284 2HG  LYS    18      47.913  41.784  30.769
ATOM    285 3HG  LYS    18      47.180  40.821  29.562
ATOM    286  CD  LYS    18      46.386  42.828  29.739
ATOM    287 2HD  LYS    18      45.639  42.592  28.982
ATOM    288 3HD  LYS    18      45.782  43.356  30.476
ATOM    289  CE  LYS    18      47.406  43.810  29.139
ATOM    290 2HE  LYS    18      48.316  43.236  28.965
ATOM    291 3HE  LYS    18      47.029  44.182  28.187
ATOM    292  NZ  LYS    18      47.797  44.934  30.025
ATOM    293 1HZ  LYS    18      47.005  45.502  30.289
ATOM    294 2HZ  LYS    18      48.249  44.484  30.808
ATOM    295 3HZ  LYS    18      48.448  45.458  29.458
ATOM    296  C   LYS    18      44.638  42.115  33.175
ATOM    297  O   LYS    18      43.920  42.725  32.346
ATOM    298  N   ASP    19      44.208  41.663  34.393
ATOM    299  H   ASP    19      44.834  41.130  34.979
ATOM    300  CA  ASP    19      43.123  42.334  35.072
ATOM    301  HA  ASP    19      43.079  43.323  34.618
ATOM    302  CB  ASP    19      41.775  41.690  34.738
ATOM    303 2HB  ASP    19      40.982  42.265  35.216
ATOM    304 3HB  ASP    19      41.584  41.449  33.692
ATOM    305  CG  ASP    19      41.700  40.285  35.310
ATOM    306  OD1 ASP    19      40.857  39.915  36.177
ATOM    307  OD2 ASP    19      42.426  39.409  34.814
ATOM    308  C   ASP    19      43.343  42.601  36.574
ATOM    309  O   ASP    19      42.424  43.262  37.043
ATOM    310  N   GLY    20      44.395  42.225  37.271
ATOM    311  H   GLY    20      44.851  41.443  36.822
ATOM    312  CA  GLY    20      44.755  42.573  38.668
ATOM    313 2HA  GLY    20      45.784  42.913  38.781
ATOM    314 3HA  GLY    20      44.102  43.369  39.028
ATOM    315  C   GLY    20      44.440  41.451  39.643
ATOM    316  O   GLY    20      43.601  41.679  40.515
ATOM    317  N   ASP    21      45.281  40.406  39.546
ATOM    318  H   ASP    21      45.838  40.577  38.722
ATOM    319  CA  ASP    21      45.581  39.487  40.672
ATOM    320  HA  ASP    21      45.150  39.885  41.590
ATOM    321  CB  ASP    21      44.925  38.110  40.448
ATOM    322 2HB  ASP    21      43.866  38.242  40.226
ATOM    323 3HB  ASP    21      45.405  37.792  39.523
ATOM    324  CG  ASP    21      45.104  37.207  41.656
ATOM    325  OD1 ASP    21      46.034  36.347  41.630
ATOM    326  OD2 ASP    21      44.255  37.247  42.571
ATOM    327  C   ASP    21      47.136  39.335  40.909
ATOM    328  O   ASP    21      47.581  39.029  42.051
ATOM    329  N   GLY    22      47.979  39.723  39.915
ATOM    330  H   GLY    22      47.534  40.090  39.086
ATOM    331  CA  GLY    22      49.432  39.488  39.920
ATOM    332 2HA  GLY    22      49.884  40.182  39.212
ATOM    333 3HA  GLY    22      49.871  39.550  40.916
ATOM    334  C   GLY    22      49.710  38.057  39.452
ATOM    335  O   GLY    22      50.229  37.262  40.220
ATOM    336  N   THR    23      49.322  37.750  38.216
ATOM    337  H   THR    23      49.144  38.570  37.655
ATOM    338  CA  THR    23      49.687  36.507  37.534
ATOM    339  HA  THR    23      50.758  36.404  37.712
ATOM    340  CB  THR    23      49.011  35.334  38.217
ATOM    341  HB  THR    23      49.183  35.312  39.293
ATOM    342  CG2 THR    23      47.467  35.347  38.188
ATOM    343 1HG2 THR    23      47.086  35.128  37.191
ATOM    344 2HG2 THR    23      47.059  34.558  38.819
ATOM    345 3HG2 THR    23      47.036  36.265  38.585
ATOM    346  OG1 THR    23      49.387  34.125  37.605
ATOM    347 1HG  THR    23      50.345  34.187  37.602
ATOM    348  C   THR    23      49.311  36.632  36.049
ATOM    349  O   THR    23      48.655  37.580  35.572
ATOM    350  N   ILE    24      49.720  35.648  35.251
ATOM    351  H   ILE    24      50.066  34.830  35.731
ATOM    352  CA  ILE    24      49.483  35.521  33.792
ATOM    353  HA  ILE    24      48.583  36.122  33.658
ATOM    354  CB  ILE    24      50.675  35.969  32.940
ATOM    355  HB  ILE    24      51.359  35.161  32.682
ATOM    356  CG2 ILE    24      50.100  36.386  31.556
ATOM    357 1HG2 ILE    24      49.295  37.115  31.648
ATOM    358 2HG2 ILE    24      50.906  36.803  30.952
ATOM    359 3HG2 ILE    24      49.692  35.452  31.168
ATOM    360  CG1 ILE    24      51.722  36.946  33.501
ATOM    361 2HG1 ILE    24      51.151  37.853  33.698
ATOM    362 3HG1 ILE    24      51.971  36.522  34.474
ATOM    363  CD1 ILE    24      53.070  37.164  32.766
ATOM    364 1HD1 ILE    24      52.945  37.414  31.712
ATOM    365 2HD1 ILE    24      53.674  37.927  33.257
ATOM    366 3HD1 ILE    24      53.592  36.224  32.943
ATOM    367  C   ILE    24      49.118  34.072  33.480
ATOM    368  O   ILE    24      49.676  33.153  34.093
ATOM    369  N   THR    25      48.133  33.847  32.634
ATOM    370  H   THR    25      47.674  34.664  32.256
ATOM    371  CA  THR    25      47.921  32.586  31.984
ATOM    372  HA  THR    25      48.404  31.757  32.501
ATOM    373  CB  THR    25      46.403  32.321  31.976
ATOM    374  HB  THR    25      46.320  31.401  31.397
ATOM    375  CG2 THR    25      45.759  32.140  33.361
ATOM    376 1HG2 THR    25      46.000  33.022  33.955
ATOM    377 2HG2 THR    25      44.680  32.001  33.432
ATOM    378 3HG2 THR    25      46.178  31.278  33.880
ATOM    379  OG1 THR    25      45.705  33.242  31.227
ATOM    380 1HG  THR    25      45.727  34.026  31.780
ATOM    381  C   THR    25      48.348  32.497  30.482
ATOM    382  O   THR    25      48.549  33.557  29.918
ATOM    383  N   THR    26      48.349  31.338  29.892
ATOM    384  H   THR    26      48.128  30.550  30.484
ATOM    385  CA  THR    26      48.756  31.064  28.503
ATOM    386  HA  THR    26      49.785  31.413  28.420
ATOM    387  CB  THR    26      48.663  29.514  28.242
ATOM    388  HB  THR    26      48.807  29.317  27.180
ATOM    389  CG2 THR    26      49.810  28.840  28.957
ATOM    390 1HG2 THR    26      49.842  29.284  29.952
ATOM    391 2HG2 THR    26      49.691  27.762  29.062
ATOM    392 3HG2 THR    26      50.693  29.060  28.356
ATOM    393  OG1 THR    26      47.421  29.061  28.726
ATOM    394 1HG  THR    26      47.473  28.103  28.713
ATOM    395  C   THR    26      47.896  31.825  27.477
ATOM    396  O   THR    26      48.517  32.204  26.470
ATOM    397  N   LYS    27      46.624  32.138  27.793
ATOM    398  H   LYS    27      46.326  31.680  28.643
ATOM    399  CA  LYS    27      45.701  33.007  27.037
ATOM    400  HA  LYS    27      45.725  32.733  25.982
ATOM    401  CB  LYS    27      44.325  32.755  27.665
ATOM    402 2HB  LYS    27      44.426  33.188  28.661
ATOM    403 3HB  LYS    27      43.634  33.430  27.160
ATOM    404  CG  LYS    27      43.782  31.277  27.499
ATOM    405 2HG  LYS    27      42.727  31.441  27.283
ATOM    406 3HG  LYS    27      44.329  30.795  26.689
ATOM    407  CD  LYS    27      43.834  30.546  28.868
ATOM    408 2HD  LYS    27      44.872  30.334  29.124
ATOM    409 3HD  LYS    27      43.451  31.207  29.645
ATOM    410  CE  LYS    27      42.962  29.274  28.917
ATOM    411 2HE  LYS    27      42.698  29.009  29.941
ATOM    412 3HE  LYS    27      42.000  29.530  28.474
ATOM    413  NZ  LYS    27      43.590  28.122  28.169
ATOM    414 1HZ  LYS    27      43.000  27.303  28.135
ATOM    415 2HZ  LYS    27      43.899  28.356  27.236
ATOM    416 3HZ  LYS    27      44.390  27.824  28.708
ATOM    417  C   LYS    27      46.073  34.490  27.173
ATOM    418  O   LYS    27      46.199  35.099  26.159
ATOM    419  N   GLU    28      46.218  35.036  28.375
ATOM    420  H   GLU    28      46.199  34.401  29.161
ATOM    421  CA  GLU    28      46.797  36.445  28.520
ATOM    422  HA  GLU    28      46.109  37.170  28.086
ATOM    423  CB  GLU    28      46.874  36.737  30.052
ATOM    424 2HB  GLU    28      47.441  35.993  30.611
ATOM    425 3HB  GLU    28      47.227  37.757  30.203
ATOM    426  CG  GLU    28      45.412  36.722  30.548
ATOM    427 2HG  GLU    28      44.802  37.598  30.328
ATOM    428 3HG  GLU    28      44.914  35.803  30.239
ATOM    429  CD  GLU    28      45.532  36.634  32.063
ATOM    430  OE1 GLU    28      45.833  35.557  32.584
ATOM    431  OE2 GLU    28      45.261  37.618  32.770
ATOM    432  C   GLU    28      48.232  36.592  27.864
ATOM    433  O   GLU    28      48.512  37.638  27.322
ATOM    434  N   LEU    29      49.059  35.545  27.832
ATOM    435  H   LEU    29      48.772  34.695  28.296
ATOM    436  CA  LEU    29      50.368  35.556  27.089
ATOM    437  HA  LEU    29      50.893  36.459  27.400
ATOM    438  CB  LEU    29      51.281  34.376  27.474
ATOM    439 2HB  LEU    29      50.757  33.421  27.464
ATOM    440 3HB  LEU    29      52.068  34.271  26.727
ATOM    441  CG  LEU    29      51.899  34.464  28.887
ATOM    442  HG  LEU    29      51.093  34.533  29.617
ATOM    443  CD1 LEU    29      52.669  33.158  29.222
ATOM    444 1HD1 LEU    29      53.464  32.903  28.520
ATOM    445 2HD1 LEU    29      53.242  33.250  30.144
ATOM    446 3HD1 LEU    29      52.051  32.263  29.284
ATOM    447  CD2 LEU    29      52.911  35.573  29.099
ATOM    448 1HD2 LEU    29      53.616  35.542  28.267
ATOM    449 2HD2 LEU    29      52.426  36.542  28.977
ATOM    450 3HD2 LEU    29      53.376  35.522  30.083
ATOM    451  C   LEU    29      50.140  35.757  25.599
ATOM    452  O   LEU    29      50.903  36.462  24.932
ATOM    453  N   GLY    30      49.066  35.189  25.066
ATOM    454  H   GLY    30      48.600  34.560  25.705
ATOM    455  CA  GLY    30      48.713  35.307  23.655
ATOM    456 2HA  GLY    30      49.479  34.813  23.057
ATOM    457 3HA  GLY    30      47.803  34.724  23.508
ATOM    458  C   GLY    30      48.387  36.760  23.246
ATOM    459  O   GLY    30      48.781  37.211  22.184
ATOM    460  N   THR    31      47.724  37.407  24.185
ATOM    461  H   THR    31      47.400  36.894  24.993
ATOM    462  CA  THR    31      47.145  38.721  23.897
ATOM    463  HA  THR    31      46.850  38.755  22.848
ATOM    464  CB  THR    31      45.897  38.946  24.814
ATOM    465  HB  THR    31      45.598  39.982  24.653
ATOM    466  CG2 THR    31      44.818  38.074  24.257
ATOM    467 1HG2 THR    31      43.975  37.976  24.941
ATOM    468 2HG2 THR    31      44.533  38.507  23.298
ATOM    469 3HG2 THR    31      45.247  37.090  24.063
ATOM    470  OG1 THR    31      46.008  38.575  26.158
ATOM    471 1HG  THR    31      45.328  39.120  26.559
ATOM    472  C   THR    31      48.232  39.828  24.120
ATOM    473  O   THR    31      48.299  40.772  23.391
ATOM    474  N   VAL    32      49.122  39.639  25.099
ATOM    475  H   VAL    32      48.880  38.851  25.681
ATOM    476  CA  VAL    32      50.344  40.483  25.067
ATOM    477  HA  VAL    32      50.049  41.464  24.696
ATOM    478  CB  VAL    32      50.935  40.761  26.474
ATOM    479  HB  VAL    32      51.680  41.556  26.438
ATOM    480  CG1 VAL    32      49.906  41.336  27.417
ATOM    481 1HG1 VAL    32      49.105  40.599  27.478
ATOM    482 2HG1 VAL    32      50.251  41.538  28.431
ATOM    483 3HG1 VAL    32      49.414  42.158  26.897
ATOM    484  CG2 VAL    32      51.577  39.550  27.133
ATOM    485 1HG2 VAL    32      52.430  39.243  26.527
ATOM    486 2HG2 VAL    32      51.845  39.800  28.159
ATOM    487 3HG2 VAL    32      50.814  38.775  27.214
ATOM    488  C   VAL    32      51.448  40.055  24.058
ATOM    489  O   VAL    32      52.117  40.959  23.609
ATOM    490  N   MET    33      51.544  38.864  23.480
ATOM    491  H   MET    33      50.909  38.131  23.762
ATOM    492  CA  MET    33      52.412  38.648  22.327
ATOM    493  HA  MET    33      53.389  39.082  22.540
ATOM    494  CB  MET    33      52.698  37.200  21.969
ATOM    495 2HB  MET    33      51.865  36.574  22.289
ATOM    496 3HB  MET    33      52.933  37.082  20.911
ATOM    497  CG  MET    33      53.956  36.692  22.673
ATOM    498 2HG  MET    33      54.828  37.328  22.520
ATOM    499 3HG  MET    33      53.633  36.678  23.713
ATOM    500  SD  MET    33      54.244  34.896  22.254
ATOM    501  CE  MET    33      55.818  34.578  23.192
ATOM    502 1HE  MET    33      55.701  34.427  24.265
ATOM    503 2HE  MET    33      56.262  33.639  22.861
ATOM    504 3HE  MET    33      56.516  35.388  22.980
ATOM    505  C   MET    33      51.933  39.357  21.012
ATOM    506  O   MET    33      52.722  40.107  20.368
ATOM    507  N   ARG    34      50.621  39.160  20.633
ATOM    508  H   ARG    34      50.046  38.574  21.221
ATOM    509  CA  ARG    34      49.867  39.733  19.477
ATOM    510  HA  ARG    34      50.467  39.653  18.570
ATOM    511  CB  ARG    34      48.530  39.088  19.259
ATOM    512 2HB  ARG    34      47.942  39.117  20.176
ATOM    513 3HB  ARG    34      48.039  39.582  18.421
ATOM    514  CG  ARG    34      48.713  37.660  18.664
ATOM    515 2HG  ARG    34      49.483  37.649  17.893
ATOM    516 3HG  ARG    34      48.995  36.965  19.455
ATOM    517  CD  ARG    34      47.396  37.138  18.033
ATOM    518 2HD  ARG    34      47.130  37.802  17.210
ATOM    519 3HD  ARG    34      47.546  36.148  17.603
ATOM    520  NE  ARG    34      46.368  37.081  19.019
ATOM    521  HE  ARG    34      45.890  37.936  19.263
ATOM    522  CZ  ARG    34      46.120  36.185  19.961
ATOM    523  NH1 ARG    34      46.767  35.108  20.166
ATOM    524 1HH1 ARG    34      47.597  34.706  19.756
ATOM    525 2HH1 ARG    34      46.091  34.429  20.486
ATOM    526  NH2 ARG    34      45.041  36.443  20.582
ATOM    527 1HH2 ARG    34      44.443  37.213  20.319
ATOM    528 2HH2 ARG    34      44.619  35.809  21.245
ATOM    529  C   ARG    34      49.711  41.266  19.536
ATOM    530  O   ARG    34      49.863  41.840  18.468
ATOM    531  N   SER    35      49.542  41.880  20.714
ATOM    532  H   SER    35      49.296  41.412  21.574
ATOM    533  CA  SER    35      49.732  43.340  20.909
ATOM    534  HA  SER    35      48.823  43.774  20.491
ATOM    535  CB  SER    35      49.737  43.588  22.415
ATOM    536 2HB  SER    35      48.777  43.504  22.923
ATOM    537 3HB  SER    35      50.385  42.823  22.845
ATOM    538  OG  SER    35      50.353  44.828  22.756
ATOM    539  HG  SER    35      49.658  45.364  23.145
ATOM    540  C   SER    35      51.119  43.754  20.344
ATOM    541  O   SER    35      51.305  44.643  19.435
ATOM    542  N   LEU    36      52.234  43.095  20.801
ATOM    543  H   LEU    36      52.143  42.345  21.472
ATOM    544  CA  LEU    36      53.566  43.321  20.300
ATOM    545  HA  LEU    36      53.566  44.378  20.033
ATOM    546  CB  LEU    36      54.515  42.963  21.444
ATOM    547 2HB  LEU    36      54.130  42.052  21.902
ATOM    548 3HB  LEU    36      55.515  42.678  21.116
ATOM    549  CG  LEU    36      54.674  43.995  22.582
ATOM    550  HG  LEU    36      53.662  44.328  22.813
ATOM    551  CD1 LEU    36      55.208  43.222  23.781
ATOM    552 1HD1 LEU    36      56.237  42.905  23.612
ATOM    553 2HD1 LEU    36      54.976  43.777  24.690
ATOM    554 3HD1 LEU    36      54.679  42.278  23.909
ATOM    555  CD2 LEU    36      55.600  45.157  22.164
ATOM    556 1HD2 LEU    36      55.194  45.627  21.269
ATOM    557 2HD2 LEU    36      55.648  45.952  22.908
ATOM    558 3HD2 LEU    36      56.608  44.820  21.920
ATOM    559  C   LEU    36      53.873  42.622  18.998
ATOM    560  O   LEU    36      55.038  42.307  18.673
ATOM    561  N   GLY    37      52.877  42.176  18.251
ATOM    562  H   GLY    37      51.942  42.285  18.618
ATOM    563  CA  GLY    37      52.925  42.001  16.848
ATOM    564 2HA  GLY    37      52.014  42.366  16.375
ATOM    565 3HA  GLY    37      53.667  42.705  16.471
ATOM    566  C   GLY    37      53.239  40.574  16.435
ATOM    567  O   GLY    37      53.381  40.415  15.228
ATOM    568  N   GLN    38      53.239  39.567  17.325
ATOM    569  H   GLN    38      53.183  39.724  18.321
ATOM    570  CA  GLN    38      53.620  38.234  16.911
ATOM    571  HA  GLN    38      53.738  38.144  15.831
ATOM    572  CB  GLN    38      54.946  37.877  17.480
ATOM    573 2HB  GLN    38      54.822  37.742  18.554
ATOM    574 3HB  GLN    38      55.209  36.855  17.208
ATOM    575  CG  GLN    38      56.126  38.757  17.123
ATOM    576 2HG  GLN    38      56.062  39.831  17.302
ATOM    577 3HG  GLN    38      56.954  38.429  17.751
ATOM    578  CD  GLN    38      56.660  38.516  15.735
ATOM    579  OE1 GLN    38      56.977  37.374  15.460
ATOM    580  NE2 GLN    38      56.952  39.596  15.003
ATOM    581 1HE2 GLN    38      57.219  39.445  14.040
ATOM    582 2HE2 GLN    38      56.854  40.482  15.476
ATOM    583  C   GLN    38      52.501  37.216  17.388
ATOM    584  O   GLN    38      51.792  37.319  18.383
ATOM    585  N   ASN    39      52.318  36.134  16.653
ATOM    586  H   ASN    39      53.000  35.927  15.937
ATOM    587  CA  ASN    39      51.106  35.231  16.633
ATOM    588  HA  ASN    39      50.300  35.576  17.280
ATOM    589  CB  ASN    39      50.472  35.324  15.237
ATOM    590 2HB  ASN    39      50.090  36.329  15.058
ATOM    591 3HB  ASN    39      51.260  35.161  14.502
ATOM    592  CG  ASN    39      49.289  34.351  14.963
ATOM    593  OD1 ASN    39      48.492  34.084  15.784
ATOM    594  ND2 ASN    39      49.296  33.664  13.842
ATOM    595 1HD2 ASN    39      48.637  32.900  13.890
ATOM    596 2HD2 ASN    39      50.050  33.652  13.171
ATOM    597  C   ASN    39      51.453  33.756  17.018
ATOM    598  O   ASN    39      51.744  32.972  16.124
ATOM    599  N   PRO    40      51.537  33.373  18.282
ATOM    600  CD  PRO    40      51.281  34.168  19.488
ATOM    601 2HD  PRO    40      50.233  34.468  19.472
ATOM    602 3HD  PRO    40      51.885  35.074  19.527
ATOM    603  CG  PRO    40      51.529  33.307  20.651
ATOM    604 2HG  PRO    40      50.534  32.972  20.942
ATOM    605 3HG  PRO    40      51.893  33.820  21.542
ATOM    606  CB  PRO    40      52.273  32.109  20.138
ATOM    607 2HB  PRO    40      52.067  31.242  20.767
ATOM    608 3HB  PRO    40      53.343  32.279  20.255
ATOM    609  CA  PRO    40      51.882  31.974  18.667
ATOM    610  HA  PRO    40      52.677  31.515  18.079
ATOM    611  C   PRO    40      50.700  31.006  18.783
ATOM    612  O   PRO    40      49.504  31.259  19.072
ATOM    613  N   THR    41      51.055  29.724  18.573
ATOM    614  H   THR    41      52.042  29.584  18.414
ATOM    615  CA  THR    41      50.338  28.519  19.018
ATOM    616  HA  THR    41      49.273  28.634  18.815
ATOM    617  CB  THR    41      50.847  27.191  18.451
ATOM    618  HB  THR    41      50.049  26.476  18.653
ATOM    619  CG2 THR    41      51.266  27.341  16.964
ATOM    620 1HG2 THR    41      52.171  27.944  16.903
ATOM    621 2HG2 THR    41      51.356  26.335  16.553
ATOM    622 3HG2 THR    41      50.466  27.821  16.400
ATOM    623  OG1 THR    41      51.928  26.702  19.187
ATOM    624 1HG  THR    41      52.298  26.107  18.530
ATOM    625  C   THR    41      50.349  28.377  20.553
ATOM    626  O   THR    41      51.314  28.796  21.177
ATOM    627  N   GLU    42      49.398  27.625  21.139
ATOM    628  H   GLU    42      48.644  27.378  20.513
ATOM    629  CA  GLU    42      49.270  27.316  22.551
ATOM    630  HA  GLU    42      49.381  28.229  23.137
ATOM    631  CB  GLU    42      47.863  26.733  22.871
ATOM    632 2HB  GLU    42      47.833  25.666  22.651
ATOM    633 3HB  GLU    42      47.732  26.838  23.948
ATOM    634  CG  GLU    42      46.620  27.307  22.136
ATOM    635 2HG  GLU    42      45.705  27.207  22.719
ATOM    636 3HG  GLU    42      46.631  28.397  22.144
ATOM    637  CD  GLU    42      46.336  26.889  20.699
ATOM    638  OE1 GLU    42      47.073  27.325  19.786
ATOM    639  OE2 GLU    42      45.313  26.238  20.419
ATOM    640  C   GLU    42      50.395  26.447  23.009
ATOM    641  O   GLU    42      50.828  26.588  24.189
ATOM    642  N   ALA    43      51.076  25.678  22.145
ATOM    643  H   ALA    43      50.884  25.796  21.161
ATOM    644  CA  ALA    43      52.412  25.089  22.517
ATOM    645  HA  ALA    43      52.195  24.552  23.440
ATOM    646  CB  ALA    43      52.824  23.986  21.531
ATOM    647 1HB  ALA    43      52.936  24.392  20.525
ATOM    648 2HB  ALA    43      53.802  23.662  21.888
ATOM    649 3HB  ALA    43      52.161  23.132  21.667
ATOM    650  C   ALA    43      53.558  25.997  22.810
ATOM    651  O   ALA    43      54.226  25.705  23.743
ATOM    652  N   GLU    44      53.743  27.110  22.067
ATOM    653  H   GLU    44      53.047  27.198  21.340
ATOM    654  CA  GLU    44      54.828  28.108  22.279
ATOM    655  HA  GLU    44      55.762  27.573  22.447
ATOM    656  CB  GLU    44      55.024  29.062  21.124
ATOM    657 2HB  GLU    44      54.207  29.783  21.129
ATOM    658 3HB  GLU    44      55.972  29.571  21.301
ATOM    659  CG  GLU    44      55.067  28.478  19.688
ATOM    660 2HG  GLU    44      54.080  28.267  19.274
ATOM    661 3HG  GLU    44      55.505  29.291  19.109
ATOM    662  CD  GLU    44      55.913  27.249  19.491
ATOM    663  OE1 GLU    44      56.774  27.060  20.394
ATOM    664  OE2 GLU    44      55.920  26.535  18.433
ATOM    665  C   GLU    44      54.545  28.966  23.538
ATOM    666  O   GLU    44      55.488  29.453  24.228
ATOM    667  N   LEU    45      53.218  29.000  23.915
ATOM    668  H   LEU    45      52.526  28.666  23.259
ATOM    669  CA  LEU    45      52.808  29.639  25.172
ATOM    670  HA  LEU    45      53.440  30.517  25.301
ATOM    671  CB  LEU    45      51.323  29.965  24.981
ATOM    672 2HB  LEU    45      50.821  29.045  24.680
ATOM    673 3HB  LEU    45      50.971  30.205  25.985
ATOM    674  CG  LEU    45      51.049  31.115  23.945
ATOM    675  HG  LEU    45      51.720  30.952  23.102
ATOM    676  CD1 LEU    45      49.633  31.258  23.267
ATOM    677 1HD1 LEU    45      48.930  31.081  24.081
ATOM    678 2HD1 LEU    45      49.443  32.301  23.015
ATOM    679 3HD1 LEU    45      49.454  30.665  22.371
ATOM    680  CD2 LEU    45      51.507  32.510  24.447
ATOM    681 1HD2 LEU    45      50.826  32.783  25.253
ATOM    682 2HD2 LEU    45      52.456  32.456  24.980
ATOM    683 3HD2 LEU    45      51.541  33.231  23.630
ATOM    684  C   LEU    45      53.011  28.769  26.432
ATOM    685  O   LEU    45      53.642  29.264  27.374
ATOM    686  N   GLN    46      52.665  27.512  26.238
ATOM    687  H   GLN    46      52.160  27.211  25.416
ATOM    688  CA  GLN    46      53.212  26.467  27.191
ATOM    689  HA  GLN    46      52.777  26.743  28.151
ATOM    690  CB  GLN    46      52.665  25.065  26.840
ATOM    691 2HB  GLN    46      51.586  25.005  26.977
ATOM    692 3HB  GLN    46      52.938  24.798  25.819
ATOM    693  CG  GLN    46      53.075  24.002  27.783
ATOM    694 2HG  GLN    46      52.664  23.112  27.306
ATOM    695 3HG  GLN    46      54.162  24.000  27.863
ATOM    696  CD  GLN    46      52.426  24.118  29.147
ATOM    697  OE1 GLN    46      51.268  23.795  29.369
ATOM    698  NE2 GLN    46      53.168  24.562  30.106
ATOM    699 1HE2 GLN    46      52.664  24.573  30.981
ATOM    700 2HE2 GLN    46      54.154  24.732  29.968
ATOM    701  C   GLN    46      54.731  26.591  27.404
ATOM    702  O   GLN    46      55.250  26.343  28.514
ATOM    703  N   ASP    47      55.432  26.830  26.268
ATOM    704  H   ASP    47      55.039  26.971  25.348
ATOM    705  CA  ASP    47      56.875  26.964  26.313
ATOM    706  HA  ASP    47      57.228  26.060  26.808
ATOM    707  CB  ASP    47      57.257  27.054  24.825
ATOM    708 2HB  ASP    47      56.521  26.655  24.127
ATOM    709 3HB  ASP    47      57.483  28.094  24.588
ATOM    710  CG  ASP    47      58.533  26.239  24.655
ATOM    711  OD1 ASP    47      59.478  26.286  25.459
ATOM    712  OD2 ASP    47      58.519  25.321  23.772
ATOM    713  C   ASP    47      57.443  28.105  27.142
ATOM    714  O   ASP    47      58.418  27.865  27.866
ATOM    715  N   MET    48      56.757  29.274  27.182
ATOM    716  H   MET    48      56.035  29.470  26.504
ATOM    717  CA  MET    48      57.172  30.439  27.963
ATOM    718  HA  MET    48      58.228  30.688  27.864
ATOM    719  CB  MET    48      56.492  31.708  27.435
ATOM    720 2HB  MET    48      56.872  32.031  26.466
ATOM    721 3HB  MET    48      55.445  31.563  27.172
ATOM    722  CG  MET    48      56.512  32.964  28.292
ATOM    723 2HG  MET    48      55.854  32.884  29.157
ATOM    724 3HG  MET    48      57.521  33.160  28.654
ATOM    725  SD  MET    48      55.948  34.532  27.516
ATOM    726  CE  MET    48      56.260  35.513  28.967
ATOM    727 1HE  MET    48      57.310  35.512  29.257
ATOM    728 2HE  MET    48      55.944  36.531  28.735
ATOM    729 3HE  MET    48      55.705  35.093  29.806
ATOM    730  C   MET    48      56.905  30.215  29.426
ATOM    731  O   MET    48      57.570  30.830  30.263
ATOM    732  N   ILE    49      55.846  29.390  29.717
ATOM    733  H   ILE    49      55.212  29.069  29.000
ATOM    734  CA  ILE    49      55.643  28.843  31.086
ATOM    735  HA  ILE    49      55.740  29.566  31.896
ATOM    736  CB  ILE    49      54.302  28.046  31.161
ATOM    737  HB  ILE    49      54.334  27.301  30.365
ATOM    738  CG2 ILE    49      54.217  27.253  32.468
ATOM    739 1HG2 ILE    49      54.446  27.949  33.275
ATOM    740 2HG2 ILE    49      53.222  26.826  32.586
ATOM    741 3HG2 ILE    49      55.044  26.550  32.574
ATOM    742  CG1 ILE    49      53.051  28.841  30.913
ATOM    743 2HG1 ILE    49      53.161  29.557  30.099
ATOM    744 3HG1 ILE    49      52.229  28.163  30.684
ATOM    745  CD1 ILE    49      52.709  29.615  32.222
ATOM    746 1HD1 ILE    49      52.331  28.926  32.978
ATOM    747 2HD1 ILE    49      53.634  30.104  32.527
ATOM    748 3HD1 ILE    49      51.894  30.328  32.101
ATOM    749  C   ILE    49      56.851  27.944  31.388
ATOM    750  O   ILE    49      57.548  28.219  32.399
ATOM    751  N   ASN    50      57.047  26.836  30.622
ATOM    752  H   ASN    50      56.479  26.808  29.787
ATOM    753  CA  ASN    50      58.097  25.834  30.791
ATOM    754  HA  ASN    50      57.834  25.181  31.623
ATOM    755  CB  ASN    50      58.122  24.962  29.535
ATOM    756 2HB  ASN    50      58.161  25.607  28.658
ATOM    757 3HB  ASN    50      59.072  24.428  29.529
ATOM    758  CG  ASN    50      57.011  24.034  29.302
ATOM    759  OD1 ASN    50      56.133  23.872  30.130
ATOM    760  ND2 ASN    50      56.902  23.440  28.153
ATOM    761 1HD2 ASN    50      56.158  22.771  28.018
ATOM    762 2HD2 ASN    50      57.678  23.507  27.510
ATOM    763  C   ASN    50      59.438  26.434  31.148
ATOM    764  O   ASN    50      60.104  25.968  32.087
ATOM    765  N   GLU    51      59.874  27.484  30.429
ATOM    766  H   GLU    51      59.293  27.758  29.650
ATOM    767  CA  GLU    51      61.127  28.003  30.525
ATOM    768  HA  GLU    51      61.797  27.146  30.592
ATOM    769  CB  GLU    51      61.471  28.931  29.283
ATOM    770 2HB  GLU    51      60.989  28.572  28.374
ATOM    771 3HB  GLU    51      61.097  29.909  29.586
ATOM    772  CG  GLU    51      63.007  29.034  29.101
ATOM    773 2HG  GLU    51      63.264  30.007  29.519
ATOM    774 3HG  GLU    51      63.415  28.186  29.651
ATOM    775  CD  GLU    51      63.442  28.894  27.624
ATOM    776  OE1 GLU    51      64.303  29.623  27.166
ATOM    777  OE2 GLU    51      62.922  28.062  26.856
ATOM    778  C   GLU    51      61.319  28.759  31.843
ATOM    779  O   GLU    51      62.478  29.016  32.134
ATOM    780  N   VAL    52      60.330  28.975  32.725
ATOM    781  H   VAL    52      59.413  28.708  32.397
ATOM    782  CA  VAL    52      60.482  29.701  34.098
ATOM    783  HA  VAL    52      61.460  29.442  34.503
ATOM    784  CB  VAL    52      60.481  31.243  34.056
ATOM    785  HB  VAL    52      60.967  31.533  33.125
ATOM    786  CG1 VAL    52      59.055  31.830  33.954
ATOM    787 1HG1 VAL    52      58.617  31.855  34.952
ATOM    788 2HG1 VAL    52      59.050  32.890  33.703
ATOM    789 3HG1 VAL    52      58.483  31.334  33.170
ATOM    790  CG2 VAL    52      61.332  31.900  35.173
ATOM    791 1HG2 VAL    52      62.344  31.499  35.107
ATOM    792 2HG2 VAL    52      61.486  32.970  35.036
ATOM    793 3HG2 VAL    52      60.882  31.692  36.144
ATOM    794  C   VAL    52      59.544  29.262  35.209
ATOM    795  O   VAL    52      59.877  29.573  36.353
ATOM    796  N   ASP    53      58.467  28.417  34.961
ATOM    797  H   ASP    53      58.362  28.179  33.985
ATOM    798  CA  ASP    53      57.719  27.665  35.964
ATOM    799  HA  ASP    53      57.010  28.415  36.314
ATOM    800  CB  ASP    53      56.972  26.528  35.166
ATOM    801 2HB  ASP    53      56.244  27.052  34.546
ATOM    802 3HB  ASP    53      57.672  26.080  34.461
ATOM    803  CG  ASP    53      56.296  25.478  36.001
ATOM    804  OD1 ASP    53      55.882  24.445  35.485
ATOM    805  OD2 ASP    53      56.180  25.615  37.236
ATOM    806  C   ASP    53      58.553  27.000  37.057
ATOM    807  O   ASP    53      59.525  26.321  36.703
ATOM    808  N   ALA    54      58.331  27.308  38.363
ATOM    809  H   ALA    54      57.591  27.962  38.576
ATOM    810  CA  ALA    54      59.072  26.655  39.440
ATOM    811  HA  ALA    54      59.727  25.879  39.046
ATOM    812  CB  ALA    54      60.030  27.615  40.102
ATOM    813 1HB  ALA    54      59.529  28.528  40.421
ATOM    814 2HB  ALA    54      60.539  27.081  40.905
ATOM    815 3HB  ALA    54      60.837  27.882  39.419
ATOM    816  C   ALA    54      58.191  25.981  40.467
ATOM    817  O   ALA    54      58.348  24.781  40.843
ATOM    818  N   ASP    55      57.144  26.660  41.013
ATOM    819  H   ASP    55      57.057  27.589  40.627
ATOM    820  CA  ASP    55      56.045  26.255  41.939
ATOM    821  HA  ASP    55      56.531  25.749  42.772
ATOM    822  CB  ASP    55      55.265  27.467  42.469
ATOM    823 2HB  ASP    55      55.900  28.039  43.146
ATOM    824 3HB  ASP    55      54.999  28.087  41.613
ATOM    825  CG  ASP    55      54.023  27.063  43.256
ATOM    826  OD1 ASP    55      52.933  26.907  42.698
ATOM    827  OD2 ASP    55      54.197  26.751  44.451
ATOM    828  C   ASP    55      55.154  25.154  41.307
ATOM    829  O   ASP    55      54.672  24.214  41.981
ATOM    830  N   GLY    56      54.917  25.149  39.992
ATOM    831  H   GLY    56      55.169  25.922  39.392
ATOM    832  CA  GLY    56      54.202  24.065  39.292
ATOM    833 2HA  GLY    56      54.587  23.965  38.277
ATOM    834 3HA  GLY    56      54.471  23.156  39.830
ATOM    835  C   GLY    56      52.694  24.161  39.161
ATOM    836  O   GLY    56      52.015  23.266  38.635
ATOM    837  N   ASN    57      52.101  25.330  39.569
ATOM    838  H   ASN    57      52.587  25.948  40.202
ATOM    839  CA  ASN    57      50.655  25.581  39.250
ATOM    840  HA  ASN    57      50.053  24.675  39.322
ATOM    841  CB  ASN    57      50.087  26.515  40.358
ATOM    842 2HB  ASN    57      49.027  26.387  40.578
ATOM    843 3HB  ASN    57      50.561  26.239  41.300
ATOM    844  CG  ASN    57      50.394  27.932  40.173
ATOM    845  OD1 ASN    57      49.608  28.648  39.523
ATOM    846  ND2 ASN    57      51.395  28.524  40.756
ATOM    847 1HD2 ASN    57      51.508  29.507  40.553
ATOM    848 2HD2 ASN    57      52.084  27.933  41.199
ATOM    849  C   ASN    57      50.455  26.033  37.790
ATOM    850  O   ASN    57      51.363  25.941  36.940
ATOM    851  N   GLY    58      49.206  26.371  37.458
ATOM    852  H   GLY    58      48.459  26.325  38.136
ATOM    853  CA  GLY    58      48.749  26.797  36.102
ATOM    854 2HA  GLY    58      49.386  26.418  35.303
ATOM    855 3HA  GLY    58      47.688  26.579  35.982
ATOM    856  C   GLY    58      48.895  28.238  35.803
ATOM    857  O   GLY    58      48.341  28.682  34.800
ATOM    858  N   THR    59      49.605  29.020  36.637
ATOM    859  H   THR    59      50.129  28.574  37.377
ATOM    860  CA  THR    59      49.603  30.454  36.537
ATOM    861  HA  THR    59      49.396  30.707  35.497
ATOM    862  CB  THR    59      48.458  30.953  37.444
ATOM    863  HB  THR    59      48.794  31.747  38.111
ATOM    864  CG2 THR    59      47.411  31.530  36.461
ATOM    865 1HG2 THR    59      47.072  30.811  35.716
ATOM    866 2HG2 THR    59      46.598  31.984  37.028
ATOM    867 3HG2 THR    59      47.862  32.291  35.824
ATOM    868  OG1 THR    59      47.863  29.915  38.208
ATOM    869 1HG  THR    59      48.514  29.555  38.814
ATOM    870  C   THR    59      50.940  30.898  37.117
ATOM    871  O   THR    59      51.235  30.574  38.287
ATOM    872  N   ILE    60      51.781  31.589  36.402
ATOM    873  H   ILE    60      51.529  31.705  35.430
ATOM    874  CA  ILE    60      53.068  32.111  36.821
ATOM    875  HA  ILE    60      53.646  31.321  37.301
ATOM    876  CB  ILE    60      53.854  32.581  35.560
ATOM    877  HB  ILE    60      54.113  31.696  34.979
ATOM    878  CG2 ILE    60      53.150  33.479  34.531
ATOM    879 1HG2 ILE    60      53.639  33.371  33.563
ATOM    880 2HG2 ILE    60      52.095  33.211  34.470
ATOM    881 3HG2 ILE    60      53.222  34.518  34.852
ATOM    882  CG1 ILE    60      55.085  33.345  35.926
ATOM    883 2HG1 ILE    60      54.856  34.309  36.381
ATOM    884 3HG1 ILE    60      55.636  32.871  36.739
ATOM    885  CD1 ILE    60      56.036  33.583  34.717
ATOM    886 1HD1 ILE    60      55.698  34.430  34.120
ATOM    887 2HD1 ILE    60      56.944  33.905  35.227
ATOM    888 3HD1 ILE    60      56.155  32.658  34.153
ATOM    889  C   ILE    60      52.902  33.289  37.814
ATOM    890  O   ILE    60      52.136  34.209  37.597
ATOM    891  N   ASP    61      53.571  33.149  38.947
ATOM    892  H   ASP    61      54.268  32.418  38.970
ATOM    893  CA  ASP    61      53.672  34.100  40.057
ATOM    894  HA  ASP    61      52.726  34.628  40.179
ATOM    895  CB  ASP    61      53.842  33.262  41.324
ATOM    896 2HB  ASP    61      53.232  32.360  41.363
ATOM    897 3HB  ASP    61      54.867  32.898  41.387
ATOM    898  CG  ASP    61      53.605  34.005  42.674
ATOM    899  OD1 ASP    61      54.170  33.531  43.660
ATOM    900  OD2 ASP    61      52.987  35.122  42.698
ATOM    901  C   ASP    61      54.801  35.102  39.890
ATOM    902  O   ASP    61      55.524  35.004  38.896
ATOM    903  N   PHE    62      54.856  36.177  40.726
ATOM    904  H   PHE    62      54.139  36.175  41.438
ATOM    905  CA  PHE    62      55.864  37.256  40.583
ATOM    906  HA  PHE    62      55.643  37.725  39.625
ATOM    907  CB  PHE    62      55.713  38.275  41.713
ATOM    908 2HB  PHE    62      54.748  38.769  41.601
ATOM    909 3HB  PHE    62      55.787  37.702  42.637
ATOM    910  CG  PHE    62      56.746  39.321  41.745
ATOM    911  CD1 PHE    62      57.657  39.435  42.843
ATOM    912  HD1 PHE    62      57.650  38.716  43.649
ATOM    913  CE1 PHE    62      58.602  40.520  42.899
ATOM    914  HE1 PHE    62      59.169  40.729  43.794
ATOM    915  CZ  PHE    62      58.643  41.392  41.857
ATOM    916  HZ  PHE    62      59.343  42.206  41.973
ATOM    917  CE2 PHE    62      57.821  41.250  40.739
ATOM    918  HE2 PHE    62      57.824  42.001  39.962
ATOM    919  CD2 PHE    62      56.878  40.191  40.643
ATOM    920  HD2 PHE    62      56.261  40.121  39.759
ATOM    921  C   PHE    62      57.338  36.771  40.515
ATOM    922  O   PHE    62      58.001  37.161  39.528
ATOM    923  N   PRO    63      57.818  35.904  41.391
ATOM    924  CD  PRO    63      57.146  35.298  42.550
ATOM    925 2HD  PRO    63      56.171  34.939  42.222
ATOM    926 3HD  PRO    63      57.098  35.957  43.417
ATOM    927  CG  PRO    63      57.971  34.075  42.966
ATOM    928 2HG  PRO    63      57.781  33.255  42.272
ATOM    929 3HG  PRO    63      57.782  33.880  44.021
ATOM    930  CB  PRO    63      59.368  34.699  42.720
ATOM    931 2HB  PRO    63      60.086  33.895  42.555
ATOM    932 3HB  PRO    63      59.714  35.395  43.484
ATOM    933  CA  PRO    63      59.258  35.541  41.426
ATOM    934  HA  PRO    63      59.914  36.402  41.550
ATOM    935  C   PRO    63      59.703  34.744  40.196
ATOM    936  O   PRO    63      60.822  34.931  39.801
ATOM    937  N   GLU    64      58.847  33.930  39.614
ATOM    938  H   GLU    64      57.891  33.805  39.916
ATOM    939  CA  GLU    64      59.020  33.240  38.347
ATOM    940  HA  GLU    64      59.927  32.637  38.303
ATOM    941  CB  GLU    64      57.876  32.216  38.280
ATOM    942 2HB  GLU    64      56.949  32.713  38.563
ATOM    943 3HB  GLU    64      57.780  31.819  37.269
ATOM    944  CG  GLU    64      58.167  31.080  39.197
ATOM    945 2HG  GLU    64      59.001  30.466  38.856
ATOM    946 3HG  GLU    64      58.429  31.474  40.179
ATOM    947  CD  GLU    64      56.909  30.285  39.537
ATOM    948  OE1 GLU    64      55.781  30.819  39.556
ATOM    949  OE2 GLU    64      57.145  29.127  39.983
ATOM    950  C   GLU    64      59.099  34.301  37.197
ATOM    951  O   GLU    64      60.113  34.407  36.490
ATOM    952  N   PHE    65      58.083  35.103  36.988
ATOM    953  H   PHE    65      57.243  34.970  37.534
ATOM    954  CA  PHE    65      58.182  36.265  36.109
ATOM    955  HA  PHE    65      58.183  35.957  35.063
ATOM    956  CB  PHE    65      57.118  37.236  36.300
ATOM    957 2HB  PHE    65      56.207  36.736  35.970
ATOM    958 3HB  PHE    65      56.948  37.415  37.362
ATOM    959  CG  PHE    65      57.221  38.620  35.700
ATOM    960  CD1 PHE    65      57.658  39.738  36.394
ATOM    961  HD1 PHE    65      57.959  39.598  37.422
ATOM    962  CE1 PHE    65      57.788  40.977  35.798
ATOM    963  HE1 PHE    65      58.286  41.776  36.327
ATOM    964  CZ  PHE    65      57.507  41.017  34.457
ATOM    965  HZ  PHE    65      57.782  41.953  33.995
ATOM    966  CE2 PHE    65      56.944  39.966  33.716
ATOM    967  HE2 PHE    65      56.804  40.156  32.663
ATOM    968  CD2 PHE    65      56.818  38.760  34.370
ATOM    969  HD2 PHE    65      56.492  37.935  33.754
ATOM    970  C   PHE    65      59.512  37.042  36.328
ATOM    971  O   PHE    65      60.025  37.556  35.361
ATOM    972  N   LEU    66      60.069  37.236  37.541
ATOM    973  H   LEU    66      59.571  36.801  38.305
ATOM    974  CA  LEU    66      61.239  38.016  37.877
ATOM    975  HA  LEU    66      61.258  38.962  37.336
ATOM    976  CB  LEU    66      61.043  38.207  39.354
ATOM    977 2HB  LEU    66      60.048  38.619  39.522
ATOM    978 3HB  LEU    66      61.132  37.273  39.908
ATOM    979  CG  LEU    66      62.071  39.109  40.098
ATOM    980  HG  LEU    66      63.082  38.767  39.875
ATOM    981  CD1 LEU    66      61.952  40.605  39.747
ATOM    982 1HD1 LEU    66      60.911  40.884  39.908
ATOM    983 2HD1 LEU    66      62.631  41.208  40.350
ATOM    984 3HD1 LEU    66      62.123  40.684  38.674
ATOM    985  CD2 LEU    66      61.805  38.962  41.584
ATOM    986 1HD2 LEU    66      61.964  37.931  41.900
ATOM    987 2HD2 LEU    66      62.491  39.537  42.206
ATOM    988 3HD2 LEU    66      60.789  39.283  41.814
ATOM    989  C   LEU    66      62.530  37.280  37.446
ATOM    990  O   LEU    66      63.474  37.949  37.033
ATOM    991  N   THR    67      62.514  35.951  37.547
ATOM    992  H   THR    67      61.867  35.470  38.155
ATOM    993  CA  THR    67      63.618  35.150  37.019
ATOM    994  HA  THR    67      64.535  35.677  37.281
ATOM    995  CB  THR    67      63.625  33.694  37.689
ATOM    996  HB  THR    67      62.735  33.184  37.320
ATOM    997  CG2 THR    67      64.899  32.908  37.377
ATOM    998 1HG2 THR    67      65.731  33.485  37.782
ATOM    999 2HG2 THR    67      65.031  31.930  37.839
ATOM   1000 3HG2 THR    67      65.012  32.716  36.310
ATOM   1001  OG1 THR    67      63.469  33.873  39.112
ATOM   1002 1HG  THR    67      62.661  33.418  39.360
ATOM   1003  C   THR    67      63.610  35.165  35.477
ATOM   1004  O   THR    67      64.672  34.973  34.947
ATOM   1005  N   MET    68      62.524  35.320  34.798
ATOM   1006  H   MET    68      61.682  35.429  35.345
ATOM   1007  CA  MET    68      62.530  35.524  33.391
ATOM   1008  HA  MET    68      63.067  34.662  32.995
ATOM   1009  CB  MET    68      61.081  35.585  32.904
ATOM   1010 2HB  MET    68      60.405  35.244  33.688
ATOM   1011 3HB  MET    68      60.798  36.566  32.521
ATOM   1012  CG  MET    68      60.814  34.685  31.708
ATOM   1013 2HG  MET    68      60.902  33.630  31.965
ATOM   1014 3HG  MET    68      59.785  34.832  31.378
ATOM   1015  SD  MET    68      61.725  34.853  30.158
ATOM   1016  CE  MET    68      61.160  33.235  29.466
ATOM   1017 1HE  MET    68      61.623  32.445  30.057
ATOM   1018 2HE  MET    68      60.070  33.232  29.437
ATOM   1019 3HE  MET    68      61.622  33.184  28.480
ATOM   1020  C   MET    68      63.270  36.829  33.000
ATOM   1021  O   MET    68      63.930  36.841  31.980
ATOM   1022  N   MET    69      63.331  37.857  33.836
ATOM   1023  H   MET    69      62.827  37.796  34.709
ATOM   1024  CA  MET    69      64.093  39.014  33.556
ATOM   1025  HA  MET    69      64.093  39.226  32.487
ATOM   1026  CB  MET    69      63.409  40.217  34.291
ATOM   1027 2HB  MET    69      63.432  40.028  35.364
ATOM   1028 3HB  MET    69      64.096  41.057  34.180
ATOM   1029  CG  MET    69      61.940  40.553  34.040
ATOM   1030 2HG  MET    69      61.351  39.642  34.148
ATOM   1031 3HG  MET    69      61.676  41.374  34.706
ATOM   1032  SD  MET    69      61.721  41.217  32.369
ATOM   1033  CE  MET    69      59.897  40.951  32.298
ATOM   1034 1HE  MET    69      59.671  40.258  31.488
ATOM   1035 2HE  MET    69      59.604  40.417  33.202
ATOM   1036 3HE  MET    69      59.387  41.892  32.090
ATOM   1037  C   MET    69      65.537  38.832  33.945
ATOM   1038  O   MET    69      66.456  39.004  33.135
ATOM   1039  N   ALA    70      65.652  38.463  35.240
ATOM   1040  H   ALA    70      64.829  38.164  35.744
ATOM   1041  CA  ALA    70      66.900  38.464  36.024
ATOM   1042  HA  ALA    70      67.478  39.385  35.937
ATOM   1043  CB  ALA    70      66.503  38.431  37.536
ATOM   1044 1HB  ALA    70      67.358  38.654  38.173
ATOM   1045 2HB  ALA    70      65.719  39.147  37.783
ATOM   1046 3HB  ALA    70      66.172  37.440  37.849
ATOM   1047  C   ALA    70      67.834  37.311  35.624
ATOM   1048  O   ALA    70      69.036  37.484  35.806
ATOM   1049  N   ARG    71      67.409  36.099  35.164
ATOM   1050  H   ARG    71      66.447  35.798  35.214
ATOM   1051  CA  ARG    71      68.226  35.018  34.545
ATOM   1052  HA  ARG    71      69.258  35.334  34.394
ATOM   1053  CB  ARG    71      68.297  33.752  35.392
ATOM   1054 2HB  ARG    71      67.293  33.356  35.542
ATOM   1055 3HB  ARG    71      68.848  32.948  34.903
ATOM   1056  CG  ARG    71      68.945  33.952  36.836
ATOM   1057 2HG  ARG    71      69.997  34.234  36.798
ATOM   1058 3HG  ARG    71      68.333  34.692  37.351
ATOM   1059  CD  ARG    71      68.800  32.663  37.709
ATOM   1060 2HD  ARG    71      69.319  32.873  38.644
ATOM   1061 3HD  ARG    71      67.747  32.473  37.916
ATOM   1062  NE  ARG    71      69.438  31.546  37.059
ATOM   1063  HE  ARG    71      69.504  31.602  36.052
ATOM   1064  CZ  ARG    71      69.664  30.306  37.538
ATOM   1065  NH1 ARG    71      69.531  29.913  38.770
ATOM   1066 1HH1 ARG    71      69.261  30.623  39.435
ATOM   1067 2HH1 ARG    71      69.785  28.975  39.048
ATOM   1068  NH2 ARG    71      70.166  29.432  36.700
ATOM   1069 1HH2 ARG    71      70.438  29.748  35.780
ATOM   1070 2HH2 ARG    71      70.265  28.456  36.938
ATOM   1071  C   ARG    71      67.748  34.806  33.110
ATOM   1072  O   ARG    71      67.115  33.823  32.807
ATOM   1073  N   LYS    72      68.019  35.771  32.232
ATOM   1074  H   LYS    72      68.530  36.532  32.656
ATOM   1075  CA  LYS    72      67.462  35.990  30.890
ATOM   1076  HA  LYS    72      66.466  36.301  31.205
ATOM   1077  CB  LYS    72      68.186  37.184  30.208
ATOM   1078 2HB  LYS    72      68.520  37.930  30.928
ATOM   1079 3HB  LYS    72      69.064  36.730  29.749
ATOM   1080  CG  LYS    72      67.380  37.939  29.100
ATOM   1081 2HG  LYS    72      66.743  37.401  28.398
ATOM   1082 3HG  LYS    72      66.841  38.708  29.653
ATOM   1083  CD  LYS    72      68.384  38.727  28.256
ATOM   1084 2HD  LYS    72      67.773  39.510  27.806
ATOM   1085 3HD  LYS    72      69.112  39.183  28.927
ATOM   1086  CE  LYS    72      69.064  37.891  27.204
ATOM   1087 2HE  LYS    72      69.489  37.013  27.691
ATOM   1088 3HE  LYS    72      68.282  37.752  26.457
ATOM   1089  NZ  LYS    72      70.261  38.494  26.530
ATOM   1090 1HZ  LYS    72      70.000  39.392  26.149
ATOM   1091 2HZ  LYS    72      71.032  38.582  27.176
ATOM   1092 3HZ  LYS    72      70.537  37.923  25.744
ATOM   1093  C   LYS    72      67.434  34.825  29.953
ATOM   1094  O   LYS    72      68.258  33.925  30.160
ATOM   1095  N   MET    73      66.581  34.801  28.984
ATOM   1096  H   MET    73      65.934  35.575  29.034
ATOM   1097  CA  MET    73      66.625  33.770  27.979
ATOM   1098  HA  MET    73      66.498  32.780  28.416
ATOM   1099  CB  MET    73      65.345  33.997  27.169
ATOM   1100 2HB  MET    73      64.565  33.622  27.831
ATOM   1101 3HB  MET    73      65.176  35.071  27.086
ATOM   1102  CG  MET    73      65.385  33.350  25.784
ATOM   1103 2HG  MET    73      65.948  32.418  25.782
ATOM   1104 3HG  MET    73      64.386  33.020  25.499
ATOM   1105  SD  MET    73      66.083  34.272  24.405
ATOM   1106  CE  MET    73      65.434  33.485  22.971
ATOM   1107 1HE  MET    73      64.360  33.562  23.139
ATOM   1108 2HE  MET    73      65.732  33.948  22.030
ATOM   1109 3HE  MET    73      65.653  32.418  22.975
ATOM   1110  C   MET    73      68.021  33.765  27.278
ATOM   1111  O   MET    73      68.604  34.822  26.967
ATOM   1112  N   LYS    74      68.485  32.545  26.933
ATOM   1113  H   LYS    74      67.973  31.743  27.271
ATOM   1114  CA  LYS    74      69.593  32.286  26.086
ATOM   1115  HA  LYS    74      70.336  32.984  26.471
ATOM   1116  CB  LYS    74      70.224  30.960  26.061
ATOM   1117 2HB  LYS    74      70.039  30.453  27.008
ATOM   1118 3HB  LYS    74      69.674  30.323  25.369
ATOM   1119  CG  LYS    74      71.720  30.992  25.648
ATOM   1120 2HG  LYS    74      72.228  31.903  25.967
ATOM   1121 3HG  LYS    74      72.270  30.223  26.191
ATOM   1122  CD  LYS    74      72.183  30.959  24.205
ATOM   1123 2HD  LYS    74      71.486  30.335  23.644
ATOM   1124 3HD  LYS    74      72.214  31.936  23.722
ATOM   1125  CE  LYS    74      73.615  30.380  23.990
ATOM   1126 2HE  LYS    74      73.631  29.379  24.420
ATOM   1127 3HE  LYS    74      73.834  30.226  22.934
ATOM   1128  NZ  LYS    74      74.653  31.185  24.590
ATOM   1129 1HZ  LYS    74      74.661  31.169  25.600
ATOM   1130 2HZ  LYS    74      75.582  30.828  24.420
ATOM   1131 3HZ  LYS    74      74.662  32.168  24.357
ATOM   1132  C   LYS    74      69.392  32.842  24.674
ATOM   1133  O   LYS    74      68.531  32.334  23.916
ATOM   1134  N   ASP    75      70.198  33.829  24.218
ATOM   1135  H   ASP    75      70.843  34.140  24.931
ATOM   1136  CA  ASP    75      70.192  34.515  22.914
ATOM   1137  HA  ASP    75      69.227  35.011  22.802
ATOM   1138  CB  ASP    75      71.230  35.617  22.855
ATOM   1139 2HB  ASP    75      72.232  35.205  22.974
ATOM   1140 3HB  ASP    75      71.207  36.188  21.928
ATOM   1141  CG  ASP    75      71.067  36.543  24.097
ATOM   1142  OD1 ASP    75      71.449  36.111  25.251
ATOM   1143  OD2 ASP    75      70.690  37.734  23.916
ATOM   1144  C   ASP    75      70.335  33.568  21.678
ATOM   1145  O   ASP    75      71.428  33.347  21.104
ATOM   1146  N   THR    76      69.175  33.028  21.164
ATOM   1147  H   THR    76      68.349  33.199  21.720
ATOM   1148  CA  THR    76      69.098  32.064  20.029
ATOM   1149  HA  THR    76      69.884  31.366  20.320
ATOM   1150  CB  THR    76      67.837  31.345  19.971
ATOM   1151  HB  THR    76      67.874  30.672  19.114
ATOM   1152  CG2 THR    76      67.546  30.499  21.189
ATOM   1153 1HG2 THR    76      67.192  31.229  21.917
ATOM   1154 2HG2 THR    76      66.787  29.768  20.910
ATOM   1155 3HG2 THR    76      68.478  30.080  21.567
ATOM   1156  OG1 THR    76      66.843  32.305  19.887
ATOM   1157 1HG  THR    76      66.429  32.187  19.029
ATOM   1158  C   THR    76      69.545  32.593  18.671
ATOM   1159  O   THR    76      70.545  32.189  18.132
ATOM   1160  N   ASP    77      68.769  33.585  18.186
ATOM   1161  H   ASP    77      67.951  33.826  18.727
ATOM   1162  CA  ASP    77      68.998  34.165  16.820
ATOM   1163  HA  ASP    77      70.060  34.066  16.595
ATOM   1164  CB  ASP    77      68.066  33.433  15.827
ATOM   1165 2HB  ASP    77      68.157  33.868  14.831
ATOM   1166 3HB  ASP    77      68.409  32.401  15.751
ATOM   1167  CG  ASP    77      66.566  33.304  16.175
ATOM   1168  OD1 ASP    77      66.188  32.733  17.182
ATOM   1169  OD2 ASP    77      65.785  34.030  15.523
ATOM   1170  C   ASP    77      68.658  35.666  16.788
ATOM   1171  O   ASP    77      69.504  36.413  16.307
ATOM   1172  N   SER    78      67.496  36.116  17.335
ATOM   1173  H   SER    78      66.946  35.320  17.624
ATOM   1174  CA  SER    78      66.999  37.452  17.639
ATOM   1175  HA  SER    78      66.913  37.970  16.684
ATOM   1176  CB  SER    78      65.557  37.421  18.089
ATOM   1177 2HB  SER    78      65.490  36.849  19.014
ATOM   1178 3HB  SER    78      65.139  38.416  18.240
ATOM   1179  OG  SER    78      64.627  36.858  17.099
ATOM   1180  HG  SER    78      63.723  36.972  17.400
ATOM   1181  C   SER    78      67.902  38.132  18.760
ATOM   1182  O   SER    78      67.339  38.729  19.729
ATOM   1183  N   GLU    79      69.172  37.977  18.703
ATOM   1184  H   GLU    79      69.666  37.615  17.900
ATOM   1185  CA  GLU    79      70.066  38.403  19.783
ATOM   1186  HA  GLU    79      69.537  38.057  20.671
ATOM   1187  CB  GLU    79      71.492  37.716  19.677
ATOM   1188 2HB  GLU    79      72.051  38.029  20.558
ATOM   1189 3HB  GLU    79      71.366  36.635  19.751
ATOM   1190  CG  GLU    79      72.287  37.928  18.387
ATOM   1191 2HG  GLU    79      71.665  37.941  17.491
ATOM   1192 3HG  GLU    79      72.714  38.927  18.479
ATOM   1193  CD  GLU    79      73.422  36.916  18.333
ATOM   1194  OE1 GLU    79      74.252  36.681  19.231
ATOM   1195  OE2 GLU    79      73.549  36.372  17.193
ATOM   1196  C   GLU    79      70.185  39.882  19.838
ATOM   1197  O   GLU    79      70.664  40.382  20.896
ATOM   1198  N   GLU    80      69.794  40.693  18.844
ATOM   1199  H   GLU    80      69.483  40.252  17.991
ATOM   1200  CA  GLU    80      69.755  42.207  18.898
ATOM   1201  HA  GLU    80      70.718  42.520  19.302
ATOM   1202  CB  GLU    80      69.603  42.766  17.492
ATOM   1203 2HB  GLU    80      68.560  42.539  17.270
ATOM   1204 3HB  GLU    80      69.750  43.844  17.562
ATOM   1205  CG  GLU    80      70.679  42.131  16.527
ATOM   1206 2HG  GLU    80      71.454  41.597  17.078
ATOM   1207 3HG  GLU    80      70.301  41.429  15.783
ATOM   1208  CD  GLU    80      71.337  43.275  15.756
ATOM   1209  OE1 GLU    80      72.359  43.844  16.222
ATOM   1210  OE2 GLU    80      70.802  43.627  14.692
ATOM   1211  C   GLU    80      68.684  42.753  19.885
ATOM   1212  O   GLU    80      68.291  43.904  19.599
ATOM   1213  N   GLU    81      68.261  41.948  20.889
ATOM   1214  H   GLU    81      68.764  41.075  20.954
ATOM   1215  CA  GLU    81      66.985  42.118  21.631
ATOM   1216  HA  GLU    81      66.162  41.672  21.072
ATOM   1217  CB  GLU    81      67.260  41.357  22.963
ATOM   1218 2HB  GLU    81      66.219  41.193  23.243
ATOM   1219 3HB  GLU    81      67.881  40.493  22.727
ATOM   1220  CG  GLU    81      67.997  42.247  23.916
ATOM   1221 2HG  GLU    81      68.953  42.636  23.564
ATOM   1222 3HG  GLU    81      67.419  43.132  24.180
ATOM   1223  CD  GLU    81      68.206  41.505  25.261
ATOM   1224  OE1 GLU    81      67.615  41.877  26.299
ATOM   1225  OE2 GLU    81      69.031  40.583  25.384
ATOM   1226  C   GLU    81      66.418  43.610  21.756
ATOM   1227  O   GLU    81      65.169  43.749  21.763
ATOM   1228  N   ILE    82      67.308  44.602  21.953
ATOM   1229  H   ILE    82      68.241  44.297  21.715
ATOM   1230  CA  ILE    82      66.888  46.015  22.093
ATOM   1231  HA  ILE    82      66.135  46.104  22.876
ATOM   1232  CB  ILE    82      68.136  46.855  22.419
ATOM   1233  HB  ILE    82      68.733  47.072  21.533
ATOM   1234  CG2 ILE    82      67.653  48.198  22.974
ATOM   1235 1HG2 ILE    82      68.460  48.930  22.945
ATOM   1236 2HG2 ILE    82      66.865  48.596  22.334
ATOM   1237 3HG2 ILE    82      67.157  48.171  23.944
ATOM   1238  CG1 ILE    82      68.971  46.276  23.590
ATOM   1239 2HG1 ILE    82      68.512  46.585  24.529
ATOM   1240 3HG1 ILE    82      69.135  45.199  23.579
ATOM   1241  CD1 ILE    82      70.360  46.979  23.533
ATOM   1242 1HD1 ILE    82      70.289  48.064  23.611
ATOM   1243 2HD1 ILE    82      71.024  46.808  24.380
ATOM   1244 3HD1 ILE    82      70.911  46.799  22.610
ATOM   1245  C   ILE    82      66.244  46.612  20.841
ATOM   1246  O   ILE    82      65.180  47.237  20.892
ATOM   1247  N   ARG    83      66.875  46.421  19.648
ATOM   1248  H   ARG    83      67.635  45.760  19.574
ATOM   1249  CA  ARG    83      66.388  46.847  18.333
ATOM   1250  HA  ARG    83      66.118  47.903  18.360
ATOM   1251  CB  ARG    83      67.465  46.512  17.301
ATOM   1252 2HB  ARG    83      68.421  46.835  17.714
ATOM   1253 3HB  ARG    83      67.409  45.428  17.197
ATOM   1254  CG  ARG    83      67.286  47.100  15.846
ATOM   1255 2HG  ARG    83      68.088  46.723  15.213
ATOM   1256 3HG  ARG    83      66.306  46.790  15.484
ATOM   1257  CD  ARG    83      67.314  48.670  15.922
ATOM   1258 2HD  ARG    83      66.492  49.057  16.524
ATOM   1259 3HD  ARG    83      68.312  49.001  16.209
ATOM   1260  NE  ARG    83      66.979  49.215  14.507
ATOM   1261  HE  ARG    83      67.174  48.581  13.745
ATOM   1262  CZ  ARG    83      66.891  50.468  14.116
ATOM   1263  NH1 ARG    83      66.731  51.487  14.949
ATOM   1264 1HH1 ARG    83      66.533  51.265  15.914
ATOM   1265 2HH1 ARG    83      66.876  52.379  14.498
ATOM   1266  NH2 ARG    83      67.006  50.778  12.903
ATOM   1267 1HH2 ARG    83      67.060  50.085  12.170
ATOM   1268 2HH2 ARG    83      66.698  51.717  12.695
ATOM   1269  C   ARG    83      65.175  46.019  17.831
ATOM   1270  O   ARG    83      64.270  46.534  17.148
ATOM   1271  N   GLU    84      65.078  44.736  18.264
ATOM   1272  H   GLU    84      65.983  44.391  18.549
ATOM   1273  CA  GLU    84      63.909  43.830  18.011
ATOM   1274  HA  GLU    84      63.707  43.849  16.940
ATOM   1275  CB  GLU    84      64.105  42.359  18.537
ATOM   1276 2HB  GLU    84      64.214  42.342  19.621
ATOM   1277 3HB  GLU    84      63.231  41.736  18.350
ATOM   1278  CG  GLU    84      65.403  41.690  17.999
ATOM   1279 2HG  GLU    84      66.283  42.144  18.454
ATOM   1280 3HG  GLU    84      65.470  40.681  18.408
ATOM   1281  CD  GLU    84      65.414  41.708  16.473
ATOM   1282  OE1 GLU    84      66.160  42.568  15.950
ATOM   1283  OE2 GLU    84      64.609  41.012  15.868
ATOM   1284  C   GLU    84      62.604  44.422  18.582
ATOM   1285  O   GLU    84      61.627  44.329  17.871
ATOM   1286  N   ALA    85      62.688  44.917  19.835
ATOM   1287  H   ALA    85      63.528  44.638  20.323
ATOM   1288  CA  ALA    85      61.550  45.533  20.501
ATOM   1289  HA  ALA    85      60.670  44.892  20.453
ATOM   1290  CB  ALA    85      61.953  45.792  21.960
ATOM   1291 1HB  ALA    85      62.880  46.359  22.039
ATOM   1292 2HB  ALA    85      61.161  46.335  22.476
ATOM   1293 3HB  ALA    85      62.094  44.786  22.354
ATOM   1294  C   ALA    85      61.280  46.874  19.784
ATOM   1295  O   ALA    85      60.164  47.295  19.582
ATOM   1296  N   PHE    86      62.324  47.695  19.460
ATOM   1297  H   PHE    86      63.211  47.256  19.660
ATOM   1298  CA  PHE    86      62.256  49.050  18.992
ATOM   1299  HA  PHE    86      61.865  49.786  19.695
ATOM   1300  CB  PHE    86      63.680  49.528  18.659
ATOM   1301 2HB  PHE    86      64.303  49.219  19.499
ATOM   1302 3HB  PHE    86      64.023  49.027  17.754
ATOM   1303  CG  PHE    86      63.765  51.027  18.433
ATOM   1304  CD1 PHE    86      64.109  51.883  19.510
ATOM   1305  HD1 PHE    86      64.380  51.429  20.451
ATOM   1306  CE1 PHE    86      64.178  53.321  19.272
ATOM   1307  HE1 PHE    86      64.502  54.028  20.022
ATOM   1308  CZ  PHE    86      63.865  53.791  17.966
ATOM   1309  HZ  PHE    86      63.957  54.846  17.753
ATOM   1310  CE2 PHE    86      63.415  52.949  16.955
ATOM   1311  HE2 PHE    86      63.137  53.421  16.024
ATOM   1312  CD2 PHE    86      63.467  51.553  17.146
ATOM   1313  HD2 PHE    86      63.192  50.839  16.383
ATOM   1314  C   PHE    86      61.409  49.169  17.702
ATOM   1315  O   PHE    86      60.618  50.079  17.551
ATOM   1316  N   ARG    87      61.485  48.173  16.771
ATOM   1317  H   ARG    87      62.099  47.397  16.974
ATOM   1318  CA  ARG    87      60.700  48.016  15.517
ATOM   1319  HA  ARG    87      60.739  48.954  14.963
ATOM   1320  CB  ARG    87      61.323  46.869  14.753
ATOM   1321 2HB  ARG    87      61.442  45.977  15.367
ATOM   1322 3HB  ARG    87      60.622  46.611  13.959
ATOM   1323  CG  ARG    87      62.606  47.302  14.027
ATOM   1324 2HG  ARG    87      62.344  48.174  13.426
ATOM   1325 3HG  ARG    87      63.321  47.633  14.780
ATOM   1326  CD  ARG    87      63.211  46.410  12.932
ATOM   1327 2HD  ARG    87      62.652  46.495  12.000
ATOM   1328 3HD  ARG    87      64.180  46.869  12.732
ATOM   1329  NE  ARG    87      63.179  44.934  13.286
ATOM   1330  HE  ARG    87      62.332  44.418  13.094
ATOM   1331  CZ  ARG    87      64.135  44.188  13.830
ATOM   1332  NH1 ARG    87      65.314  44.620  14.010
ATOM   1333 1HH1 ARG    87      65.589  45.567  13.793
ATOM   1334 2HH1 ARG    87      65.903  43.895  14.395
ATOM   1335  NH2 ARG    87      63.707  43.009  14.124
ATOM   1336 1HH2 ARG    87      62.810  42.632  13.854
ATOM   1337 2HH2 ARG    87      64.437  42.423  14.503
ATOM   1338  C   ARG    87      59.199  47.903  15.700
ATOM   1339  O   ARG    87      58.425  47.865  14.788
ATOM   1340  N   VAL    88      58.721  47.688  16.969
ATOM   1341  H   VAL    88      59.397  47.460  17.684
ATOM   1342  CA  VAL    88      57.322  47.642  17.378
ATOM   1343  HA  VAL    88      56.731  47.845  16.485
ATOM   1344  CB  VAL    88      56.773  46.275  17.889
ATOM   1345  HB  VAL    88      55.757  46.447  18.245
ATOM   1346  CG1 VAL    88      56.505  45.294  16.728
ATOM   1347 1HG1 VAL    88      57.484  45.001  16.347
ATOM   1348 2HG1 VAL    88      55.962  44.430  17.112
ATOM   1349 3HG1 VAL    88      55.853  45.745  15.980
ATOM   1350  CG2 VAL    88      57.524  45.608  19.013
ATOM   1351 1HG2 VAL    88      57.585  46.311  19.843
ATOM   1352 2HG2 VAL    88      56.913  44.742  19.269
ATOM   1353 3HG2 VAL    88      58.507  45.213  18.760
ATOM   1354  C   VAL    88      56.875  48.672  18.351
ATOM   1355  O   VAL    88      55.722  48.955  18.513
ATOM   1356  N   PHE    89      57.860  49.403  18.876
ATOM   1357  H   PHE    89      58.805  49.130  18.645
ATOM   1358  CA  PHE    89      57.615  50.719  19.483
ATOM   1359  HA  PHE    89      56.680  50.607  20.032
ATOM   1360  CB  PHE    89      58.845  51.067  20.355
ATOM   1361 2HB  PHE    89      59.680  50.730  19.740
ATOM   1362 3HB  PHE    89      58.894  52.156  20.337
ATOM   1363  CG  PHE    89      58.919  50.560  21.748
ATOM   1364  CD1 PHE    89      58.194  51.255  22.677
ATOM   1365  HD1 PHE    89      57.675  52.169  22.427
ATOM   1366  CE1 PHE    89      58.097  50.842  24.039
ATOM   1367  HE1 PHE    89      57.556  51.428  24.767
ATOM   1368  CZ  PHE    89      58.926  49.785  24.448
ATOM   1369  HZ  PHE    89      58.991  49.554  25.501
ATOM   1370  CE2 PHE    89      59.561  48.963  23.444
ATOM   1371  HE2 PHE    89      60.266  48.182  23.689
ATOM   1372  CD2 PHE    89      59.493  49.409  22.112
ATOM   1373  HD2 PHE    89      60.037  48.843  21.371
ATOM   1374  C   PHE    89      57.385  51.792  18.408
ATOM   1375  O   PHE    89      56.292  52.284  18.244
ATOM   1376  N   ASP    90      58.347  52.137  17.566
ATOM   1377  H   ASP    90      59.238  51.672  17.670
ATOM   1378  CA  ASP    90      58.095  52.909  16.344
ATOM   1379  HA  ASP    90      57.379  53.689  16.601
ATOM   1380  CB  ASP    90      59.366  53.591  15.835
ATOM   1381 2HB  ASP    90      59.641  54.314  16.603
ATOM   1382 3HB  ASP    90      60.128  52.835  15.648
ATOM   1383  CG  ASP    90      59.107  54.282  14.445
ATOM   1384  OD1 ASP    90      58.132  55.065  14.358
ATOM   1385  OD2 ASP    90      59.932  54.001  13.506
ATOM   1386  C   ASP    90      57.518  52.021  15.274
ATOM   1387  O   ASP    90      57.856  50.871  15.140
ATOM   1388  N   LYS    91      56.642  52.605  14.436
ATOM   1389  H   LYS    91      56.510  53.606  14.477
ATOM   1390  CA  LYS    91      56.059  51.911  13.227
ATOM   1391  HA  LYS    91      56.646  51.002  13.092
ATOM   1392  CB  LYS    91      54.608  51.625  13.354
ATOM   1393 2HB  LYS    91      53.952  52.340  13.852
ATOM   1394 3HB  LYS    91      54.277  51.521  12.321
ATOM   1395  CG  LYS    91      54.390  50.211  13.896
ATOM   1396 2HG  LYS    91      53.336  49.967  13.766
ATOM   1397 3HG  LYS    91      54.853  49.487  13.225
ATOM   1398  CD  LYS    91      54.691  49.942  15.378
ATOM   1399 2HD  LYS    91      54.813  48.859  15.341
ATOM   1400 3HD  LYS    91      55.578  50.505  15.670
ATOM   1401  CE  LYS    91      53.595  50.378  16.342
ATOM   1402 2HE  LYS    91      52.629  50.453  15.842
ATOM   1403 3HE  LYS    91      53.505  49.537  17.030
ATOM   1404  NZ  LYS    91      53.899  51.560  17.163
ATOM   1405 1HZ  LYS    91      53.823  52.419  16.637
ATOM   1406 2HZ  LYS    91      53.248  51.572  17.935
ATOM   1407 3HZ  LYS    91      54.780  51.548  17.656
ATOM   1408  C   LYS    91      56.417  52.515  11.872
ATOM   1409  O   LYS    91      56.298  51.832  10.844
ATOM   1410  N   ASP    92      56.927  53.773  11.791
ATOM   1411  H   ASP    92      57.047  54.312  12.636
ATOM   1412  CA  ASP    92      57.314  54.319  10.485
ATOM   1413  HA  ASP    92      56.507  54.036   9.809
ATOM   1414  CB  ASP    92      57.301  55.810  10.647
ATOM   1415 2HB  ASP    92      57.770  56.021  11.607
ATOM   1416 3HB  ASP    92      57.968  56.215   9.886
ATOM   1417  CG  ASP    92      55.885  56.400  10.540
ATOM   1418  OD1 ASP    92      55.337  56.684  11.606
ATOM   1419  OD2 ASP    92      55.474  56.656   9.393
ATOM   1420  C   ASP    92      58.676  53.911   9.910
ATOM   1421  O   ASP    92      58.955  54.105   8.714
ATOM   1422  N   GLY    93      59.522  53.260  10.753
ATOM   1423  H   GLY    93      59.347  53.294  11.747
ATOM   1424  CA  GLY    93      60.863  52.915  10.398
ATOM   1425 2HA  GLY    93      61.210  52.192  11.135
ATOM   1426 3HA  GLY    93      60.990  52.517   9.391
ATOM   1427  C   GLY    93      61.775  54.184  10.387
ATOM   1428  O   GLY    93      62.894  54.168   9.871
ATOM   1429  N   ASN    94      61.289  55.343  10.880
ATOM   1430  H   ASN    94      60.327  55.259  11.176
ATOM   1431  CA  ASN    94      62.077  56.563  10.722
ATOM   1432  HA  ASN    94      62.405  56.503   9.684
ATOM   1433  CB  ASN    94      61.224  57.804  10.879
ATOM   1434 2HB  ASN    94      61.767  58.608  10.382
ATOM   1435 3HB  ASN    94      60.256  57.700  10.389
ATOM   1436  CG  ASN    94      60.859  58.083  12.355
ATOM   1437  OD1 ASN    94      61.580  58.618  13.147
ATOM   1438  ND2 ASN    94      59.665  57.795  12.822
ATOM   1439 1HD2 ASN    94      59.451  58.124  13.753
ATOM   1440 2HD2 ASN    94      59.109  57.096  12.350
ATOM   1441  C   ASN    94      63.255  56.522  11.656
ATOM   1442  O   ASN    94      64.221  57.289  11.457
ATOM   1443  N   GLY    95      63.129  55.738  12.731
ATOM   1444  H   GLY    95      62.287  55.195  12.852
ATOM   1445  CA  GLY    95      64.231  55.439  13.621
ATOM   1446 2HA  GLY    95      64.159  54.383  13.883
ATOM   1447 3HA  GLY    95      65.202  55.656  13.175
ATOM   1448  C   GLY    95      64.094  56.209  14.882
ATOM   1449  O   GLY    95      65.014  56.064  15.736
ATOM   1450  N   TYR    96      63.034  57.016  15.142
ATOM   1451  H   TYR    96      62.348  57.143  14.412
ATOM   1452  CA  TYR    96      62.899  57.943  16.295
ATOM   1453  HA  TYR    96      63.625  57.679  17.064
ATOM   1454  CB  TYR    96      63.256  59.418  15.860
ATOM   1455 2HB  TYR    96      62.596  59.665  15.028
ATOM   1456 3HB  TYR    96      63.002  60.053  16.708
ATOM   1457  CG  TYR    96      64.725  59.676  15.474
ATOM   1458  CD1 TYR    96      65.294  59.386  14.206
ATOM   1459  HD1 TYR    96      64.642  58.947  13.466
ATOM   1460  CE1 TYR    96      66.671  59.563  13.965
ATOM   1461  HE1 TYR    96      67.078  59.274  13.007
ATOM   1462  CZ  TYR    96      67.491  60.153  14.977
ATOM   1463  OH  TYR    96      68.749  60.513  14.601
ATOM   1464  HH  TYR    96      69.055  60.146  13.768
ATOM   1465  CE2 TYR    96      66.948  60.453  16.242
ATOM   1466  HE2 TYR    96      67.536  60.993  16.969
ATOM   1467  CD2 TYR    96      65.609  60.220  16.473
ATOM   1468  HD2 TYR    96      65.326  60.290  17.513
ATOM   1469  C   TYR    96      61.453  57.786  16.785
ATOM   1470  O   TYR    96      60.498  57.750  15.953
ATOM   1471  N   ILE    97      61.246  57.820  18.122
ATOM   1472  H   ILE    97      62.108  57.817  18.649
ATOM   1473  CA  ILE    97      59.976  57.649  18.841
ATOM   1474  HA  ILE    97      59.169  57.348  18.174
ATOM   1475  CB  ILE    97      60.102  56.452  19.867
ATOM   1476  HB  ILE    97      60.994  56.734  20.428
ATOM   1477  CG2 ILE    97      58.905  56.315  20.813
ATOM   1478 1HG2 ILE    97      57.990  56.000  20.310
ATOM   1479 2HG2 ILE    97      59.152  55.743  21.707
ATOM   1480 3HG2 ILE    97      58.782  57.275  21.315
ATOM   1481  CG1 ILE    97      60.357  55.065  19.226
ATOM   1482 2HG1 ILE    97      59.403  54.708  18.839
ATOM   1483 3HG1 ILE    97      60.992  55.087  18.340
ATOM   1484  CD1 ILE    97      60.902  54.035  20.295
ATOM   1485 1HD1 ILE    97      60.211  53.910  21.128
ATOM   1486 2HD1 ILE    97      61.083  53.066  19.830
ATOM   1487 3HD1 ILE    97      61.898  54.410  20.533
ATOM   1488  C   ILE    97      59.626  59.014  19.517
ATOM   1489  O   ILE    97      60.128  59.222  20.616
ATOM   1490  N   SER    98      58.788  59.785  18.874
ATOM   1491  H   SER    98      58.524  59.438  17.963
ATOM   1492  CA  SER    98      58.246  61.021  19.374
ATOM   1493  HA  SER    98      59.013  61.645  19.832
ATOM   1494  CB  SER    98      57.663  61.644  18.156
ATOM   1495 2HB  SER    98      58.482  61.973  17.517
ATOM   1496 3HB  SER    98      57.068  60.943  17.571
ATOM   1497  OG  SER    98      56.755  62.575  18.510
ATOM   1498  HG  SER    98      56.997  63.402  18.087
ATOM   1499  C   SER    98      57.230  60.656  20.468
ATOM   1500  O   SER    98      56.595  59.547  20.459
ATOM   1501  N   ALA    99      56.968  61.583  21.397
ATOM   1502  H   ALA    99      57.298  62.528  21.262
ATOM   1503  CA  ALA    99      55.823  61.499  22.299
ATOM   1504  HA  ALA    99      56.017  60.709  23.024
ATOM   1505  CB  ALA    99      55.866  62.851  23.016
ATOM   1506 1HB  ALA    99      55.787  63.681  22.313
ATOM   1507 2HB  ALA    99      54.988  62.880  23.661
ATOM   1508 3HB  ALA    99      56.760  62.936  23.633
ATOM   1509  C   ALA    99      54.469  61.278  21.565
ATOM   1510  O   ALA    99      53.628  60.465  22.118
ATOM   1511  N   ALA   100      54.239  61.918  20.402
ATOM   1512  H   ALA   100      55.001  62.498  20.079
ATOM   1513  CA  ALA   100      53.169  61.524  19.454
ATOM   1514  HA  ALA   100      52.180  61.753  19.850
ATOM   1515  CB  ALA   100      53.255  62.347  18.169
ATOM   1516 1HB  ALA   100      54.241  62.263  17.710
ATOM   1517 2HB  ALA   100      52.536  62.017  17.419
ATOM   1518 3HB  ALA   100      53.103  63.384  18.467
ATOM   1519  C   ALA   100      53.123  60.067  19.180
ATOM   1520  O   ALA   100      51.984  59.517  19.195
ATOM   1521  N   GLU   101      54.200  59.295  18.919
ATOM   1522  H   GLU   101      55.058  59.827  18.885
ATOM   1523  CA  GLU   101      54.116  57.786  18.847
ATOM   1524  HA  GLU   101      53.263  57.430  18.270
ATOM   1525  CB  GLU   101      55.366  57.115  18.270
ATOM   1526 2HB  GLU   101      55.635  57.663  17.367
ATOM   1527 3HB  GLU   101      56.209  57.154  18.959
ATOM   1528  CG  GLU   101      55.028  55.627  18.000
ATOM   1529 2HG  GLU   101      55.971  55.173  17.694
ATOM   1530 3HG  GLU   101      54.865  55.111  18.946
ATOM   1531  CD  GLU   101      54.085  55.228  16.883
ATOM   1532  OE1 GLU   101      53.853  55.986  15.922
ATOM   1533  OE2 GLU   101      53.481  54.119  16.810
ATOM   1534  C   GLU   101      53.806  57.141  20.216
ATOM   1535  O   GLU   101      52.888  56.296  20.325
ATOM   1536  N   LEU   102      54.502  57.522  21.297
ATOM   1537  H   LEU   102      55.174  58.231  21.038
ATOM   1538  CA  LEU   102      54.439  56.939  22.603
ATOM   1539  HA  LEU   102      54.970  55.998  22.459
ATOM   1540  CB  LEU   102      55.241  57.881  23.523
ATOM   1541 2HB  LEU   102      55.935  58.476  22.930
ATOM   1542 3HB  LEU   102      54.523  58.539  24.014
ATOM   1543  CG  LEU   102      56.024  57.131  24.599
ATOM   1544  HG  LEU   102      55.463  56.260  24.937
ATOM   1545  CD1 LEU   102      57.402  56.618  24.081
ATOM   1546 1HD1 LEU   102      57.286  55.852  23.314
ATOM   1547 2HD1 LEU   102      58.001  57.401  23.617
ATOM   1548 3HD1 LEU   102      58.020  56.175  24.862
ATOM   1549  CD2 LEU   102      56.298  58.012  25.750
ATOM   1550 1HD2 LEU   102      55.435  57.861  26.399
ATOM   1551 2HD2 LEU   102      57.095  57.639  26.394
ATOM   1552 3HD2 LEU   102      56.609  59.018  25.470
ATOM   1553  C   LEU   102      53.075  56.656  23.257
ATOM   1554  O   LEU   102      52.942  55.786  24.117
ATOM   1555  N   ARG   103      52.058  57.374  22.829
ATOM   1556  H   ARG   103      52.309  58.113  22.189
ATOM   1557  CA  ARG   103      50.691  57.183  23.294
ATOM   1558  HA  ARG   103      50.692  57.165  24.384
ATOM   1559  CB  ARG   103      49.799  58.254  22.679
ATOM   1560 2HB  ARG   103      50.004  58.399  21.619
ATOM   1561 3HB  ARG   103      48.781  57.930  22.898
ATOM   1562  CG  ARG   103      49.973  59.568  23.433
ATOM   1563 2HG  ARG   103      49.204  59.602  24.204
ATOM   1564 3HG  ARG   103      50.988  59.656  23.820
ATOM   1565  CD  ARG   103      49.768  60.685  22.448
ATOM   1566 2HD  ARG   103      50.537  60.675  21.675
ATOM   1567 3HD  ARG   103      48.822  60.649  21.908
ATOM   1568  NE  ARG   103      49.722  62.043  23.159
ATOM   1569  HE  ARG   103      48.861  62.256  23.642
ATOM   1570  CZ  ARG   103      50.595  63.015  23.196
ATOM   1571  NH1 ARG   103      51.654  63.021  22.535
ATOM   1572 1HH1 ARG   103      51.766  62.187  21.977
ATOM   1573 2HH1 ARG   103      52.251  63.836  22.519
ATOM   1574  NH2 ARG   103      50.374  64.067  23.854
ATOM   1575 1HH2 ARG   103      49.474  64.327  24.229
ATOM   1576 2HH2 ARG   103      51.048  64.817  23.909
ATOM   1577  C   ARG   103      50.120  55.836  22.803
ATOM   1578  O   ARG   103      49.413  55.171  23.570
ATOM   1579  N   HID   104      50.399  55.447  21.562
ATOM   1580  H   HID   104      50.956  56.064  20.988
ATOM   1581  CA  HID   104      49.802  54.205  21.000
ATOM   1582  HA  HID   104      48.718  54.312  21.003
ATOM   1583  CB  HID   104      50.361  54.145  19.562
ATOM   1584 2HB  HID   104      51.426  54.024  19.761
ATOM   1585 3HB  HID   104      49.890  53.301  19.058
ATOM   1586  CG  HID   104      50.136  55.232  18.627
ATOM   1587  ND1 HID   104      50.885  55.662  17.535
ATOM   1588  HD1 HID   104      51.659  55.199  17.080
ATOM   1589  CE1 HID   104      50.291  56.786  17.069
ATOM   1590  HE1 HID   104      50.763  57.373  16.295
ATOM   1591  NE2 HID   104      49.197  57.089  17.744
ATOM   1592  CD2 HID   104      49.165  56.184  18.792
ATOM   1593  HD2 HID   104      48.382  56.146  19.535
ATOM   1594  C   HID   104      50.321  52.913  21.728
ATOM   1595  O   HID   104      49.466  52.065  22.058
ATOM   1596  N   VAL   105      51.645  52.857  21.908
ATOM   1597  H   VAL   105      52.259  53.572  21.545
ATOM   1598  CA  VAL   105      52.302  51.618  22.355
ATOM   1599  HA  VAL   105      52.101  50.712  21.783
ATOM   1600  CB  VAL   105      53.879  51.849  22.433
ATOM   1601  HB  VAL   105      54.073  52.694  23.094
ATOM   1602  CG1 VAL   105      54.529  50.552  22.978
ATOM   1603 1HG1 VAL   105      55.597  50.757  22.918
ATOM   1604 2HG1 VAL   105      54.329  50.446  24.044
ATOM   1605 3HG1 VAL   105      54.277  49.682  22.371
ATOM   1606  CG2 VAL   105      54.432  52.183  21.056
ATOM   1607 1HG2 VAL   105      54.057  53.176  20.811
ATOM   1608 2HG2 VAL   105      55.517  52.286  21.040
ATOM   1609 3HG2 VAL   105      54.216  51.439  20.288
ATOM   1610  C   VAL   105      51.781  51.288  23.731
ATOM   1611  O   VAL   105      51.404  50.142  23.981
ATOM   1612  N   MET   106      51.748  52.198  24.724
ATOM   1613  H   MET   106      51.907  53.153  24.437
ATOM   1614  CA  MET   106      51.411  51.803  26.105
ATOM   1615  HA  MET   106      52.006  50.952  26.436
ATOM   1616  CB  MET   106      51.652  52.843  27.149
ATOM   1617 2HB  MET   106      50.984  53.701  27.086
ATOM   1618 3HB  MET   106      51.426  52.401  28.120
ATOM   1619  CG  MET   106      53.063  53.434  27.091
ATOM   1620 2HG  MET   106      53.107  54.189  26.306
ATOM   1621 3HG  MET   106      53.361  53.924  28.017
ATOM   1622  SD  MET   106      54.297  52.178  26.698
ATOM   1623  CE  MET   106      55.741  53.262  26.475
ATOM   1624 1HE  MET   106      55.463  54.007  25.730
ATOM   1625 2HE  MET   106      55.901  53.680  27.468
ATOM   1626 3HE  MET   106      56.597  52.685  26.124
ATOM   1627  C   MET   106      49.974  51.395  26.151
ATOM   1628  O   MET   106      49.662  50.367  26.775
ATOM   1629  N   THR   107      49.034  52.006  25.438
ATOM   1630  H   THR   107      49.127  52.909  24.996
ATOM   1631  CA  THR   107      47.639  51.592  25.483
ATOM   1632  HA  THR   107      47.381  51.154  26.447
ATOM   1633  CB  THR   107      46.705  52.744  25.174
ATOM   1634  HB  THR   107      46.842  53.132  24.165
ATOM   1635  CG2 THR   107      45.189  52.483  25.495
ATOM   1636 1HG2 THR   107      44.725  51.743  24.844
ATOM   1637 2HG2 THR   107      45.017  52.297  26.555
ATOM   1638 3HG2 THR   107      44.718  53.434  25.245
ATOM   1639  OG1 THR   107      47.029  53.780  26.156
ATOM   1640 1HG  THR   107      47.517  53.418  26.899
ATOM   1641  C   THR   107      47.438  50.403  24.584
ATOM   1642  O   THR   107      46.503  49.636  24.863
ATOM   1643  N   ASN   108      48.335  50.020  23.615
ATOM   1644  H   ASN   108      48.979  50.709  23.255
ATOM   1645  CA  ASN   108      48.432  48.668  23.045
ATOM   1646  HA  ASN   108      47.460  48.277  22.744
ATOM   1647  CB  ASN   108      49.217  48.774  21.752
ATOM   1648 2HB  ASN   108      48.841  49.574  21.114
ATOM   1649 3HB  ASN   108      50.167  49.222  22.044
ATOM   1650  CG  ASN   108      49.306  47.493  20.956
ATOM   1651  OD1 ASN   108      48.353  46.707  20.853
ATOM   1652  ND2 ASN   108      50.421  47.150  20.395
ATOM   1653 1HD2 ASN   108      50.370  46.221  20.000
ATOM   1654 2HD2 ASN   108      51.346  47.540  20.500
ATOM   1655  C   ASN   108      49.011  47.628  24.067
ATOM   1656  O   ASN   108      48.661  46.445  23.952
ATOM   1657  N   LEU   109      49.853  48.032  25.027
ATOM   1658  H   LEU   109      50.311  48.932  25.029
ATOM   1659  CA  LEU   109      50.231  47.188  26.136
ATOM   1660  HA  LEU   109      50.259  46.161  25.774
ATOM   1661  CB  LEU   109      51.700  47.553  26.613
ATOM   1662 2HB  LEU   109      51.698  48.604  26.901
ATOM   1663 3HB  LEU   109      51.912  47.026  27.543
ATOM   1664  CG  LEU   109      52.769  47.283  25.523
ATOM   1665  HG  LEU   109      52.460  47.686  24.558
ATOM   1666  CD1 LEU   109      54.007  48.026  25.913
ATOM   1667 1HD1 LEU   109      54.410  47.604  26.833
ATOM   1668 2HD1 LEU   109      54.743  48.051  25.109
ATOM   1669 3HD1 LEU   109      53.754  49.084  25.980
ATOM   1670  CD2 LEU   109      53.127  45.804  25.264
ATOM   1671 1HD2 LEU   109      52.237  45.353  24.824
ATOM   1672 2HD2 LEU   109      53.893  45.777  24.490
ATOM   1673 3HD2 LEU   109      53.401  45.236  26.153
ATOM   1674  C   LEU   109      49.251  47.128  27.243
ATOM   1675  O   LEU   109      49.330  46.223  28.073
ATOM   1676  N   GLY   110      48.245  48.031  27.338
ATOM   1677  H   GLY   110      48.397  48.838  26.749
ATOM   1678  CA  GLY   110      47.243  47.966  28.370
ATOM   1679 2HA  GLY   110      46.300  47.941  27.825
ATOM   1680 3HA  GLY   110      47.262  47.035  28.936
ATOM   1681  C   GLY   110      47.224  49.134  29.323
ATOM   1682  O   GLY   110      46.367  49.223  30.202
ATOM   1683  N   GLU   111      48.070  50.147  29.240
ATOM   1684  H   GLU   111      48.819  50.084  28.566
ATOM   1685  CA  GLU   111      48.067  51.370  30.092
ATOM   1686  HA  GLU   111      47.301  51.338  30.867
ATOM   1687  CB  GLU   111      49.409  51.364  30.859
ATOM   1688 2HB  GLU   111      50.254  51.194  30.193
ATOM   1689 3HB  GLU   111      49.508  52.321  31.372
ATOM   1690  CG  GLU   111      49.429  50.278  31.997
ATOM   1691 2HG  GLU   111      49.553  50.787  32.953
ATOM   1692 3HG  GLU   111      48.419  49.890  32.127
ATOM   1693  CD  GLU   111      50.489  49.180  31.792
ATOM   1694  OE1 GLU   111      51.491  49.276  32.533
ATOM   1695  OE2 GLU   111      50.254  48.299  30.925
ATOM   1696  C   GLU   111      47.782  52.728  29.405
ATOM   1697  O   GLU   111      48.281  52.960  28.325
ATOM   1698  N   LYS   112      47.161  53.680  30.111
ATOM   1699  H   LYS   112      46.926  53.414  31.057
ATOM   1700  CA  LYS   112      47.020  55.052  29.642
ATOM   1701  HA  LYS   112      47.666  55.302  28.800
ATOM   1702  CB  LYS   112      45.571  55.262  29.159
ATOM   1703 2HB  LYS   112      45.321  54.515  28.406
ATOM   1704 3HB  LYS   112      44.906  55.039  29.994
ATOM   1705  CG  LYS   112      45.367  56.607  28.484
ATOM   1706 2HG  LYS   112      46.150  57.276  28.840
ATOM   1707 3HG  LYS   112      45.514  56.449  27.416
ATOM   1708  CD  LYS   112      44.012  57.233  28.829
ATOM   1709 2HD  LYS   112      43.947  58.163  28.265
ATOM   1710 3HD  LYS   112      43.192  56.673  28.381
ATOM   1711  CE  LYS   112      43.809  57.616  30.341
ATOM   1712 2HE  LYS   112      42.806  57.936  30.622
ATOM   1713 3HE  LYS   112      44.067  56.739  30.935
ATOM   1714  NZ  LYS   112      44.604  58.801  30.783
ATOM   1715 1HZ  LYS   112      44.220  59.602  30.303
ATOM   1716 2HZ  LYS   112      44.516  59.007  31.767
ATOM   1717 3HZ  LYS   112      45.598  58.812  30.602
ATOM   1718  C   LYS   112      47.415  56.149  30.664
ATOM   1719  O   LYS   112      46.663  56.456  31.650
ATOM   1720  N   LEU   113      48.617  56.745  30.485
ATOM   1721  H   LEU   113      49.245  56.399  29.773
ATOM   1722  CA  LEU   113      49.188  57.860  31.219
ATOM   1723  HA  LEU   113      49.157  57.673  32.293
ATOM   1724  CB  LEU   113      50.616  58.004  30.745
ATOM   1725 2HB  LEU   113      50.658  57.986  29.656
ATOM   1726 3HB  LEU   113      50.997  58.990  31.012
ATOM   1727  CG  LEU   113      51.688  57.121  31.304
ATOM   1728  HG  LEU   113      52.642  57.550  30.997
ATOM   1729  CD1 LEU   113      51.627  56.994  32.817
ATOM   1730 1HD1 LEU   113      50.651  56.666  33.174
ATOM   1731 2HD1 LEU   113      52.355  56.274  33.192
ATOM   1732 3HD1 LEU   113      51.854  57.968  33.249
ATOM   1733  CD2 LEU   113      51.629  55.718  30.708
ATOM   1734 1HD2 LEU   113      51.610  55.764  29.619
ATOM   1735 2HD2 LEU   113      52.592  55.249  30.911
ATOM   1736 3HD2 LEU   113      50.876  55.033  31.097
ATOM   1737  C   LEU   113      48.347  59.094  30.939
ATOM   1738  O   LEU   113      47.360  59.170  30.254
ATOM   1739  N   THR   114      48.750  60.193  31.610
ATOM   1740  H   THR   114      49.512  60.280  32.267
ATOM   1741  CA  THR   114      48.317  61.556  31.083
ATOM   1742  HA  THR   114      47.312  61.436  30.678
ATOM   1743  CB  THR   114      48.457  62.631  32.175
ATOM   1744  HB  THR   114      49.515  62.827  32.347
ATOM   1745  CG2 THR   114      47.720  63.938  31.770
ATOM   1746 1HG2 THR   114      46.668  63.665  31.678
ATOM   1747 2HG2 THR   114      47.873  64.678  32.556
ATOM   1748 3HG2 THR   114      48.126  64.336  30.840
ATOM   1749  OG1 THR   114      47.863  62.239  33.378
ATOM   1750 1HG  THR   114      48.427  61.590  33.804
ATOM   1751  C   THR   114      49.195  61.861  29.825
ATOM   1752  O   THR   114      50.256  61.241  29.644
ATOM   1753  N   ASP   115      48.672  62.788  29.014
ATOM   1754  H   ASP   115      47.715  63.039  29.216
ATOM   1755  CA  ASP   115      49.406  63.348  27.866
ATOM   1756  HA  ASP   115      49.653  62.553  27.162
ATOM   1757  CB  ASP   115      48.448  64.304  27.019
ATOM   1758 2HB  ASP   115      47.855  64.867  27.740
ATOM   1759 3HB  ASP   115      49.029  65.044  26.469
ATOM   1760  CG  ASP   115      47.552  63.667  26.027
ATOM   1761  OD1 ASP   115      47.921  63.535  24.825
ATOM   1762  OD2 ASP   115      46.380  63.315  26.331
ATOM   1763  C   ASP   115      50.729  64.042  28.180
ATOM   1764  O   ASP   115      51.645  64.159  27.367
ATOM   1765  N   GLU   116      50.770  64.625  29.367
ATOM   1766  H   GLU   116      49.934  64.634  29.935
ATOM   1767  CA  GLU   116      52.020  65.102  30.008
ATOM   1768  HA  GLU   116      52.699  65.662  29.365
ATOM   1769  CB  GLU   116      51.558  65.935  31.187
ATOM   1770 2HB  GLU   116      51.022  66.774  30.745
ATOM   1771 3HB  GLU   116      50.921  65.370  31.867
ATOM   1772  CG  GLU   116      52.741  66.528  32.009
ATOM   1773 2HG  GLU   116      53.242  65.732  32.559
ATOM   1774 3HG  GLU   116      53.513  66.986  31.390
ATOM   1775  CD  GLU   116      52.274  67.503  33.047
ATOM   1776  OE1 GLU   116      51.668  68.555  32.660
ATOM   1777  OE2 GLU   116      52.457  67.228  34.272
ATOM   1778  C   GLU   116      52.974  63.977  30.442
ATOM   1779  O   GLU   116      54.174  64.029  30.168
ATOM   1780  N   GLU   117      52.441  62.883  30.915
ATOM   1781  H   GLU   117      51.495  63.015  31.243
ATOM   1782  CA  GLU   117      53.194  61.779  31.498
ATOM   1783  HA  GLU   117      54.036  62.133  32.093
ATOM   1784  CB  GLU   117      52.326  60.890  32.396
ATOM   1785 2HB  GLU   117      51.344  61.001  31.936
ATOM   1786 3HB  GLU   117      52.666  59.854  32.400
ATOM   1787  CG  GLU   117      52.313  61.456  33.861
ATOM   1788 2HG  GLU   117      53.088  60.978  34.461
ATOM   1789 3HG  GLU   117      52.533  62.524  33.864
ATOM   1790  CD  GLU   117      51.007  61.198  34.494
ATOM   1791  OE1 GLU   117      50.222  60.372  34.030
ATOM   1792  OE2 GLU   117      50.642  61.844  35.509
ATOM   1793  C   GLU   117      53.840  60.953  30.401
ATOM   1794  O   GLU   117      54.814  60.283  30.703
ATOM   1795  N   VAL   118      53.388  61.125  29.137
ATOM   1796  H   VAL   118      52.525  61.632  29.003
ATOM   1797  CA  VAL   118      54.126  60.501  28.006
ATOM   1798  HA  VAL   118      54.648  59.620  28.380
ATOM   1799  CB  VAL   118      53.254  60.073  26.824
ATOM   1800  HB  VAL   118      53.974  59.713  26.090
ATOM   1801  CG1 VAL   118      52.216  59.026  27.164
ATOM   1802 1HG1 VAL   118      51.266  59.501  27.410
ATOM   1803 2HG1 VAL   118      52.073  58.273  26.390
ATOM   1804 3HG1 VAL   118      52.577  58.514  28.056
ATOM   1805  CG2 VAL   118      52.531  61.303  26.233
ATOM   1806 1HG2 VAL   118      51.885  60.910  25.448
ATOM   1807 2HG2 VAL   118      51.903  61.723  27.019
ATOM   1808 3HG2 VAL   118      53.185  62.054  25.790
ATOM   1809  C   VAL   118      55.169  61.475  27.515
ATOM   1810  O   VAL   118      56.275  61.156  27.026
ATOM   1811  N   ASP   119      54.827  62.759  27.575
ATOM   1812  H   ASP   119      54.014  63.127  28.047
ATOM   1813  CA  ASP   119      55.802  63.762  27.119
ATOM   1814  HA  ASP   119      56.025  63.407  26.113
ATOM   1815  CB  ASP   119      55.150  65.114  26.864
ATOM   1816 2HB  ASP   119      54.386  64.926  26.109
ATOM   1817 3HB  ASP   119      54.656  65.452  27.776
ATOM   1818  CG  ASP   119      56.131  66.089  26.305
ATOM   1819  OD1 ASP   119      56.377  66.146  25.058
ATOM   1820  OD2 ASP   119      56.689  66.822  27.116
ATOM   1821  C   ASP   119      57.140  63.822  27.987
ATOM   1822  O   ASP   119      58.280  63.969  27.539
ATOM   1823  N   GLU   120      56.912  63.549  29.245
ATOM   1824  H   GLU   120      55.943  63.578  29.530
ATOM   1825  CA  GLU   120      57.986  63.352  30.250
ATOM   1826  HA  GLU   120      58.724  64.144  30.120
ATOM   1827  CB  GLU   120      57.411  63.405  31.677
ATOM   1828 2HB  GLU   120      56.605  62.683  31.812
ATOM   1829 3HB  GLU   120      58.235  63.145  32.342
ATOM   1830  CG  GLU   120      56.866  64.797  32.039
ATOM   1831 2HG  GLU   120      56.179  65.238  31.318
ATOM   1832 3HG  GLU   120      56.267  64.708  32.946
ATOM   1833  CD  GLU   120      58.073  65.655  32.272
ATOM   1834  OE1 GLU   120      58.800  65.313  33.252
ATOM   1835  OE2 GLU   120      58.433  66.512  31.437
ATOM   1836  C   GLU   120      58.683  62.057  30.096
ATOM   1837  O   GLU   120      59.923  61.964  30.307
ATOM   1838  N   MET   121      58.043  60.940  29.614
ATOM   1839  H   MET   121      57.042  60.984  29.490
ATOM   1840  CA  MET   121      58.627  59.637  29.567
ATOM   1841  HA  MET   121      59.016  59.415  30.560
ATOM   1842  CB  MET   121      57.573  58.592  29.316
ATOM   1843 2HB  MET   121      56.849  58.686  30.125
ATOM   1844 3HB  MET   121      57.036  58.803  28.391
ATOM   1845  CG  MET   121      58.030  57.104  29.353
ATOM   1846 2HG  MET   121      59.027  57.132  28.913
ATOM   1847 3HG  MET   121      58.086  56.827  30.405
ATOM   1848  SD  MET   121      57.021  55.859  28.570
ATOM   1849  CE  MET   121      55.426  56.140  29.307
ATOM   1850 1HE  MET   121      55.056  57.095  28.935
ATOM   1851 2HE  MET   121      54.759  55.283  29.209
ATOM   1852 3HE  MET   121      55.626  56.344  30.359
ATOM   1853  C   MET   121      59.907  59.650  28.650
ATOM   1854  O   MET   121      60.815  59.005  29.094
ATOM   1855  N   ILE   122      59.991  60.486  27.625
ATOM   1856  H   ILE   122      59.150  61.028  27.485
ATOM   1857  CA  ILE   122      61.239  60.815  26.855
ATOM   1858  HA  ILE   122      61.510  59.934  26.273
ATOM   1859  CB  ILE   122      60.928  61.868  25.760
ATOM   1860  HB  ILE   122      60.292  62.686  26.100
ATOM   1861  CG2 ILE   122      62.090  62.614  25.113
ATOM   1862 1HG2 ILE   122      62.676  61.922  24.507
ATOM   1863 2HG2 ILE   122      61.678  63.402  24.484
ATOM   1864 3HG2 ILE   122      62.716  63.150  25.827
ATOM   1865  CG1 ILE   122      60.158  61.222  24.559
ATOM   1866 2HG1 ILE   122      60.033  61.959  23.766
ATOM   1867 3HG1 ILE   122      60.819  60.544  24.020
ATOM   1868  CD1 ILE   122      58.833  60.603  24.880
ATOM   1869 1HD1 ILE   122      58.271  61.309  25.491
ATOM   1870 2HD1 ILE   122      58.317  60.378  23.946
ATOM   1871 3HD1 ILE   122      59.026  59.703  25.465
ATOM   1872  C   ILE   122      62.502  61.205  27.592
ATOM   1873  O   ILE   122      63.602  60.763  27.284
ATOM   1874  N   ARG   123      62.347  61.997  28.681
ATOM   1875  H   ARG   123      61.425  61.952  29.091
ATOM   1876  CA  ARG   123      63.436  62.723  29.408
ATOM   1877  HA  ARG   123      64.234  63.027  28.730
ATOM   1878  CB  ARG   123      62.829  64.023  30.108
ATOM   1879 2HB  ARG   123      62.240  63.649  30.945
ATOM   1880 3HB  ARG   123      63.587  64.679  30.536
ATOM   1881  CG  ARG   123      61.935  64.884  29.144
ATOM   1882 2HG  ARG   123      62.593  65.059  28.292
ATOM   1883 3HG  ARG   123      61.034  64.351  28.840
ATOM   1884  CD  ARG   123      61.598  66.338  29.632
ATOM   1885 2HD  ARG   123      60.846  66.344  30.422
ATOM   1886 3HD  ARG   123      62.526  66.768  30.009
ATOM   1887  NE  ARG   123      61.013  67.156  28.521
ATOM   1888  HE  ARG   123      61.670  67.700  27.981
ATOM   1889  CZ  ARG   123      59.779  67.203  28.018
ATOM   1890  NH1 ARG   123      58.792  66.890  28.805
ATOM   1891 1HH1 ARG   123      58.948  66.659  29.776
ATOM   1892 2HH1 ARG   123      57.910  66.805  28.321
ATOM   1893  NH2 ARG   123      59.627  67.644  26.839
ATOM   1894 1HH2 ARG   123      60.420  67.693  26.216
ATOM   1895 2HH2 ARG   123      58.720  67.516  26.413
ATOM   1896  C   ARG   123      64.186  61.860  30.344
ATOM   1897  O   ARG   123      65.125  62.342  30.997
ATOM   1898  N   GLU   124      63.817  60.547  30.425
ATOM   1899  H   GLU   124      63.041  60.272  29.841
ATOM   1900  CA  GLU   124      64.769  59.437  30.855
ATOM   1901  HA  GLU   124      65.307  59.725  31.758
ATOM   1902  CB  GLU   124      63.939  58.151  31.263
ATOM   1903 2HB  GLU   124      63.297  57.842  30.439
ATOM   1904 3HB  GLU   124      64.521  57.235  31.365
ATOM   1905  CG  GLU   124      63.087  58.467  32.554
ATOM   1906 2HG  GLU   124      62.513  59.391  32.478
ATOM   1907 3HG  GLU   124      62.359  57.676  32.738
ATOM   1908  CD  GLU   124      63.891  58.518  33.853
ATOM   1909  OE1 GLU   124      65.109  58.187  33.963
ATOM   1910  OE2 GLU   124      63.232  58.975  34.798
ATOM   1911  C   GLU   124      65.876  59.137  29.818
ATOM   1912  O   GLU   124      66.967  58.853  30.191
ATOM   1913  N   ALA   125      65.547  59.197  28.499
ATOM   1914  H   ALA   125      64.550  59.233  28.339
ATOM   1915  CA  ALA   125      66.431  58.695  27.444
ATOM   1916  HA  ALA   125      67.179  58.049  27.904
ATOM   1917  CB  ALA   125      65.807  57.733  26.449
ATOM   1918 1HB  ALA   125      65.070  58.264  25.846
ATOM   1919 2HB  ALA   125      66.530  57.212  25.822
ATOM   1920 3HB  ALA   125      65.240  56.949  26.949
ATOM   1921  C   ALA   125      67.170  59.774  26.615
ATOM   1922  O   ALA   125      68.316  59.586  26.314
ATOM   1923  N   ASP   126      66.481  60.848  26.103
ATOM   1924  H   ASP   126      65.504  60.833  26.360
ATOM   1925  CA  ASP   126      66.935  61.852  25.131
ATOM   1926  HA  ASP   126      67.209  61.291  24.238
ATOM   1927  CB  ASP   126      65.808  62.806  24.772
ATOM   1928 2HB  ASP   126      64.995  62.280  24.272
ATOM   1929 3HB  ASP   126      65.261  63.279  25.588
ATOM   1930  CG  ASP   126      66.112  64.073  23.901
ATOM   1931  OD1 ASP   126      66.353  65.119  24.551
ATOM   1932  OD2 ASP   126      65.887  64.092  22.670
ATOM   1933  C   ASP   126      68.133  62.592  25.712
ATOM   1934  O   ASP   126      68.132  62.991  26.847
ATOM   1935  N   ILE   127      69.154  62.680  24.856
ATOM   1936  H   ILE   127      69.017  62.189  23.984
ATOM   1937  CA  ILE   127      70.483  63.152  25.340
ATOM   1938  HA  ILE   127      70.479  63.195  26.429
ATOM   1939  CB  ILE   127      71.507  62.079  24.926
ATOM   1940  HB  ILE   127      71.034  61.097  24.935
ATOM   1941  CG2 ILE   127      71.884  62.101  23.418
ATOM   1942 1HG2 ILE   127      72.485  62.995  23.256
ATOM   1943 2HG2 ILE   127      72.472  61.214  23.181
ATOM   1944 3HG2 ILE   127      71.001  62.106  22.779
ATOM   1945  CG1 ILE   127      72.733  62.070  25.820
ATOM   1946 2HG1 ILE   127      73.482  61.456  25.321
ATOM   1947 3HG1 ILE   127      73.108  63.087  25.936
ATOM   1948  CD1 ILE   127      72.478  61.461  27.200
ATOM   1949 1HD1 ILE   127      71.782  62.005  27.838
ATOM   1950 2HD1 ILE   127      72.061  60.467  27.036
ATOM   1951 3HD1 ILE   127      73.447  61.291  27.670
ATOM   1952  C   ILE   127      70.953  64.517  24.887
ATOM   1953  O   ILE   127      71.817  65.074  25.592
ATOM   1954  N   ASP   128      70.485  65.060  23.755
ATOM   1955  H   ASP   128      69.703  64.716  23.217
ATOM   1956  CA  ASP   128      71.026  66.342  23.173
ATOM   1957  HA  ASP   128      71.781  66.734  23.854
ATOM   1958  CB  ASP   128      71.740  66.017  21.846
ATOM   1959 2HB  ASP   128      72.622  65.403  22.028
ATOM   1960 3HB  ASP   128      71.122  65.385  21.208
ATOM   1961  CG  ASP   128      72.107  67.326  21.118
ATOM   1962  OD1 ASP   128      71.477  67.763  20.135
ATOM   1963  OD2 ASP   128      73.116  67.905  21.622
ATOM   1964  C   ASP   128      69.927  67.402  23.128
ATOM   1965  O   ASP   128      70.293  68.574  23.046
ATOM   1966  N   GLY   129      68.613  67.038  23.177
ATOM   1967  H   GLY   129      68.463  66.041  23.120
ATOM   1968  CA  GLY   129      67.488  67.935  23.306
ATOM   1969 2HA  GLY   129      66.870  67.508  24.095
ATOM   1970 3HA  GLY   129      67.855  68.936  23.533
ATOM   1971  C   GLY   129      66.526  68.094  22.134
ATOM   1972  O   GLY   129      65.712  69.015  22.075
ATOM   1973  N   ASP   130      66.471  67.122  21.193
ATOM   1974  H   ASP   130      67.125  66.353  21.195
ATOM   1975  CA  ASP   130      65.290  67.039  20.303
ATOM   1976  HA  ASP   130      65.161  67.961  19.736
ATOM   1977  CB  ASP   130      65.590  66.020  19.203
ATOM   1978 2HB  ASP   130      66.522  66.278  18.700
ATOM   1979 3HB  ASP   130      65.691  65.012  19.605
ATOM   1980  CG  ASP   130      64.486  65.971  18.089
ATOM   1981  OD1 ASP   130      64.545  65.094  17.232
ATOM   1982  OD2 ASP   130      63.605  66.860  17.943
ATOM   1983  C   ASP   130      63.964  66.713  21.075
ATOM   1984  O   ASP   130      62.944  67.303  20.638
ATOM   1985  N   GLY   131      63.975  65.934  22.204
ATOM   1986  H   GLY   131      64.809  65.640  22.692
ATOM   1987  CA  GLY   131      62.761  65.320  22.747
ATOM   1988 2HA  GLY   131      63.035  64.926  23.725
ATOM   1989 3HA  GLY   131      61.989  66.066  22.939
ATOM   1990  C   GLY   131      62.167  64.178  21.913
ATOM   1991  O   GLY   131      60.907  64.239  21.731
ATOM   1992  N   GLN   132      62.976  63.206  21.506
ATOM   1993  H   GLN   132      63.915  63.243  21.874
ATOM   1994  CA  GLN   132      62.508  61.889  21.021
ATOM   1995  HA  GLN   132      61.489  61.721  21.369
ATOM   1996  CB  GLN   132      62.669  61.834  19.437
ATOM   1997 2HB  GLN   132      63.711  62.029  19.183
ATOM   1998 3HB  GLN   132      62.447  60.839  19.051
ATOM   1999  CG  GLN   132      61.746  62.719  18.653
ATOM   2000 2HG  GLN   132      60.735  62.627  19.048
ATOM   2001 3HG  GLN   132      62.094  63.747  18.751
ATOM   2002  CD  GLN   132      61.757  62.422  17.192
ATOM   2003  OE1 GLN   132      60.930  61.718  16.658
ATOM   2004  NE2 GLN   132      62.829  62.829  16.547
ATOM   2005 1HE2 GLN   132      62.723  62.566  15.578
ATOM   2006 2HE2 GLN   132      63.492  63.532  16.839
ATOM   2007  C   GLN   132      63.450  60.863  21.699
ATOM   2008  O   GLN   132      64.610  61.207  22.014
ATOM   2009  N   VAL   133      63.042  59.612  21.667
ATOM   2010  H   VAL   133      62.138  59.452  21.246
ATOM   2011  CA  VAL   133      63.896  58.463  21.932
ATOM   2012  HA  VAL   133      64.743  58.734  22.562
ATOM   2013  CB  VAL   133      62.936  57.474  22.643
ATOM   2014  HB  VAL   133      62.002  57.299  22.109
ATOM   2015  CG1 VAL   133      63.808  56.156  22.890
ATOM   2016 1HG1 VAL   133      64.704  56.435  23.445
ATOM   2017 2HG1 VAL   133      63.184  55.453  23.442
ATOM   2018 3HG1 VAL   133      64.074  55.706  21.933
ATOM   2019  CG2 VAL   133      62.500  57.964  24.055
ATOM   2020 1HG2 VAL   133      61.654  58.644  23.957
ATOM   2021 2HG2 VAL   133      62.280  57.111  24.697
ATOM   2022 3HG2 VAL   133      63.346  58.476  24.515
ATOM   2023  C   VAL   133      64.317  57.901  20.549
ATOM   2024  O   VAL   133      63.639  57.117  19.846
ATOM   2025  N   ASN   134      65.550  58.176  20.067
ATOM   2026  H   ASN   134      66.118  58.657  20.750
ATOM   2027  CA  ASN   134      66.225  57.439  18.993
ATOM   2028  HA  ASN   134      65.460  57.384  18.219
ATOM   2029  CB  ASN   134      67.389  58.267  18.349
ATOM   2030 2HB  ASN   134      67.330  58.095  17.274
ATOM   2031 3HB  ASN   134      67.260  59.328  18.561
ATOM   2032  CG  ASN   134      68.805  57.868  18.673
ATOM   2033  OD1 ASN   134      69.422  57.057  17.970
ATOM   2034  ND2 ASN   134      69.358  58.397  19.692
ATOM   2035 1HD2 ASN   134      70.348  58.219  19.782
ATOM   2036 2HD2 ASN   134      68.988  59.261  20.063
ATOM   2037  C   ASN   134      66.648  56.033  19.400
ATOM   2038  O   ASN   134      66.586  55.831  20.622
ATOM   2039  N   TYR   135      67.124  55.207  18.490
ATOM   2040  H   TYR   135      67.267  55.554  17.553
ATOM   2041  CA  TYR   135      67.707  53.878  18.879
ATOM   2042  HA  TYR   135      66.933  53.336  19.422
ATOM   2043  CB  TYR   135      68.077  53.053  17.648
ATOM   2044 2HB  TYR   135      67.117  53.017  17.132
ATOM   2045 3HB  TYR   135      68.767  53.612  17.016
ATOM   2046  CG  TYR   135      68.619  51.666  18.095
ATOM   2047  CD1 TYR   135      67.800  50.773  18.805
ATOM   2048  HD1 TYR   135      66.807  51.024  19.148
ATOM   2049  CE1 TYR   135      68.268  49.462  19.140
ATOM   2050  HE1 TYR   135      67.682  48.854  19.813
ATOM   2051  CZ  TYR   135      69.543  49.024  18.798
ATOM   2052  OH  TYR   135      70.026  47.855  19.253
ATOM   2053  HH  TYR   135      70.632  47.500  18.599
ATOM   2054  CE2 TYR   135      70.329  49.884  17.941
ATOM   2055  HE2 TYR   135      71.287  49.510  17.612
ATOM   2056  CD2 TYR   135      69.918  51.202  17.742
ATOM   2057  HD2 TYR   135      70.571  51.880  17.212
ATOM   2058  C   TYR   135      68.906  53.978  19.866
ATOM   2059  O   TYR   135      68.910  53.368  20.939
ATOM   2060  N   GLU   136      69.811  54.840  19.536
ATOM   2061  H   GLU   136      69.682  55.326  18.660
ATOM   2062  CA  GLU   136      71.025  54.948  20.362
ATOM   2063  HA  GLU   136      71.527  53.985  20.457
ATOM   2064  CB  GLU   136      72.049  55.958  19.866
ATOM   2065 2HB  GLU   136      71.595  56.949  19.841
ATOM   2066 3HB  GLU   136      72.893  55.973  20.556
ATOM   2067  CG  GLU   136      72.652  55.645  18.495
ATOM   2068 2HG  GLU   136      71.897  55.327  17.776
ATOM   2069 3HG  GLU   136      73.078  56.511  17.989
ATOM   2070  CD  GLU   136      73.790  54.613  18.510
ATOM   2071  OE1 GLU   136      73.586  53.520  17.831
ATOM   2072  OE2 GLU   136      74.809  54.829  19.232
ATOM   2073  C   GLU   136      70.726  55.298  21.818
ATOM   2074  O   GLU   136      71.243  54.696  22.752
ATOM   2075  N   GLU   137      69.855  56.331  22.062
ATOM   2076  H   GLU   137      69.621  56.916  21.273
ATOM   2077  CA  GLU   137      69.236  56.798  23.282
ATOM   2078  HA  GLU   137      69.991  57.139  23.991
ATOM   2079  CB  GLU   137      68.394  58.082  22.980
ATOM   2080 2HB  GLU   137      67.853  57.854  22.061
ATOM   2081 3HB  GLU   137      67.592  58.201  23.708
ATOM   2082  CG  GLU   137      69.174  59.424  22.893
ATOM   2083 2HG  GLU   137      69.367  59.796  23.899
ATOM   2084 3HG  GLU   137      70.178  59.193  22.537
ATOM   2085  CD  GLU   137      68.496  60.558  22.049
ATOM   2086  OE1 GLU   137      67.850  60.226  20.973
ATOM   2087  OE2 GLU   137      68.633  61.804  22.226
ATOM   2088  C   GLU   137      68.445  55.729  24.001
ATOM   2089  O   GLU   137      68.482  55.729  25.225
ATOM   2090  N   PHE   138      67.628  54.904  23.307
ATOM   2091  H   PHE   138      67.811  54.913  22.314
ATOM   2092  CA  PHE   138      66.979  53.710  23.837
ATOM   2093  HA  PHE   138      66.321  54.136  24.594
ATOM   2094  CB  PHE   138      66.139  53.121  22.686
ATOM   2095 2HB  PHE   138      65.700  53.960  22.147
ATOM   2096 3HB  PHE   138      66.757  52.490  22.047
ATOM   2097  CG  PHE   138      65.048  52.081  23.041
ATOM   2098  CD1 PHE   138      63.757  52.414  22.717
ATOM   2099  HD1 PHE   138      63.495  53.404  22.375
ATOM   2100  CE1 PHE   138      62.730  51.454  22.829
ATOM   2101  HE1 PHE   138      61.696  51.767  22.837
ATOM   2102  CZ  PHE   138      63.076  50.123  23.159
ATOM   2103  HZ  PHE   138      62.301  49.387  23.007
ATOM   2104  CE2 PHE   138      64.399  49.857  23.535
ATOM   2105  HE2 PHE   138      64.645  48.816  23.683
ATOM   2106  CD2 PHE   138      65.379  50.837  23.444
ATOM   2107  HD2 PHE   138      66.373  50.572  23.771
ATOM   2108  C   PHE   138      67.922  52.660  24.423
ATOM   2109  O   PHE   138      67.696  51.991  25.407
ATOM   2110  N   VAL   139      69.008  52.539  23.707
ATOM   2111  H   VAL   139      69.176  53.055  22.855
ATOM   2112  CA  VAL   139      70.146  51.588  24.144
ATOM   2113  HA  VAL   139      69.621  50.652  24.335
ATOM   2114  CB  VAL   139      71.265  51.441  23.101
ATOM   2115  HB  VAL   139      71.664  52.410  22.801
ATOM   2116  CG1 VAL   139      72.386  50.578  23.585
ATOM   2117 1HG1 VAL   139      72.079  49.599  23.953
ATOM   2118 2HG1 VAL   139      73.062  50.492  22.733
ATOM   2119 3HG1 VAL   139      72.930  51.057  24.399
ATOM   2120  CG2 VAL   139      70.721  50.864  21.788
ATOM   2121 1HG2 VAL   139      69.954  51.479  21.317
ATOM   2122 2HG2 VAL   139      71.554  50.679  21.109
ATOM   2123 3HG2 VAL   139      70.293  49.873  21.938
ATOM   2124  C   VAL   139      70.685  52.180  25.453
ATOM   2125  O   VAL   139      70.970  51.428  26.399
ATOM   2126  N   GLN   140      70.706  53.517  25.686
ATOM   2127  H   GLN   140      70.352  54.047  24.903
ATOM   2128  CA  GLN   140      71.293  54.069  26.943
ATOM   2129  HA  GLN   140      72.190  53.518  27.224
ATOM   2130  CB  GLN   140      71.596  55.592  26.757
ATOM   2131 2HB  GLN   140      70.710  56.227  26.755
ATOM   2132 3HB  GLN   140      72.170  55.929  27.620
ATOM   2133  CG  GLN   140      72.423  56.048  25.515
ATOM   2134 2HG  GLN   140      71.780  56.023  24.636
ATOM   2135 3HG  GLN   140      72.789  57.065  25.661
ATOM   2136  CD  GLN   140      73.591  55.149  25.230
ATOM   2137  OE1 GLN   140      74.558  55.178  25.976
ATOM   2138  NE2 GLN   140      73.619  54.388  24.180
ATOM   2139 1HE2 GLN   140      74.308  53.661  24.049
ATOM   2140 2HE2 GLN   140      72.869  54.465  23.509
ATOM   2141  C   GLN   140      70.358  53.983  28.167
ATOM   2142  O   GLN   140      70.862  53.710  29.246
ATOM   2143  N   MET   141      69.033  54.185  27.975
ATOM   2144  H   MET   141      68.810  54.439  27.023
ATOM   2145  CA  MET   141      68.080  54.085  29.057
ATOM   2146  HA  MET   141      68.223  54.898  29.768
ATOM   2147  CB  MET   141      66.635  54.323  28.545
ATOM   2148 2HB  MET   141      66.787  55.031  27.731
ATOM   2149 3HB  MET   141      66.329  53.352  28.155
ATOM   2150  CG  MET   141      65.521  54.829  29.450
ATOM   2151 2HG  MET   141      65.887  54.569  30.443
ATOM   2152 3HG  MET   141      65.355  55.904  29.379
ATOM   2153  SD  MET   141      63.889  53.999  29.302
ATOM   2154  CE  MET   141      63.094  55.005  28.056
ATOM   2155 1HE  MET   141      62.751  55.900  28.575
ATOM   2156 2HE  MET   141      63.904  55.277  27.380
ATOM   2157 3HE  MET   141      62.234  54.456  27.671
ATOM   2158  C   MET   141      68.114  52.732  29.830
ATOM   2159  O   MET   141      68.111  52.721  31.015
ATOM   2160  N   MET   142      68.196  51.600  29.100
ATOM   2161  H   MET   142      68.285  51.802  28.115
ATOM   2162  CA  MET   142      68.043  50.176  29.518
ATOM   2163  HA  MET   142      66.995  49.959  29.726
ATOM   2164  CB  MET   142      68.499  49.336  28.236
ATOM   2165 2HB  MET   142      68.129  49.812  27.328
ATOM   2166 3HB  MET   142      69.581  49.425  28.147
ATOM   2167  CG  MET   142      67.918  47.941  28.078
ATOM   2168 2HG  MET   142      68.388  47.616  27.150
ATOM   2169 3HG  MET   142      68.322  47.255  28.823
ATOM   2170  SD  MET   142      66.022  47.954  27.979
ATOM   2171  CE  MET   142      65.677  47.418  29.657
ATOM   2172 1HE  MET   142      65.667  48.284  30.319
ATOM   2173 2HE  MET   142      64.684  46.976  29.739
ATOM   2174 3HE  MET   142      66.412  46.675  29.967
ATOM   2175  C   MET   142      68.923  49.815  30.720
ATOM   2176  O   MET   142      68.398  48.978  31.455
ATOM   2177  N   THR   143      70.100  50.399  31.004
ATOM   2178  H   THR   143      70.461  51.146  30.427
ATOM   2179  CA  THR   143      70.872  50.225  32.173
ATOM   2180  HA  THR   143      70.226  50.146  33.047
ATOM   2181  CB  THR   143      71.585  48.846  32.128
ATOM   2182  HB  THR   143      72.159  48.741  31.207
ATOM   2183  CG2 THR   143      72.461  48.690  33.339
ATOM   2184 1HG2 THR   143      71.820  48.565  34.211
ATOM   2185 2HG2 THR   143      73.088  47.800  33.291
ATOM   2186 3HG2 THR   143      73.251  49.405  33.573
ATOM   2187  OG1 THR   143      70.786  47.714  32.199
ATOM   2188 1HG  THR   143      69.869  47.986  32.116
ATOM   2189  C   THR   143      71.900  51.401  32.336
ATOM   2190  O   THR   143      71.526  52.314  33.109
ATOM   2191  OXT THR   143      72.775  51.569  31.482
TER   
ATOM   2192  N   SER   144      16.319  18.120  70.918
ATOM   2193  H1  SER   144      16.772  17.534  70.231
ATOM   2194  H2  SER   144      16.031  17.544  71.695
ATOM   2195  H3  SER   144      17.021  18.788  71.204
ATOM   2196  CA  SER   144      15.156  18.781  70.315
ATOM   2197  HA  SER   144      14.345  18.087  70.094
ATOM   2198  CB  SER   144      14.804  19.769  71.345
ATOM   2199 2HB  SER   144      15.711  20.352  71.504
ATOM   2200 3HB  SER   144      13.916  20.367  71.143
ATOM   2201  OG  SER   144      14.295  19.122  72.483
ATOM   2202  HG  SER   144      13.891  19.627  73.193
ATOM   2203  C   SER   144      15.631  19.310  68.959
ATOM   2204  O   SER   144      16.685  19.959  68.764
ATOM   2205  N   THR   145      14.797  18.990  67.952
ATOM   2206  H   THR   145      13.998  18.390  68.093
ATOM   2207  CA  THR   145      14.939  19.283  66.499
ATOM   2208  HA  THR   145      15.830  18.739  66.186
ATOM   2209  CB  THR   145      13.628  18.765  65.723
ATOM   2210  HB  THR   145      13.607  19.301  64.775
ATOM   2211  CG2 THR   145      13.642  17.282  65.573
ATOM   2212 1HG2 THR   145      12.685  16.973  65.153
ATOM   2213 2HG2 THR   145      14.370  16.776  64.939
ATOM   2214 3HG2 THR   145      13.583  16.844  66.569
ATOM   2215  OG1 THR   145      12.455  19.105  66.463
ATOM   2216 1HG  THR   145      11.918  19.731  65.971
ATOM   2217  C   THR   145      15.044  20.808  66.208
ATOM   2218  O   THR   145      14.849  21.263  65.087
ATOM   2219  N   LYS   146      15.230  21.706  67.190
ATOM   2220  H   LYS   146      15.580  21.286  68.039
ATOM   2221  CA  LYS   146      15.113  23.206  67.016
ATOM   2222  HA  LYS   146      14.063  23.428  66.825
ATOM   2223  CB  LYS   146      15.600  23.964  68.249
ATOM   2224 2HB  LYS   146      14.973  23.634  69.078
ATOM   2225 3HB  LYS   146      16.576  23.538  68.481
ATOM   2226  CG  LYS   146      15.576  25.461  68.126
ATOM   2227 2HG  LYS   146      16.334  25.831  67.435
ATOM   2228 3HG  LYS   146      14.602  25.762  67.738
ATOM   2229  CD  LYS   146      15.696  26.234  69.479
ATOM   2230 2HD  LYS   146      14.877  25.953  70.141
ATOM   2231 3HD  LYS   146      16.621  26.091  70.037
ATOM   2232  CE  LYS   146      15.540  27.712  69.074
ATOM   2233 2HE  LYS   146      16.056  27.918  68.136
ATOM   2234 3HE  LYS   146      14.490  27.892  68.845
ATOM   2235  NZ  LYS   146      15.941  28.616  70.145
ATOM   2236 1HZ  LYS   146      15.336  28.545  70.951
ATOM   2237 2HZ  LYS   146      16.861  28.442  70.524
ATOM   2238 3HZ  LYS   146      15.879  29.578  69.846
ATOM   2239  C   LYS   146      15.792  23.744  65.736
ATOM   2240  O   LYS   146      15.293  24.685  65.148
ATOM   2241  N   PHE   147      16.884  23.091  65.288
ATOM   2242  H   PHE   147      17.183  22.222  65.708
ATOM   2243  CA  PHE   147      17.435  23.445  63.954
ATOM   2244  HA  PHE   147      17.517  24.524  63.824
ATOM   2245  CB  PHE   147      18.876  22.975  63.814
ATOM   2246 2HB  PHE   147      19.434  23.370  64.663
ATOM   2247 3HB  PHE   147      19.028  21.911  63.996
ATOM   2248  CG  PHE   147      19.617  23.343  62.561
ATOM   2249  CD1 PHE   147      20.203  24.621  62.321
ATOM   2250  HD1 PHE   147      20.175  25.317  63.147
ATOM   2251  CE1 PHE   147      20.924  24.884  61.120
ATOM   2252  HE1 PHE   147      21.396  25.849  61.008
ATOM   2253  CZ  PHE   147      20.976  23.883  60.107
ATOM   2254  HZ  PHE   147      21.450  24.088  59.158
ATOM   2255  CE2 PHE   147      20.446  22.572  60.367
ATOM   2256  HE2 PHE   147      20.560  21.767  59.656
ATOM   2257  CD2 PHE   147      19.726  22.319  61.563
ATOM   2258  HD2 PHE   147      19.283  21.342  61.684
ATOM   2259  C   PHE   147      16.573  22.902  62.769
ATOM   2260  O   PHE   147      16.177  23.688  61.905
ATOM   2261  N   SER   148      16.249  21.627  62.718
ATOM   2262  H   SER   148      16.557  21.008  63.454
ATOM   2263  CA  SER   148      15.318  21.046  61.720
ATOM   2264  HA  SER   148      15.680  21.265  60.716
ATOM   2265  CB  SER   148      15.338  19.525  61.869
ATOM   2266 2HB  SER   148      14.846  19.276  62.810
ATOM   2267 3HB  SER   148      14.716  19.157  61.054
ATOM   2268  OG  SER   148      16.619  19.051  61.801
ATOM   2269  HG  SER   148      16.998  19.112  62.681
ATOM   2270  C   SER   148      13.898  21.667  61.687
ATOM   2271  O   SER   148      13.236  21.693  60.673
ATOM   2272  N   ASP   149      13.418  22.180  62.809
ATOM   2273  H   ASP   149      13.997  21.936  63.601
ATOM   2274  CA  ASP   149      12.213  22.967  62.935
ATOM   2275  HA  ASP   149      11.409  22.531  62.341
ATOM   2276  CB  ASP   149      11.702  23.001  64.394
ATOM   2277 2HB  ASP   149      12.380  23.480  65.101
ATOM   2278 3HB  ASP   149      10.756  23.536  64.468
ATOM   2279  CG  ASP   149      11.356  21.604  64.952
ATOM   2280  OD1 ASP   149      11.309  20.636  64.180
ATOM   2281  OD2 ASP   149      11.183  21.446  66.172
ATOM   2282  C   ASP   149      12.253  24.435  62.503
ATOM   2283  O   ASP   149      11.149  25.040  62.427
ATOM   2284  N   ASN   150      13.398  25.047  62.213
ATOM   2285  H   ASN   150      14.213  24.496  62.440
ATOM   2286  CA  ASN   150      13.537  26.441  61.731
ATOM   2287  HA  ASN   150      12.576  26.886  61.474
ATOM   2288  CB  ASN   150      14.100  27.221  62.932
ATOM   2289 2HB  ASN   150      14.894  26.642  63.402
ATOM   2290 3HB  ASN   150      14.499  28.190  62.630
ATOM   2291  CG  ASN   150      13.074  27.499  63.977
ATOM   2292  OD1 ASN   150      12.225  28.441  63.880
ATOM   2293  ND2 ASN   150      13.299  26.824  65.035
ATOM   2294 1HD2 ASN   150      12.474  26.782  65.616
ATOM   2295 2HD2 ASN   150      13.977  26.075  65.030
ATOM   2296  C   ASN   150      14.538  26.669  60.550
ATOM   2297  O   ASN   150      14.600  27.788  60.036
ATOM   2298  N   TYR   151      15.316  25.660  60.082
ATOM   2299  H   TYR   151      15.295  24.738  60.493
ATOM   2300  CA  TYR   151      16.303  25.947  58.979
ATOM   2301  HA  TYR   151      16.084  26.938  58.582
ATOM   2302  CB  TYR   151      17.766  25.951  59.592
ATOM   2303 2HB  TYR   151      17.693  25.049  60.200
ATOM   2304 3HB  TYR   151      18.391  25.930  58.699
ATOM   2305  CG  TYR   151      18.127  27.034  60.635
ATOM   2306  CD1 TYR   151      17.703  26.936  61.996
ATOM   2307  HD1 TYR   151      17.131  26.050  62.229
ATOM   2308  CE1 TYR   151      17.866  27.957  62.946
ATOM   2309  HE1 TYR   151      17.614  27.781  63.981
ATOM   2310  CZ  TYR   151      18.597  29.104  62.516
ATOM   2311  OH  TYR   151      18.864  30.183  63.306
ATOM   2312  HH  TYR   151      18.399  29.973  64.119
ATOM   2313  CE2 TYR   151      19.110  29.109  61.200
ATOM   2314  HE2 TYR   151      19.702  29.906  60.775
ATOM   2315  CD2 TYR   151      18.771  28.192  60.212
ATOM   2316  HD2 TYR   151      19.082  28.353  59.191
ATOM   2317  C   TYR   151      16.210  25.085  57.737
ATOM   2318  O   TYR   151      15.606  23.999  57.824
ATOM   2319  N   ASP   152      16.932  25.459  56.649
ATOM   2320  H   ASP   152      17.293  26.403  56.653
ATOM   2321  CA  ASP   152      17.431  24.542  55.589
ATOM   2322  HA  ASP   152      17.374  23.530  55.990
ATOM   2323  CB  ASP   152      16.465  24.430  54.390
ATOM   2324 2HB  ASP   152      16.719  23.580  53.756
ATOM   2325 3HB  ASP   152      15.495  24.101  54.763
ATOM   2326  CG  ASP   152      16.262  25.618  53.524
ATOM   2327  OD1 ASP   152      15.309  26.439  53.677
ATOM   2328  OD2 ASP   152      16.960  25.707  52.501
ATOM   2329  C   ASP   152      18.933  24.717  55.182
ATOM   2330  O   ASP   152      19.395  25.833  55.290
ATOM   2331  N   VAL   153      19.666  23.677  54.809
ATOM   2332  H   VAL   153      19.262  22.758  54.922
ATOM   2333  CA  VAL   153      21.082  23.888  54.445
ATOM   2334  HA  VAL   153      21.466  24.836  54.820
ATOM   2335  CB  VAL   153      21.905  22.827  55.121
ATOM   2336  HB  VAL   153      21.533  21.822  54.923
ATOM   2337  CG1 VAL   153      23.355  22.735  54.671
ATOM   2338 1HG1 VAL   153      23.757  23.746  54.738
ATOM   2339 2HG1 VAL   153      23.899  22.029  55.298
ATOM   2340 3HG1 VAL   153      23.422  22.337  53.659
ATOM   2341  CG2 VAL   153      21.927  23.046  56.598
ATOM   2342 1HG2 VAL   153      20.938  23.352  56.939
ATOM   2343 2HG2 VAL   153      22.296  22.175  57.140
ATOM   2344 3HG2 VAL   153      22.686  23.805  56.786
ATOM   2345  C   VAL   153      21.250  23.935  52.907
ATOM   2346  O   VAL   153      20.369  23.573  52.158
ATOM   2347  N   LYS   154      22.443  24.336  52.386
ATOM   2348  H   LYS   154      23.048  24.571  53.159
ATOM   2349  CA  LYS   154      22.893  24.694  50.982
ATOM   2350  HA  LYS   154      22.280  24.168  50.251
ATOM   2351  CB  LYS   154      22.836  26.232  50.732
ATOM   2352 2HB  LYS   154      23.460  26.632  51.531
ATOM   2353 3HB  LYS   154      23.330  26.472  49.791
ATOM   2354  CG  LYS   154      21.453  26.827  50.853
ATOM   2355 2HG  LYS   154      20.935  26.402  51.712
ATOM   2356 3HG  LYS   154      21.586  27.889  51.056
ATOM   2357  CD  LYS   154      20.583  26.886  49.582
ATOM   2358 2HD  LYS   154      20.783  27.821  49.058
ATOM   2359 3HD  LYS   154      20.801  26.022  48.955
ATOM   2360  CE  LYS   154      19.095  26.821  49.947
ATOM   2361 2HE  LYS   154      18.885  27.592  50.688
ATOM   2362 3HE  LYS   154      18.498  27.081  49.073
ATOM   2363  NZ  LYS   154      18.607  25.497  50.325
ATOM   2364 1HZ  LYS   154      17.886  25.269  49.656
ATOM   2365 2HZ  LYS   154      19.330  24.792  50.303
ATOM   2366 3HZ  LYS   154      18.168  25.558  51.233
ATOM   2367  C   LYS   154      24.339  24.065  50.883
ATOM   2368  O   LYS   154      24.472  22.876  51.109
ATOM   2369  N   GLU   155      25.303  24.785  50.268
ATOM   2370  H   GLU   155      25.042  25.760  50.251
ATOM   2371  CA  GLU   155      26.720  24.421  49.843
ATOM   2372  HA  GLU   155      26.655  23.595  49.135
ATOM   2373  CB  GLU   155      27.392  25.509  49.083
ATOM   2374 2HB  GLU   155      28.208  25.057  48.518
ATOM   2375 3HB  GLU   155      26.633  25.835  48.373
ATOM   2376  CG  GLU   155      28.126  26.576  49.868
ATOM   2377 2HG  GLU   155      29.031  26.198  50.343
ATOM   2378 3HG  GLU   155      28.472  27.275  49.106
ATOM   2379  CD  GLU   155      27.189  27.253  50.875
ATOM   2380  OE1 GLU   155      26.426  28.211  50.463
ATOM   2381  OE2 GLU   155      27.374  26.925  52.033
ATOM   2382  C   GLU   155      27.670  23.814  50.939
ATOM   2383  O   GLU   155      27.205  23.375  51.974
ATOM   2384  N   GLU   156      28.957  23.657  50.703
ATOM   2385  H   GLU   156      29.274  23.906  49.777
ATOM   2386  CA  GLU   156      30.030  23.381  51.756
ATOM   2387  HA  GLU   156      29.521  23.652  52.681
ATOM   2388  CB  GLU   156      30.497  21.908  51.818
ATOM   2389 2HB  GLU   156      29.729  21.192  51.524
ATOM   2390 3HB  GLU   156      31.254  21.778  51.044
ATOM   2391  CG  GLU   156      30.963  21.376  53.230
ATOM   2392 2HG  GLU   156      31.555  22.211  53.606
ATOM   2393 3HG  GLU   156      30.089  21.357  53.880
ATOM   2394  CD  GLU   156      31.783  20.113  53.135
ATOM   2395  OE1 GLU   156      32.896  19.999  53.686
ATOM   2396  OE2 GLU   156      31.359  19.087  52.573
ATOM   2397  C   GLU   156      31.267  24.352  51.580
ATOM   2398  O   GLU   156      31.818  24.451  50.467
ATOM   2399  N   LEU   157      31.685  25.066  52.666
ATOM   2400  H   LEU   157      31.319  24.866  53.586
ATOM   2401  CA  LEU   157      32.643  26.136  52.433
ATOM   2402  HA  LEU   157      32.559  26.420  51.384
ATOM   2403  CB  LEU   157      32.224  27.313  53.303
ATOM   2404 2HB  LEU   157      32.190  26.896  54.310
ATOM   2405 3HB  LEU   157      32.981  28.095  53.252
ATOM   2406  CG  LEU   157      30.859  27.897  53.032
ATOM   2407  HG  LEU   157      30.072  27.253  53.424
ATOM   2408  CD1 LEU   157      30.764  29.235  53.787
ATOM   2409 1HD1 LEU   157      31.684  29.796  53.623
ATOM   2410 2HD1 LEU   157      29.886  29.736  53.380
ATOM   2411 3HD1 LEU   157      30.589  29.142  54.859
ATOM   2412  CD2 LEU   157      30.669  28.370  51.584
ATOM   2413 1HD2 LEU   157      30.805  27.650  50.777
ATOM   2414 2HD2 LEU   157      29.625  28.634  51.415
ATOM   2415 3HD2 LEU   157      31.190  29.267  51.250
ATOM   2416  C   LEU   157      34.085  25.643  52.714
ATOM   2417  O   LEU   157      35.031  26.272  52.251
ATOM   2418  N   GLY   158      34.305  24.548  53.432
ATOM   2419  H   GLY   158      33.438  24.168  53.784
ATOM   2420  CA  GLY   158      35.577  24.031  53.994
ATOM   2421 2HA  GLY   158      35.832  23.192  53.347
ATOM   2422 3HA  GLY   158      36.282  24.849  54.142
ATOM   2423  C   GLY   158      35.231  23.293  55.338
ATOM   2424  O   GLY   158      34.171  23.456  55.897
ATOM   2425  N   LYS   159      36.196  22.549  55.873
ATOM   2426  H   LYS   159      37.032  22.555  55.306
ATOM   2427  CA  LYS   159      36.119  21.861  57.187
ATOM   2428  HA  LYS   159      35.133  22.015  57.625
ATOM   2429  CB  LYS   159      36.310  20.386  57.125
ATOM   2430 2HB  LYS   159      37.333  20.283  56.763
ATOM   2431 3HB  LYS   159      36.236  19.898  58.097
ATOM   2432  CG  LYS   159      35.288  19.709  56.171
ATOM   2433 2HG  LYS   159      34.286  19.657  56.597
ATOM   2434 3HG  LYS   159      35.278  20.121  55.161
ATOM   2435  CD  LYS   159      35.764  18.217  56.012
ATOM   2436 2HD  LYS   159      36.852  18.168  56.053
ATOM   2437 3HD  LYS   159      35.500  17.645  56.902
ATOM   2438  CE  LYS   159      35.114  17.566  54.794
ATOM   2439 2HE  LYS   159      35.478  17.988  53.857
ATOM   2440 3HE  LYS   159      35.319  16.497  54.739
ATOM   2441  NZ  LYS   159      33.588  17.697  54.717
ATOM   2442 1HZ  LYS   159      33.292  18.613  54.409
ATOM   2443 2HZ  LYS   159      33.265  17.047  54.015
ATOM   2444 3HZ  LYS   159      33.180  17.429  55.601
ATOM   2445  C   LYS   159      37.074  22.592  58.141
ATOM   2446  O   LYS   159      37.823  23.519  57.868
ATOM   2447  N   GLY   160      37.032  22.111  59.373
ATOM   2448  H   GLY   160      36.422  21.313  59.476
ATOM   2449  CA  GLY   160      37.892  22.458  60.474
ATOM   2450 2HA  GLY   160      38.623  23.206  60.166
ATOM   2451 3HA  GLY   160      37.302  23.012  61.204
ATOM   2452  C   GLY   160      38.446  21.262  61.193
ATOM   2453  O   GLY   160      37.894  20.126  61.096
ATOM   2454  N   ALA   161      39.500  21.387  61.964
ATOM   2455  H   ALA   161      39.978  22.270  62.080
ATOM   2456  CA  ALA   161      40.019  20.317  62.837
ATOM   2457  HA  ALA   161      40.421  19.486  62.258
ATOM   2458  CB  ALA   161      41.220  20.802  63.635
ATOM   2459 1HB  ALA   161      40.873  21.361  64.504
ATOM   2460 2HB  ALA   161      41.898  20.011  63.958
ATOM   2461 3HB  ALA   161      41.836  21.485  63.050
ATOM   2462  C   ALA   161      38.987  19.604  63.769
ATOM   2463  O   ALA   161      39.346  18.534  64.283
ATOM   2464  N   PHE   162      37.794  20.106  64.077
ATOM   2465  H   PHE   162      37.588  21.081  63.915
ATOM   2466  CA  PHE   162      36.678  19.411  64.707
ATOM   2467  HA  PHE   162      36.787  18.327  64.744
ATOM   2468  CB  PHE   162      36.688  19.732  66.223
ATOM   2469 2HB  PHE   162      35.935  19.089  66.678
ATOM   2470 3HB  PHE   162      37.685  19.445  66.556
ATOM   2471  CG  PHE   162      36.430  21.206  66.570
ATOM   2472  CD1 PHE   162      35.100  21.505  66.868
ATOM   2473  HD1 PHE   162      34.330  20.755  66.971
ATOM   2474  CE1 PHE   162      34.709  22.772  67.259
ATOM   2475  HE1 PHE   162      33.711  23.026  67.585
ATOM   2476  CZ  PHE   162      35.680  23.776  67.361
ATOM   2477  HZ  PHE   162      35.386  24.751  67.718
ATOM   2478  CE2 PHE   162      37.019  23.535  66.957
ATOM   2479  HE2 PHE   162      37.758  24.286  67.195
ATOM   2480  CD2 PHE   162      37.427  22.217  66.591
ATOM   2481  HD2 PHE   162      38.471  22.041  66.380
ATOM   2482  C   PHE   162      35.246  19.631  64.050
ATOM   2483  O   PHE   162      34.227  19.353  64.628
ATOM   2484  N   SER   163      35.126  20.198  62.824
ATOM   2485  H   SER   163      35.980  20.277  62.290
ATOM   2486  CA  SER   163      33.827  20.677  62.265
ATOM   2487  HA  SER   163      33.000  20.036  62.571
ATOM   2488  CB  SER   163      33.552  22.098  62.871
ATOM   2489 2HB  SER   163      32.530  22.358  62.597
ATOM   2490 3HB  SER   163      33.609  22.037  63.958
ATOM   2491  OG  SER   163      34.352  23.134  62.328
ATOM   2492  HG  SER   163      35.233  23.052  62.702
ATOM   2493  C   SER   163      33.741  20.780  60.709
ATOM   2494  O   SER   163      34.658  20.490  59.971
ATOM   2495  N   VAL   164      32.556  21.123  60.259
ATOM   2496  H   VAL   164      31.735  21.322  60.813
ATOM   2497  CA  VAL   164      32.258  21.578  58.852
ATOM   2498  HA  VAL   164      33.177  21.883  58.351
ATOM   2499  CB  VAL   164      31.661  20.408  58.084
ATOM   2500  HB  VAL   164      32.446  19.654  58.143
ATOM   2501  CG1 VAL   164      30.424  19.693  58.629
ATOM   2502 1HG1 VAL   164      29.647  20.433  58.819
ATOM   2503 2HG1 VAL   164      30.015  18.942  57.953
ATOM   2504 3HG1 VAL   164      30.687  19.295  59.610
ATOM   2505  CG2 VAL   164      31.486  20.726  56.592
ATOM   2506 1HG2 VAL   164      32.437  21.125  56.240
ATOM   2507 2HG2 VAL   164      31.233  19.830  56.026
ATOM   2508 3HG2 VAL   164      30.714  21.478  56.425
ATOM   2509  C   VAL   164      31.336  22.812  58.800
ATOM   2510  O   VAL   164      30.306  22.854  59.473
ATOM   2511  N   VAL   165      31.782  23.842  58.103
ATOM   2512  H   VAL   165      32.512  23.643  57.435
ATOM   2513  CA  VAL   165      31.095  25.146  57.838
ATOM   2514  HA  VAL   165      30.425  25.298  58.684
ATOM   2515  CB  VAL   165      32.109  26.322  57.920
ATOM   2516  HB  VAL   165      31.698  27.219  57.457
ATOM   2517  CG1 VAL   165      32.323  26.615  59.401
ATOM   2518 1HG1 VAL   165      32.727  25.741  59.911
ATOM   2519 2HG1 VAL   165      32.904  27.523  59.562
ATOM   2520 3HG1 VAL   165      31.366  26.819  59.882
ATOM   2521  CG2 VAL   165      33.479  26.145  57.252
ATOM   2522 1HG2 VAL   165      33.373  26.036  56.173
ATOM   2523 2HG2 VAL   165      34.167  26.968  57.446
ATOM   2524 3HG2 VAL   165      33.993  25.247  57.595
ATOM   2525  C   VAL   165      30.336  25.280  56.524
ATOM   2526  O   VAL   165      30.864  24.896  55.464
ATOM   2527  N   ARG   166      29.040  25.615  56.576
ATOM   2528  H   ARG   166      28.682  25.674  57.519
ATOM   2529  CA  ARG   166      28.176  25.774  55.401
ATOM   2530  HA  ARG   166      28.779  26.306  54.665
ATOM   2531  CB  ARG   166      27.788  24.406  54.849
ATOM   2532 2HB  ARG   166      27.156  24.618  53.986
ATOM   2533 3HB  ARG   166      28.759  24.069  54.485
ATOM   2534  CG  ARG   166      27.133  23.459  55.923
ATOM   2535 2HG  ARG   166      27.407  23.788  56.925
ATOM   2536 3HG  ARG   166      26.056  23.609  55.845
ATOM   2537  CD  ARG   166      27.467  21.958  55.672
ATOM   2538 2HD  ARG   166      28.498  21.738  55.948
ATOM   2539 3HD  ARG   166      26.813  21.400  56.343
ATOM   2540  NE  ARG   166      27.170  21.607  54.282
ATOM   2541  HE  ARG   166      27.283  22.262  53.522
ATOM   2542  CZ  ARG   166      26.581  20.528  53.722
ATOM   2543  NH1 ARG   166      26.415  19.325  54.212
ATOM   2544 1HH1 ARG   166      26.814  19.034  55.094
ATOM   2545 2HH1 ARG   166      25.860  18.655  53.698
ATOM   2546  NH2 ARG   166      26.157  20.576  52.493
ATOM   2547 1HH2 ARG   166      26.111  21.493  52.073
ATOM   2548 2HH2 ARG   166      26.084  19.671  52.049
ATOM   2549  C   ARG   166      26.938  26.628  55.681
ATOM   2550  O   ARG   166      26.592  26.763  56.871
ATOM   2551  N   ARG   167      26.236  27.021  54.611
ATOM   2552  H   ARG   167      26.545  26.672  53.715
ATOM   2553  CA  ARG   167      25.131  28.031  54.658
ATOM   2554  HA  ARG   167      25.289  28.690  55.512
ATOM   2555  CB  ARG   167      25.213  28.799  53.386
ATOM   2556 2HB  ARG   167      26.222  29.211  53.373
ATOM   2557 3HB  ARG   167      25.192  28.168  52.498
ATOM   2558  CG  ARG   167      24.287  30.019  53.252
ATOM   2559 2HG  ARG   167      23.236  29.731  53.260
ATOM   2560 3HG  ARG   167      24.437  30.788  54.010
ATOM   2561  CD  ARG   167      24.655  30.703  51.960
ATOM   2562 2HD  ARG   167      24.924  31.734  52.189
ATOM   2563 3HD  ARG   167      25.502  30.237  51.456
ATOM   2564  NE  ARG   167      23.553  30.833  51.073
ATOM   2565  HE  ARG   167      22.991  31.635  51.320
ATOM   2566  CZ  ARG   167      23.235  30.292  49.903
ATOM   2567  NH1 ARG   167      23.996  29.364  49.378
ATOM   2568 1HH1 ARG   167      24.697  28.780  49.812
ATOM   2569 2HH1 ARG   167      23.570  29.034  48.524
ATOM   2570  NH2 ARG   167      22.127  30.662  49.407
ATOM   2571 1HH2 ARG   167      21.701  31.419  49.923
ATOM   2572 2HH2 ARG   167      21.775  30.364  48.508
ATOM   2573  C   ARG   167      23.880  27.187  54.876
ATOM   2574  O   ARG   167      23.594  26.214  54.189
ATOM   2575  N   CYS   168      23.091  27.621  55.854
ATOM   2576  H   CYS   168      23.512  28.376  56.376
ATOM   2577  CA  CYS   168      21.684  27.298  56.052
ATOM   2578  HA  CYS   168      21.453  26.674  55.190
ATOM   2579  CB  CYS   168      21.663  26.554  57.389
ATOM   2580 2HB  CYS   168      20.637  26.236  57.576
ATOM   2581 3HB  CYS   168      22.306  25.674  57.406
ATOM   2582  SG  CYS   168      22.121  27.732  58.745
ATOM   2583  HG  CYS   168      22.737  28.565  57.901
ATOM   2584  C   CYS   168      20.926  28.663  55.994
ATOM   2585  O   CYS   168      21.591  29.646  56.260
ATOM   2586  N   VAL   169      19.631  28.603  55.678
ATOM   2587  H   VAL   169      19.325  27.671  55.438
ATOM   2588  CA  VAL   169      18.682  29.683  55.646
ATOM   2589  HA  VAL   169      19.197  30.643  55.665
ATOM   2590  CB  VAL   169      17.862  29.670  54.317
ATOM   2591  HB  VAL   169      17.129  28.863  54.343
ATOM   2592  CG1 VAL   169      17.233  31.018  54.114
ATOM   2593 1HG1 VAL   169      17.954  31.818  53.942
ATOM   2594 2HG1 VAL   169      16.650  31.118  53.198
ATOM   2595 3HG1 VAL   169      16.561  31.107  54.967
ATOM   2596  CG2 VAL   169      18.689  29.539  53.013
ATOM   2597 1HG2 VAL   169      19.132  28.547  52.923
ATOM   2598 2HG2 VAL   169      18.061  29.702  52.137
ATOM   2599 3HG2 VAL   169      19.491  30.275  53.072
ATOM   2600  C   VAL   169      17.779  29.631  56.885
ATOM   2601  O   VAL   169      17.429  28.523  57.337
ATOM   2602  N   HID   170      17.560  30.764  57.561
ATOM   2603  H   HID   170      17.940  31.605  57.150
ATOM   2604  CA  HID   170      16.506  30.882  58.577
ATOM   2605  HA  HID   170      16.322  29.937  59.088
ATOM   2606  CB  HID   170      16.999  31.827  59.714
ATOM   2607 2HB  HID   170      17.832  31.398  60.271
ATOM   2608 3HB  HID   170      17.209  32.832  59.347
ATOM   2609  CG  HID   170      15.796  31.947  60.648
ATOM   2610  ND1 HID   170      15.027  30.846  61.080
ATOM   2611  HD1 HID   170      15.114  29.891  60.761
ATOM   2612  CE1 HID   170      14.224  31.251  62.013
ATOM   2613  HE1 HID   170      13.392  30.696  62.420
ATOM   2614  NE2 HID   170      14.389  32.559  62.232
ATOM   2615  CD2 HID   170      15.452  33.007  61.471
ATOM   2616  HD2 HID   170      15.796  34.026  61.576
ATOM   2617  C   HID   170      15.109  31.289  57.945
ATOM   2618  O   HID   170      14.732  32.436  57.705
ATOM   2619  N   LYS   171      14.347  30.241  57.631
ATOM   2620  H   LYS   171      14.672  29.380  58.047
ATOM   2621  CA  LYS   171      13.193  30.048  56.723
ATOM   2622  HA  LYS   171      13.719  30.118  55.771
ATOM   2623  CB  LYS   171      12.472  28.611  56.839
ATOM   2624 2HB  LYS   171      12.361  28.332  57.887
ATOM   2625 3HB  LYS   171      11.509  28.605  56.329
ATOM   2626  CG  LYS   171      13.179  27.514  56.070
ATOM   2627 2HG  LYS   171      13.076  27.652  54.994
ATOM   2628 3HG  LYS   171      14.238  27.565  56.324
ATOM   2629  CD  LYS   171      12.423  26.220  56.323
ATOM   2630 2HD  LYS   171      12.267  26.095  57.394
ATOM   2631 3HD  LYS   171      11.398  26.324  55.965
ATOM   2632  CE  LYS   171      12.968  24.956  55.802
ATOM   2633 2HE  LYS   171      13.952  24.767  56.229
ATOM   2634 3HE  LYS   171      12.365  24.131  56.182
ATOM   2635  NZ  LYS   171      12.956  24.978  54.303
ATOM   2636 1HZ  LYS   171      13.718  25.518  53.918
ATOM   2637 2HZ  LYS   171      13.227  24.052  54.005
ATOM   2638 3HZ  LYS   171      12.031  25.218  53.978
ATOM   2639  C   LYS   171      12.256  31.239  56.745
ATOM   2640  O   LYS   171      12.422  32.121  55.905
ATOM   2641  N   THR   172      11.340  31.366  57.680
ATOM   2642  H   THR   172      11.331  30.583  58.318
ATOM   2643  CA  THR   172      10.300  32.451  57.700
ATOM   2644  HA  THR   172       9.760  32.288  56.767
ATOM   2645  CB  THR   172       9.425  32.233  58.930
ATOM   2646  HB  THR   172       8.927  31.265  58.881
ATOM   2647  CG2 THR   172      10.057  32.417  60.295
ATOM   2648 1HG2 THR   172      10.190  33.435  60.660
ATOM   2649 2HG2 THR   172       9.506  31.792  60.997
ATOM   2650 3HG2 THR   172      11.093  32.078  60.312
ATOM   2651  OG1 THR   172       8.416  33.173  58.943
ATOM   2652 1HG  THR   172       7.874  32.954  59.705
ATOM   2653  C   THR   172      10.779  33.886  57.560
ATOM   2654  O   THR   172      10.060  34.685  56.994
ATOM   2655  N   THR   173      11.981  34.195  58.051
ATOM   2656  H   THR   173      12.453  33.495  58.607
ATOM   2657  CA  THR   173      12.646  35.464  57.922
ATOM   2658  HA  THR   173      11.902  36.248  58.062
ATOM   2659  CB  THR   173      13.736  35.649  59.019
ATOM   2660  HB  THR   173      14.148  36.647  58.870
ATOM   2661  CG2 THR   173      13.084  35.510  60.489
ATOM   2662 1HG2 THR   173      13.032  34.460  60.778
ATOM   2663 2HG2 THR   173      13.713  36.040  61.205
ATOM   2664 3HG2 THR   173      12.126  36.028  60.475
ATOM   2665  OG1 THR   173      14.860  34.788  58.993
ATOM   2666 1HG  THR   173      14.565  33.922  58.702
ATOM   2667  C   THR   173      13.305  35.755  56.623
ATOM   2668  O   THR   173      13.393  36.932  56.213
ATOM   2669  N   GLY   174      13.880  34.722  55.993
ATOM   2670  H   GLY   174      13.686  33.786  56.320
ATOM   2671  CA  GLY   174      14.645  34.784  54.731
ATOM   2672 2HA  GLY   174      14.502  33.841  54.204
ATOM   2673 3HA  GLY   174      14.135  35.555  54.153
ATOM   2674  C   GLY   174      16.118  35.167  54.928
ATOM   2675  O   GLY   174      16.850  35.351  53.970
ATOM   2676  N   LEU   175      16.584  35.278  56.149
ATOM   2677  H   LEU   175      15.823  35.101  56.790
ATOM   2678  CA  LEU   175      17.965  35.426  56.573
ATOM   2679  HA  LEU   175      18.319  36.308  56.037
ATOM   2680  CB  LEU   175      18.132  35.594  58.136
ATOM   2681 2HB  LEU   175      17.639  34.773  58.657
ATOM   2682 3HB  LEU   175      19.170  35.614  58.469
ATOM   2683  CG  LEU   175      17.512  36.949  58.715
ATOM   2684  HG  LEU   175      16.464  36.979  58.418
ATOM   2685  CD1 LEU   175      17.597  36.924  60.263
ATOM   2686 1HD1 LEU   175      18.657  36.994  60.509
ATOM   2687 2HD1 LEU   175      16.971  37.724  60.659
ATOM   2688 3HD1 LEU   175      17.144  36.010  60.648
ATOM   2689  CD2 LEU   175      18.195  38.149  58.053
ATOM   2690 1HD2 LEU   175      18.014  38.153  56.978
ATOM   2691 2HD2 LEU   175      17.696  39.019  58.480
ATOM   2692 3HD2 LEU   175      19.238  38.245  58.354
ATOM   2693  C   LEU   175      18.828  34.223  56.226
ATOM   2694  O   LEU   175      18.206  33.187  55.959
ATOM   2695  N   GLU   176      20.159  34.270  56.394
ATOM   2696  H   GLU   176      20.439  35.121  56.860
ATOM   2697  CA  GLU   176      21.161  33.228  56.031
ATOM   2698  HA  GLU   176      20.635  32.276  56.097
ATOM   2699  CB  GLU   176      21.693  33.430  54.619
ATOM   2700 2HB  GLU   176      22.196  34.397  54.615
ATOM   2701 3HB  GLU   176      22.458  32.665  54.491
ATOM   2702  CG  GLU   176      20.506  33.349  53.594
ATOM   2703 2HG  GLU   176      19.979  32.402  53.711
ATOM   2704 3HG  GLU   176      19.806  34.154  53.816
ATOM   2705  CD  GLU   176      20.917  33.598  52.136
ATOM   2706  OE1 GLU   176      21.451  32.715  51.449
ATOM   2707  OE2 GLU   176      20.712  34.708  51.604
ATOM   2708  C   GLU   176      22.359  33.223  56.978
ATOM   2709  O   GLU   176      23.015  34.269  57.199
ATOM   2710  N   PHE   177      22.780  32.060  57.545
ATOM   2711  H   PHE   177      22.307  31.225  57.232
ATOM   2712  CA  PHE   177      23.858  31.858  58.536
ATOM   2713  HA  PHE   177      24.487  32.747  58.583
ATOM   2714  CB  PHE   177      23.215  31.548  59.883
ATOM   2715 2HB  PHE   177      22.588  30.666  59.750
ATOM   2716 3HB  PHE   177      24.002  31.340  60.608
ATOM   2717  CG  PHE   177      22.293  32.630  60.403
ATOM   2718  CD1 PHE   177      22.784  33.633  61.262
ATOM   2719  HD1 PHE   177      23.834  33.618  61.515
ATOM   2720  CE1 PHE   177      21.868  34.612  61.749
ATOM   2721  HE1 PHE   177      22.276  35.316  62.460
ATOM   2722  CZ  PHE   177      20.467  34.551  61.488
ATOM   2723  HZ  PHE   177      19.747  35.237  61.910
ATOM   2724  CE2 PHE   177      20.045  33.532  60.641
ATOM   2725  HE2 PHE   177      18.978  33.479  60.484
ATOM   2726  CD2 PHE   177      20.896  32.607  60.084
ATOM   2727  HD2 PHE   177      20.473  31.830  59.464
ATOM   2728  C   PHE   177      24.854  30.750  58.136
ATOM   2729  O   PHE   177      24.524  29.875  57.304
ATOM   2730  N   ALA   178      26.089  30.767  58.629
ATOM   2731  H   ALA   178      26.275  31.357  59.427
ATOM   2732  CA  ALA   178      27.199  29.967  58.265
ATOM   2733  HA  ALA   178      26.963  29.379  57.378
ATOM   2734  CB  ALA   178      28.466  30.741  57.951
ATOM   2735 1HB  ALA   178      28.739  31.397  58.777
ATOM   2736 2HB  ALA   178      29.307  30.055  57.844
ATOM   2737 3HB  ALA   178      28.235  31.238  57.009
ATOM   2738  C   ALA   178      27.329  28.944  59.396
ATOM   2739  O   ALA   178      27.978  29.114  60.449
ATOM   2740  N   ALA   179      26.497  27.850  59.356
ATOM   2741  H   ALA   179      26.093  27.657  58.451
ATOM   2742  CA  ALA   179      26.481  26.749  60.342
ATOM   2743  HA  ALA   179      26.422  27.303  61.279
ATOM   2744  CB  ALA   179      25.227  25.757  60.299
ATOM   2745 1HB  ALA   179      25.092  25.178  61.212
ATOM   2746 2HB  ALA   179      24.298  26.282  60.081
ATOM   2747 3HB  ALA   179      25.304  25.213  59.357
ATOM   2748  C   ALA   179      27.839  26.050  60.328
ATOM   2749  O   ALA   179      28.139  25.260  59.427
ATOM   2750  N   LYS   180      28.625  26.273  61.407
ATOM   2751  H   LYS   180      28.266  26.886  62.124
ATOM   2752  CA  LYS   180      29.590  25.291  61.825
ATOM   2753  HA  LYS   180      30.054  24.916  60.913
ATOM   2754  CB  LYS   180      30.568  25.982  62.745
ATOM   2755 2HB  LYS   180      30.951  26.871  62.244
ATOM   2756 3HB  LYS   180      30.065  26.262  63.670
ATOM   2757  CG  LYS   180      31.717  25.045  63.089
ATOM   2758 2HG  LYS   180      31.283  24.165  63.566
ATOM   2759 3HG  LYS   180      32.149  24.737  62.137
ATOM   2760  CD  LYS   180      32.761  25.630  64.042
ATOM   2761 2HD  LYS   180      32.287  25.977  64.960
ATOM   2762 3HD  LYS   180      33.419  24.806  64.320
ATOM   2763  CE  LYS   180      33.598  26.678  63.338
ATOM   2764 2HE  LYS   180      34.168  26.275  62.501
ATOM   2765 3HE  LYS   180      32.904  27.434  62.970
ATOM   2766  NZ  LYS   180      34.516  27.376  64.332
ATOM   2767 1HZ  LYS   180      35.353  26.857  64.553
ATOM   2768 2HZ  LYS   180      34.913  28.202  63.908
ATOM   2769 3HZ  LYS   180      34.056  27.695  65.173
ATOM   2770  C   LYS   180      28.819  24.093  62.407
ATOM   2771  O   LYS   180      28.247  24.221  63.474
ATOM   2772  N   ILE   181      28.774  22.985  61.711
ATOM   2773  H   ILE   181      29.329  23.012  60.867
ATOM   2774  CA  ILE   181      28.083  21.717  62.063
ATOM   2775  HA  ILE   181      27.473  21.913  62.945
ATOM   2776  CB  ILE   181      27.197  21.079  60.932
ATOM   2777  HB  ILE   181      27.853  20.571  60.224
ATOM   2778  CG2 ILE   181      26.340  20.004  61.646
ATOM   2779 1HG2 ILE   181      25.833  20.506  62.470
ATOM   2780 2HG2 ILE   181      25.579  19.501  61.050
ATOM   2781 3HG2 ILE   181      26.956  19.232  62.107
ATOM   2782  CG1 ILE   181      26.399  22.211  60.183
ATOM   2783 2HG1 ILE   181      25.924  22.906  60.875
ATOM   2784 3HG1 ILE   181      27.165  22.707  59.586
ATOM   2785  CD1 ILE   181      25.331  21.672  59.221
ATOM   2786 1HD1 ILE   181      24.310  21.562  59.587
ATOM   2787 2HD1 ILE   181      25.244  22.346  58.368
ATOM   2788 3HD1 ILE   181      25.666  20.725  58.800
ATOM   2789  C   ILE   181      29.087  20.688  62.562
ATOM   2790  O   ILE   181      30.001  20.251  61.844
ATOM   2791  N   ILE   182      28.898  20.248  63.825
ATOM   2792  H   ILE   182      28.174  20.805  64.256
ATOM   2793  CA  ILE   182      29.721  19.285  64.606
ATOM   2794  HA  ILE   182      30.553  18.997  63.963
ATOM   2795  CB  ILE   182      30.444  19.777  65.874
ATOM   2796  HB  ILE   182      29.751  20.011  66.683
ATOM   2797  CG2 ILE   182      31.376  18.628  66.368
ATOM   2798 1HG2 ILE   182      32.044  18.346  65.555
ATOM   2799 2HG2 ILE   182      31.937  19.121  67.162
ATOM   2800 3HG2 ILE   182      30.789  17.780  66.721
ATOM   2801  CG1 ILE   182      31.219  21.069  65.450
ATOM   2802 2HG1 ILE   182      32.159  21.120  66.000
ATOM   2803 3HG1 ILE   182      31.399  21.105  64.375
ATOM   2804  CD1 ILE   182      30.483  22.392  65.743
ATOM   2805 1HD1 ILE   182      31.194  23.202  65.904
ATOM   2806 2HD1 ILE   182      29.855  22.698  64.906
ATOM   2807 3HD1 ILE   182      29.868  22.297  66.638
ATOM   2808  C   ILE   182      28.860  18.107  64.963
ATOM   2809  O   ILE   182      27.906  18.243  65.677
ATOM   2810  N   ASN   183      29.184  16.893  64.506
ATOM   2811  H   ASN   183      29.978  16.816  63.887
ATOM   2812  CA  ASN   183      28.570  15.667  65.068
ATOM   2813  HA  ASN   183      27.523  15.891  65.277
ATOM   2814  CB  ASN   183      28.797  14.498  64.093
ATOM   2815 2HB  ASN   183      28.635  14.853  63.075
ATOM   2816 3HB  ASN   183      29.817  14.119  64.166
ATOM   2817  CG  ASN   183      27.846  13.340  64.464
ATOM   2818  OD1 ASN   183      28.075  12.449  65.264
ATOM   2819  ND2 ASN   183      26.579  13.469  64.090
ATOM   2820 1HD2 ASN   183      25.923  12.811  64.485
ATOM   2821 2HD2 ASN   183      26.266  14.193  63.459
ATOM   2822  C   ASN   183      29.250  15.402  66.408
ATOM   2823  O   ASN   183      30.417  14.850  66.388
ATOM   2824  N   THR   184      28.622  15.779  67.515
ATOM   2825  H   THR   184      27.626  15.926  67.438
ATOM   2826  CA  THR   184      29.382  15.700  68.781
ATOM   2827  HA  THR   184      30.330  16.226  68.669
ATOM   2828  CB  THR   184      28.624  16.245  70.016
ATOM   2829  HB  THR   184      29.088  15.895  70.938
ATOM   2830  CG2 THR   184      28.611  17.752  69.975
ATOM   2831 1HG2 THR   184      28.321  18.153  69.004
ATOM   2832 2HG2 THR   184      28.045  18.231  70.774
ATOM   2833 3HG2 THR   184      29.624  18.146  70.069
ATOM   2834  OG1 THR   184      27.352  15.759  70.073
ATOM   2835 1HG  THR   184      26.958  16.168  70.847
ATOM   2836  C   THR   184      29.904  14.284  69.140
ATOM   2837  O   THR   184      30.869  14.192  69.911
ATOM   2838  N   LYS   185      29.264  13.182  68.621
ATOM   2839  H   LYS   185      28.580  13.395  67.910
ATOM   2840  CA  LYS   185      29.510  11.766  68.977
ATOM   2841  HA  LYS   185      29.552  11.734  70.066
ATOM   2842  CB  LYS   185      28.331  10.832  68.670
ATOM   2843 2HB  LYS   185      28.111  10.709  67.609
ATOM   2844 3HB  LYS   185      28.594   9.826  68.995
ATOM   2845  CG  LYS   185      27.062  11.155  69.542
ATOM   2846 2HG  LYS   185      27.469  11.168  70.553
ATOM   2847 3HG  LYS   185      26.599  12.111  69.296
ATOM   2848  CD  LYS   185      25.947  10.115  69.379
ATOM   2849 2HD  LYS   185      25.878   9.872  68.319
ATOM   2850 3HD  LYS   185      26.372   9.258  69.901
ATOM   2851  CE  LYS   185      24.711  10.750  70.016
ATOM   2852 2HE  LYS   185      24.928  10.937  71.068
ATOM   2853 3HE  LYS   185      24.380  11.662  69.519
ATOM   2854  NZ  LYS   185      23.571   9.823  70.055
ATOM   2855 1HZ  LYS   185      23.818   8.875  70.301
ATOM   2856 2HZ  LYS   185      22.907  10.157  70.738
ATOM   2857 3HZ  LYS   185      23.052   9.821  69.188
ATOM   2858  C   LYS   185      30.919  11.239  68.541
ATOM   2859  O   LYS   185      31.272  10.144  68.882
ATOM   2860  N   LYS   186      31.621  12.042  67.713
ATOM   2861  H   LYS   186      31.238  12.933  67.432
ATOM   2862  CA  LYS   186      32.975  11.718  67.200
ATOM   2863  HA  LYS   186      33.274  10.681  67.353
ATOM   2864  CB  LYS   186      32.990  11.996  65.701
ATOM   2865 2HB  LYS   186      32.456  12.898  65.401
ATOM   2866 3HB  LYS   186      33.992  12.243  65.351
ATOM   2867  CG  LYS   186      32.439  10.878  64.809
ATOM   2868 2HG  LYS   186      32.633  11.225  63.795
ATOM   2869 3HG  LYS   186      32.951   9.932  64.990
ATOM   2870  CD  LYS   186      30.936  10.592  65.113
ATOM   2871 2HD  LYS   186      30.797   9.981  66.006
ATOM   2872 3HD  LYS   186      30.489  11.579  65.228
ATOM   2873  CE  LYS   186      30.205   9.881  63.898
ATOM   2874 2HE  LYS   186      29.130  10.006  64.023
ATOM   2875 3HE  LYS   186      30.453  10.402  62.973
ATOM   2876  NZ  LYS   186      30.688   8.527  63.710
ATOM   2877 1HZ  LYS   186      30.526   7.931  64.509
ATOM   2878 2HZ  LYS   186      30.211   7.996  62.995
ATOM   2879 3HZ  LYS   186      31.692   8.519  63.596
ATOM   2880  C   LYS   186      34.060  12.434  67.946
ATOM   2881  O   LYS   186      35.247  12.103  67.688
ATOM   2882  N   LEU   187      33.817  13.420  68.817
ATOM   2883  H   LEU   187      32.857  13.553  69.104
ATOM   2884  CA  LEU   187      34.818  14.280  69.400
ATOM   2885  HA  LEU   187      35.387  14.609  68.530
ATOM   2886  CB  LEU   187      34.162  15.532  70.082
ATOM   2887 2HB  LEU   187      33.418  15.169  70.791
ATOM   2888 3HB  LEU   187      34.911  16.027  70.701
ATOM   2889  CG  LEU   187      33.535  16.440  69.031
ATOM   2890  HG  LEU   187      32.751  15.914  68.486
ATOM   2891  CD1 LEU   187      32.882  17.470  69.863
ATOM   2892 1HD1 LEU   187      33.687  17.880  70.472
ATOM   2893 2HD1 LEU   187      32.332  18.157  69.220
ATOM   2894 3HD1 LEU   187      32.166  16.982  70.525
ATOM   2895  CD2 LEU   187      34.367  17.167  68.022
ATOM   2896 1HD2 LEU   187      34.903  17.918  68.603
ATOM   2897 2HD2 LEU   187      35.046  16.452  67.558
ATOM   2898 3HD2 LEU   187      33.748  17.714  67.311
ATOM   2899  C   LEU   187      35.769  13.528  70.311
ATOM   2900  O   LEU   187      35.376  12.496  70.885
ATOM   2901  N   SER   188      36.961  14.070  70.492
ATOM   2902  H   SER   188      37.111  14.900  69.937
ATOM   2903  CA  SER   188      37.913  13.659  71.545
ATOM   2904  HA  SER   188      37.577  12.771  72.080
ATOM   2905  CB  SER   188      39.280  13.309  70.937
ATOM   2906 2HB  SER   188      39.921  12.740  71.609
ATOM   2907 3HB  SER   188      39.098  12.653  70.086
ATOM   2908  OG  SER   188      39.851  14.475  70.594
ATOM   2909  HG  SER   188      39.456  14.751  69.764
ATOM   2910  C   SER   188      38.022  14.753  72.601
ATOM   2911  O   SER   188      37.452  15.830  72.367
ATOM   2912  N   ALA   189      38.733  14.588  73.724
ATOM   2913  H   ALA   189      39.062  13.651  73.909
ATOM   2914  CA  ALA   189      38.952  15.642  74.778
ATOM   2915  HA  ALA   189      37.989  15.735  75.279
ATOM   2916  CB  ALA   189      40.012  15.194  75.721
ATOM   2917 1HB  ALA   189      41.009  15.121  75.287
ATOM   2918 2HB  ALA   189      39.982  15.750  76.658
ATOM   2919 3HB  ALA   189      39.787  14.173  76.029
ATOM   2920  C   ALA   189      39.338  17.109  74.355
ATOM   2921  O   ALA   189      38.724  18.047  74.770
ATOM   2922  N   ARG   190      40.369  17.248  73.528
ATOM   2923  H   ARG   190      40.681  16.345  73.199
ATOM   2924  CA  ARG   190      40.948  18.493  72.975
ATOM   2925  HA  ARG   190      40.982  19.288  73.720
ATOM   2926  CB  ARG   190      42.321  18.287  72.286
ATOM   2927 2HB  ARG   190      42.276  17.392  71.664
ATOM   2928 3HB  ARG   190      42.627  19.161  71.711
ATOM   2929  CG  ARG   190      43.377  18.178  73.396
ATOM   2930 2HG  ARG   190      44.300  17.782  72.972
ATOM   2931 3HG  ARG   190      43.559  19.214  73.683
ATOM   2932  CD  ARG   190      43.104  17.539  74.741
ATOM   2933 2HD  ARG   190      42.204  17.955  75.194
ATOM   2934 3HD  ARG   190      42.993  16.465  74.594
ATOM   2935  NE  ARG   190      44.354  17.761  75.505
ATOM   2936  HE  ARG   190      45.190  17.458  75.026
ATOM   2937  CZ  ARG   190      44.464  17.839  76.805
ATOM   2938  NH1 ARG   190      43.406  17.916  77.536
ATOM   2939 1HH1 ARG   190      42.550  18.062  77.019
ATOM   2940 2HH1 ARG   190      43.432  18.317  78.463
ATOM   2941  NH2 ARG   190      45.644  17.907  77.381
ATOM   2942 1HH2 ARG   190      46.506  18.000  76.863
ATOM   2943 2HH2 ARG   190      45.757  17.881  78.384
ATOM   2944  C   ARG   190      39.971  19.132  71.994
ATOM   2945  O   ARG   190      39.890  20.351  71.927
ATOM   2946  N   ASP   191      39.340  18.325  71.093
ATOM   2947  H   ASP   191      39.305  17.320  71.189
ATOM   2948  CA  ASP   191      38.301  18.865  70.222
ATOM   2949  HA  ASP   191      38.612  19.665  69.551
ATOM   2950  CB  ASP   191      37.696  17.768  69.340
ATOM   2951 2HB  ASP   191      36.982  17.159  69.895
ATOM   2952 3HB  ASP   191      37.188  18.298  68.534
ATOM   2953  CG  ASP   191      38.640  16.839  68.668
ATOM   2954  OD1 ASP   191      39.610  17.319  68.085
ATOM   2955  OD2 ASP   191      38.442  15.650  68.676
ATOM   2956  C   ASP   191      37.176  19.471  71.057
ATOM   2957  O   ASP   191      36.773  20.584  70.760
ATOM   2958  N   PHE   192      36.755  18.812  72.131
ATOM   2959  H   PHE   192      37.111  17.892  72.349
ATOM   2960  CA  PHE   192      35.740  19.342  73.056
ATOM   2961  HA  PHE   192      34.843  19.597  72.491
ATOM   2962  CB  PHE   192      35.294  18.244  74.065
ATOM   2963 2HB  PHE   192      36.034  17.448  74.152
ATOM   2964 3HB  PHE   192      35.330  18.696  75.056
ATOM   2965  CG  PHE   192      33.882  17.661  73.816
ATOM   2966  CD1 PHE   192      33.713  16.258  73.618
ATOM   2967  HD1 PHE   192      34.530  15.583  73.825
ATOM   2968  CE1 PHE   192      32.422  15.861  73.334
ATOM   2969  HE1 PHE   192      32.270  14.792  73.354
ATOM   2970  CZ  PHE   192      31.351  16.724  73.024
ATOM   2971  HZ  PHE   192      30.411  16.346  72.650
ATOM   2972  CE2 PHE   192      31.593  18.095  73.051
ATOM   2973  HE2 PHE   192      30.822  18.792  72.757
ATOM   2974  CD2 PHE   192      32.840  18.527  73.517
ATOM   2975  HD2 PHE   192      32.980  19.594  73.607
ATOM   2976  C   PHE   192      36.111  20.706  73.660
ATOM   2977  O   PHE   192      35.261  21.507  73.689
ATOM   2978  N   GLN   193      37.337  20.901  73.997
ATOM   2979  H   GLN   193      38.028  20.184  73.826
ATOM   2980  CA  GLN   193      37.849  22.160  74.531
ATOM   2981  HA  GLN   193      37.214  22.504  75.346
ATOM   2982  CB  GLN   193      39.253  21.835  75.096
ATOM   2983 2HB  GLN   193      39.133  21.124  75.914
ATOM   2984 3HB  GLN   193      39.789  21.216  74.377
ATOM   2985  CG  GLN   193      40.247  22.970  75.538
ATOM   2986 2HG  GLN   193      41.190  22.452  75.713
ATOM   2987 3HG  GLN   193      40.467  23.582  74.664
ATOM   2988  CD  GLN   193      39.776  23.864  76.675
ATOM   2989  OE1 GLN   193      38.972  24.769  76.592
ATOM   2990  NE2 GLN   193      40.378  23.760  77.821
ATOM   2991 1HE2 GLN   193      39.866  24.094  78.625
ATOM   2992 2HE2 GLN   193      41.038  23.005  77.940
ATOM   2993  C   GLN   193      37.864  23.356  73.592
ATOM   2994  O   GLN   193      37.517  24.455  74.094
ATOM   2995  N   LYS   194      38.140  23.161  72.313
ATOM   2996  H   LYS   194      38.298  22.240  71.929
ATOM   2997  CA  LYS   194      38.064  24.247  71.314
ATOM   2998  HA  LYS   194      38.454  25.177  71.727
ATOM   2999  CB  LYS   194      38.780  23.725  70.085
ATOM   3000 2HB  LYS   194      38.362  22.783  69.733
ATOM   3001 3HB  LYS   194      38.731  24.444  69.267
ATOM   3002  CG  LYS   194      40.337  23.546  70.292
ATOM   3003 2HG  LYS   194      40.935  24.439  70.109
ATOM   3004 3HG  LYS   194      40.432  23.133  71.296
ATOM   3005  CD  LYS   194      41.041  22.592  69.316
ATOM   3006 2HD  LYS   194      40.328  21.865  68.927
ATOM   3007 3HD  LYS   194      41.468  23.231  68.543
ATOM   3008  CE  LYS   194      42.104  21.762  70.013
ATOM   3009 2HE  LYS   194      41.648  21.159  70.798
ATOM   3010 3HE  LYS   194      42.486  21.073  69.259
ATOM   3011  NZ  LYS   194      43.195  22.650  70.615
ATOM   3012 1HZ  LYS   194      43.650  23.239  69.933
ATOM   3013 2HZ  LYS   194      42.844  23.331  71.273
ATOM   3014 3HZ  LYS   194      43.978  22.143  71.002
ATOM   3015  C   LYS   194      36.616  24.547  70.947
ATOM   3016  O   LYS   194      36.362  25.737  70.793
ATOM   3017  N   LEU   195      35.652  23.577  71.052
ATOM   3018  H   LEU   195      36.012  22.694  71.383
ATOM   3019  CA  LEU   195      34.249  23.751  70.902
ATOM   3020  HA  LEU   195      34.015  24.412  70.067
ATOM   3021  CB  LEU   195      33.607  22.403  70.580
ATOM   3022 2HB  LEU   195      34.087  21.846  69.774
ATOM   3023 3HB  LEU   195      33.637  21.804  71.490
ATOM   3024  CG  LEU   195      32.173  22.513  70.062
ATOM   3025  HG  LEU   195      32.233  23.319  69.330
ATOM   3026  CD1 LEU   195      31.690  21.158  69.483
ATOM   3027 1HD1 LEU   195      31.680  20.391  70.257
ATOM   3028 2HD1 LEU   195      30.663  21.197  69.120
ATOM   3029 3HD1 LEU   195      32.371  20.802  68.710
ATOM   3030  CD2 LEU   195      31.067  22.775  71.065
ATOM   3031 1HD2 LEU   195      31.231  23.749  71.526
ATOM   3032 2HD2 LEU   195      30.142  22.763  70.489
ATOM   3033 3HD2 LEU   195      31.071  21.990  71.821
ATOM   3034  C   LEU   195      33.647  24.491  72.115
ATOM   3035  O   LEU   195      33.125  25.591  71.992
ATOM   3036  N   GLU   196      33.815  23.869  73.290
ATOM   3037  H   GLU   196      34.348  23.014  73.362
ATOM   3038  CA  GLU   196      33.109  24.328  74.504
ATOM   3039  HA  GLU   196      32.034  24.146  74.498
ATOM   3040  CB  GLU   196      33.836  23.563  75.631
ATOM   3041 2HB  GLU   196      34.891  23.452  75.380
ATOM   3042 3HB  GLU   196      33.740  24.186  76.520
ATOM   3043  CG  GLU   196      33.208  22.177  75.988
ATOM   3044 2HG  GLU   196      32.850  21.700  75.075
ATOM   3045 3HG  GLU   196      34.020  21.573  76.393
ATOM   3046  CD  GLU   196      32.046  22.222  76.941
ATOM   3047  OE1 GLU   196      32.119  21.645  78.056
ATOM   3048  OE2 GLU   196      31.038  22.836  76.561
ATOM   3049  C   GLU   196      33.356  25.901  74.684
ATOM   3050  O   GLU   196      32.364  26.623  74.919
ATOM   3051  N   ARG   197      34.551  26.459  74.613
ATOM   3052  H   ARG   197      35.297  25.851  74.308
ATOM   3053  CA  ARG   197      34.829  27.904  74.688
ATOM   3054  HA  ARG   197      34.386  28.359  75.574
ATOM   3055  CB  ARG   197      36.362  28.298  74.860
ATOM   3056 2HB  ARG   197      36.456  29.384  74.873
ATOM   3057 3HB  ARG   197      36.688  27.919  75.829
ATOM   3058  CG  ARG   197      37.420  27.813  73.733
ATOM   3059 2HG  ARG   197      37.304  26.747  73.536
ATOM   3060 3HG  ARG   197      37.185  28.343  72.810
ATOM   3061  CD  ARG   197      38.858  28.177  74.128
ATOM   3062 2HD  ARG   197      39.541  27.817  73.359
ATOM   3063 3HD  ARG   197      38.894  29.263  74.212
ATOM   3064  NE  ARG   197      39.292  27.475  75.359
ATOM   3065  HE  ARG   197      39.158  26.475  75.383
ATOM   3066  CZ  ARG   197      39.585  27.988  76.613
ATOM   3067  NH1 ARG   197      39.670  29.270  76.767
ATOM   3068 1HH1 ARG   197      39.408  29.889  76.013
ATOM   3069 2HH1 ARG   197      39.376  29.448  77.717
ATOM   3070  NH2 ARG   197      39.778  27.275  77.578
ATOM   3071 1HH2 ARG   197      39.710  26.278  77.430
ATOM   3072 2HH2 ARG   197      40.273  27.708  78.344
ATOM   3073  C   ARG   197      34.146  28.656  73.567
ATOM   3074  O   ARG   197      33.403  29.600  73.919
ATOM   3075  N   GLU   198      34.382  28.400  72.285
ATOM   3076  H   GLU   198      34.903  27.576  72.021
ATOM   3077  CA  GLU   198      33.785  29.229  71.189
ATOM   3078  HA  GLU   198      34.151  30.218  71.465
ATOM   3079  CB  GLU   198      34.383  28.872  69.848
ATOM   3080 2HB  GLU   198      35.439  28.638  69.984
ATOM   3081 3HB  GLU   198      33.823  28.014  69.475
ATOM   3082  CG  GLU   198      34.334  30.098  68.843
ATOM   3083 2HG  GLU   198      33.322  30.502  68.871
ATOM   3084 3HG  GLU   198      34.893  30.929  69.274
ATOM   3085  CD  GLU   198      34.781  29.743  67.429
ATOM   3086  OE1 GLU   198      34.189  28.852  66.792
ATOM   3087  OE2 GLU   198      35.777  30.390  66.991
ATOM   3088  C   GLU   198      32.228  29.242  71.210
ATOM   3089  O   GLU   198      31.684  30.373  71.043
ATOM   3090  N   ALA   199      31.599  28.114  71.546
ATOM   3091  H   ALA   199      32.258  27.383  71.775
ATOM   3092  CA  ALA   199      30.140  27.838  71.892
ATOM   3093  HA  ALA   199      29.540  28.297  71.107
ATOM   3094  CB  ALA   199      29.878  26.383  71.807
ATOM   3095 1HB  ALA   199      30.578  25.777  72.383
ATOM   3096 2HB  ALA   199      28.866  26.184  72.159
ATOM   3097 3HB  ALA   199      30.026  25.995  70.800
ATOM   3098  C   ALA   199      29.601  28.517  73.179
ATOM   3099  O   ALA   199      28.366  28.616  73.298
ATOM   3100  N   ARG   200      30.510  29.041  74.115
ATOM   3101  H   ARG   200      31.474  28.866  73.869
ATOM   3102  CA  ARG   200      30.266  30.002  75.198
ATOM   3103  HA  ARG   200      29.199  30.018  75.417
ATOM   3104  CB  ARG   200      31.141  29.852  76.457
ATOM   3105 2HB  ARG   200      32.166  29.594  76.191
ATOM   3106 3HB  ARG   200      31.131  30.801  76.994
ATOM   3107  CG  ARG   200      30.615  28.814  77.461
ATOM   3108 2HG  ARG   200      29.585  29.045  77.730
ATOM   3109 3HG  ARG   200      30.606  27.814  77.028
ATOM   3110  CD  ARG   200      31.308  28.895  78.916
ATOM   3111 2HD  ARG   200      31.027  29.832  79.396
ATOM   3112 3HD  ARG   200      30.986  28.005  79.456
ATOM   3113  NE  ARG   200      32.730  28.780  78.745
ATOM   3114  HE  ARG   200      33.294  29.616  78.803
ATOM   3115  CZ  ARG   200      33.416  27.767  78.236
ATOM   3116  NH1 ARG   200      32.935  26.586  77.941
ATOM   3117 1HH1 ARG   200      32.040  26.225  78.238
ATOM   3118 2HH1 ARG   200      33.588  25.925  77.546
ATOM   3119  NH2 ARG   200      34.639  27.880  78.015
ATOM   3120 1HH2 ARG   200      35.111  28.728  78.297
ATOM   3121 2HH2 ARG   200      35.254  27.213  77.572
ATOM   3122  C   ARG   200      30.558  31.440  74.647
ATOM   3123  O   ARG   200      29.734  32.334  74.825
ATOM   3124  N   ILE   201      31.725  31.730  74.086
ATOM   3125  H   ILE   201      32.330  30.921  74.112
ATOM   3126  CA  ILE   201      32.327  33.054  73.846
ATOM   3127  HA  ILE   201      32.197  33.598  74.782
ATOM   3128  CB  ILE   201      33.884  32.968  73.590
ATOM   3129  HB  ILE   201      34.089  32.176  72.870
ATOM   3130  CG2 ILE   201      34.484  34.265  72.925
ATOM   3131 1HG2 ILE   201      34.161  35.122  73.516
ATOM   3132 2HG2 ILE   201      35.574  34.294  72.913
ATOM   3133 3HG2 ILE   201      34.108  34.332  71.904
ATOM   3134  CG1 ILE   201      34.506  32.682  74.996
ATOM   3135 2HG1 ILE   201      34.390  33.545  75.651
ATOM   3136 3HG1 ILE   201      33.876  31.902  75.426
ATOM   3137  CD1 ILE   201      35.912  32.128  75.019
ATOM   3138 1HD1 ILE   201      36.631  32.936  75.154
ATOM   3139 2HD1 ILE   201      36.009  31.509  75.911
ATOM   3140 3HD1 ILE   201      36.158  31.505  74.159
ATOM   3141  C   ILE   201      31.500  33.814  72.805
ATOM   3142  O   ILE   201      30.789  34.792  73.076
ATOM   3143  N   CYS   202      31.533  33.271  71.538
ATOM   3144  H   CYS   202      32.071  32.436  71.354
ATOM   3145  CA  CYS   202      30.750  33.765  70.426
ATOM   3146  HA  CYS   202      31.068  34.797  70.275
ATOM   3147  CB  CYS   202      31.202  32.994  69.177
ATOM   3148 2HB  CYS   202      31.096  31.919  69.323
ATOM   3149 3HB  CYS   202      30.539  33.265  68.355
ATOM   3150  SG  CYS   202      32.920  33.457  68.739
ATOM   3151  HG  CYS   202      33.205  32.262  68.214
ATOM   3152  C   CYS   202      29.228  33.817  70.752
ATOM   3153  O   CYS   202      28.618  34.748  70.289
ATOM   3154  N   ARG   203      28.701  32.962  71.636
ATOM   3155  H   ARG   203      29.246  32.156  71.907
ATOM   3156  CA  ARG   203      27.346  32.907  72.084
ATOM   3157  HA  ARG   203      26.741  33.132  71.206
ATOM   3158  CB  ARG   203      27.127  31.502  72.723
ATOM   3159 2HB  ARG   203      27.887  30.787  72.408
ATOM   3160 3HB  ARG   203      27.130  31.557  73.812
ATOM   3161  CG  ARG   203      25.809  30.851  72.329
ATOM   3162 2HG  ARG   203      25.547  31.082  71.296
ATOM   3163 3HG  ARG   203      25.986  29.776  72.331
ATOM   3164  CD  ARG   203      24.556  31.074  73.152
ATOM   3165 2HD  ARG   203      24.711  31.328  74.200
ATOM   3166 3HD  ARG   203      24.058  31.901  72.645
ATOM   3167  NE  ARG   203      23.690  29.901  73.159
ATOM   3168  HE  ARG   203      24.017  29.128  73.720
ATOM   3169  CZ  ARG   203      22.613  29.657  72.421
ATOM   3170  NH1 ARG   203      21.973  30.544  71.723
ATOM   3171 1HH1 ARG   203      22.248  31.501  71.889
ATOM   3172 2HH1 ARG   203      21.213  30.248  71.127
ATOM   3173  NH2 ARG   203      22.081  28.488  72.519
ATOM   3174 1HH2 ARG   203      22.498  27.832  73.164
ATOM   3175 2HH2 ARG   203      21.116  28.499  72.223
ATOM   3176  C   ARG   203      26.922  34.016  73.082
ATOM   3177  O   ARG   203      25.722  34.005  73.361
ATOM   3178  N   LYS   204      27.822  34.958  73.456
ATOM   3179  H   LYS   204      28.702  34.708  73.028
ATOM   3180  CA  LYS   204      27.597  36.166  74.293
ATOM   3181  HA  LYS   204      26.520  36.334  74.281
ATOM   3182  CB  LYS   204      28.054  36.041  75.780
ATOM   3183 2HB  LYS   204      27.880  36.981  76.304
ATOM   3184 3HB  LYS   204      27.388  35.321  76.256
ATOM   3185  CG  LYS   204      29.493  35.675  75.911
ATOM   3186 2HG  LYS   204      29.779  34.860  75.247
ATOM   3187 3HG  LYS   204      30.021  36.546  75.521
ATOM   3188  CD  LYS   204      29.929  35.367  77.316
ATOM   3189 2HD  LYS   204      29.662  36.179  77.992
ATOM   3190 3HD  LYS   204      29.344  34.522  77.679
ATOM   3191  CE  LYS   204      31.355  34.953  77.334
ATOM   3192 2HE  LYS   204      31.584  34.295  76.495
ATOM   3193 3HE  LYS   204      31.993  35.834  77.273
ATOM   3194  NZ  LYS   204      31.743  34.273  78.616
ATOM   3195 1HZ  LYS   204      31.968  34.984  79.297
ATOM   3196 2HZ  LYS   204      31.072  33.724  79.136
ATOM   3197 3HZ  LYS   204      32.604  33.756  78.511
ATOM   3198  C   LYS   204      28.173  37.505  73.650
ATOM   3199  O   LYS   204      27.671  38.579  73.960
ATOM   3200  N   LEU   205      29.092  37.314  72.697
ATOM   3201  H   LEU   205      29.482  36.383  72.662
ATOM   3202  CA  LEU   205      29.661  38.301  71.751
ATOM   3203  HA  LEU   205      29.945  39.169  72.344
ATOM   3204  CB  LEU   205      30.975  37.738  71.132
ATOM   3205 2HB  LEU   205      30.798  36.783  70.638
ATOM   3206 3HB  LEU   205      31.261  38.430  70.339
ATOM   3207  CG  LEU   205      32.149  37.630  72.110
ATOM   3208  HG  LEU   205      32.016  36.937  72.940
ATOM   3209  CD1 LEU   205      33.381  37.099  71.284
ATOM   3210 1HD1 LEU   205      33.564  37.711  70.400
ATOM   3211 2HD1 LEU   205      34.260  37.034  71.925
ATOM   3212 3HD1 LEU   205      33.134  36.138  70.833
ATOM   3213  CD2 LEU   205      32.528  38.946  72.738
ATOM   3214 1HD2 LEU   205      31.837  39.195  73.544
ATOM   3215 2HD2 LEU   205      33.504  38.880  73.219
ATOM   3216 3HD2 LEU   205      32.594  39.666  71.922
ATOM   3217  C   LEU   205      28.592  38.799  70.745
ATOM   3218  O   LEU   205      28.926  39.472  69.787
ATOM   3219  N   GLN   206      27.324  38.532  70.962
ATOM   3220  H   GLN   206      27.112  38.119  71.859
ATOM   3221  CA  GLN   206      26.152  38.849  70.159
ATOM   3222  HA  GLN   206      26.258  38.263  69.246
ATOM   3223  CB  GLN   206      24.872  38.324  70.862
ATOM   3224 2HB  GLN   206      24.765  38.908  71.777
ATOM   3225 3HB  GLN   206      23.974  38.396  70.249
ATOM   3226  CG  GLN   206      25.018  36.829  71.280
ATOM   3227 2HG  GLN   206      25.964  36.761  71.816
ATOM   3228 3HG  GLN   206      24.217  36.628  71.991
ATOM   3229  CD  GLN   206      24.929  35.775  70.221
ATOM   3230  OE1 GLN   206      25.149  36.027  69.062
ATOM   3231  NE2 GLN   206      24.535  34.556  70.602
ATOM   3232 1HE2 GLN   206      24.293  33.732  70.071
ATOM   3233 2HE2 GLN   206      24.211  34.379  71.542
ATOM   3234  C   GLN   206      25.986  40.389  69.854
ATOM   3235  O   GLN   206      25.019  40.980  70.324
ATOM   3236  N   HID   207      26.819  40.951  68.938
ATOM   3237  H   HID   207      27.599  40.463  68.524
ATOM   3238  CA  HID   207      26.843  42.403  68.629
ATOM   3239  HA  HID   207      25.847  42.722  68.938
ATOM   3240  CB  HID   207      27.777  43.053  69.695
ATOM   3241 2HB  HID   207      27.216  43.842  70.196
ATOM   3242 3HB  HID   207      27.989  42.361  70.509
ATOM   3243  CG  HID   207      29.040  43.791  69.211
ATOM   3244  ND1 HID   207      29.437  45.072  69.478
ATOM   3245  HD1 HID   207      28.913  45.766  69.991
ATOM   3246  CE1 HID   207      30.575  45.334  68.839
ATOM   3247  HE1 HID   207      31.074  46.285  68.952
ATOM   3248  NE2 HID   207      30.885  44.291  68.106
ATOM   3249  CD2 HID   207      30.012  43.303  68.377
ATOM   3250  HD2 HID   207      30.031  42.303  67.971
ATOM   3251  C   HID   207      27.033  42.713  67.134
ATOM   3252  O   HID   207      27.279  41.795  66.364
ATOM   3253  N   PRO   208      27.099  43.929  66.574
ATOM   3254  CD  PRO   208      26.661  45.154  67.286
ATOM   3255 2HD  PRO   208      26.926  45.261  68.338
ATOM   3256 3HD  PRO   208      25.572  45.123  67.236
ATOM   3257  CG  PRO   208      27.226  46.332  66.457
ATOM   3258 2HG  PRO   208      28.300  46.441  66.605
ATOM   3259 3HG  PRO   208      26.698  47.266  66.645
ATOM   3260  CB  PRO   208      26.966  45.790  65.047
ATOM   3261 2HB  PRO   208      27.525  46.287  64.254
ATOM   3262 3HB  PRO   208      25.912  45.847  64.777
ATOM   3263  CA  PRO   208      27.266  44.277  65.137
ATOM   3264  HA  PRO   208      26.536  43.696  64.573
ATOM   3265  C   PRO   208      28.611  43.989  64.472
ATOM   3266  O   PRO   208      28.710  43.609  63.314
ATOM   3267  N   ASN   209      29.690  44.148  65.220
ATOM   3268  H   ASN   209      29.587  44.619  66.107
ATOM   3269  CA  ASN   209      31.076  44.038  64.674
ATOM   3270  HA  ASN   209      31.086  44.017  63.585
ATOM   3271  CB  ASN   209      31.811  45.325  65.008
ATOM   3272 2HB  ASN   209      31.834  45.653  66.047
ATOM   3273 3HB  ASN   209      32.853  45.133  64.750
ATOM   3274  CG  ASN   209      31.207  46.431  64.199
ATOM   3275  OD1 ASN   209      30.286  47.152  64.544
ATOM   3276  ND2 ASN   209      31.679  46.612  62.964
ATOM   3277 1HD2 ASN   209      31.248  47.260  62.319
ATOM   3278 2HD2 ASN   209      32.453  46.018  62.705
ATOM   3279  C   ASN   209      31.839  42.810  65.019
ATOM   3280  O   ASN   209      33.027  42.712  64.763
ATOM   3281  N   ILE   210      31.249  41.831  65.657
ATOM   3282  H   ILE   210      30.253  41.903  65.813
ATOM   3283  CA  ILE   210      31.727  40.436  65.804
ATOM   3284  HA  ILE   210      32.755  40.324  65.460
ATOM   3285  CB  ILE   210      31.704  40.044  67.319
ATOM   3286  HB  ILE   210      30.691  40.097  67.719
ATOM   3287  CG2 ILE   210      32.261  38.649  67.531
ATOM   3288 1HG2 ILE   210      33.085  38.471  66.839
ATOM   3289 2HG2 ILE   210      32.594  38.424  68.544
ATOM   3290 3HG2 ILE   210      31.528  37.888  67.263
ATOM   3291  CG1 ILE   210      32.618  40.978  68.114
ATOM   3292 2HG1 ILE   210      33.655  40.702  67.925
ATOM   3293 3HG1 ILE   210      32.542  42.030  67.837
ATOM   3294  CD1 ILE   210      32.310  40.995  69.612
ATOM   3295 1HD1 ILE   210      32.949  40.243  70.075
ATOM   3296 2HD1 ILE   210      32.715  41.935  69.988
ATOM   3297 3HD1 ILE   210      31.250  40.868  69.830
ATOM   3298  C   ILE   210      30.761  39.572  64.991
ATOM   3299  O   ILE   210      29.630  39.974  64.742
ATOM   3300  N   VAL   211      31.161  38.365  64.610
ATOM   3301  H   VAL   211      32.075  38.049  64.901
ATOM   3302  CA  VAL   211      30.181  37.374  64.036
ATOM   3303  HA  VAL   211      29.603  37.849  63.242
ATOM   3304  CB  VAL   211      30.812  36.209  63.309
ATOM   3305  HB  VAL   211      30.022  35.484  63.118
ATOM   3306  CG1 VAL   211      31.365  36.637  61.965
ATOM   3307 1HG1 VAL   211      32.278  37.227  62.052
ATOM   3308 2HG1 VAL   211      31.593  35.760  61.360
ATOM   3309 3HG1 VAL   211      30.658  37.198  61.354
ATOM   3310  CG2 VAL   211      31.895  35.446  64.089
ATOM   3311 1HG2 VAL   211      31.502  34.908  64.951
ATOM   3312 2HG2 VAL   211      32.416  34.695  63.494
ATOM   3313 3HG2 VAL   211      32.598  36.219  64.400
ATOM   3314  C   VAL   211      29.179  36.890  65.061
ATOM   3315  O   VAL   211      29.516  36.021  65.864
ATOM   3316  N   ARG   212      27.922  37.360  64.989
ATOM   3317  H   ARG   212      27.692  37.946  64.199
ATOM   3318  CA  ARG   212      26.910  36.912  65.878
ATOM   3319  HA  ARG   212      27.234  36.962  66.918
ATOM   3320  CB  ARG   212      25.518  37.562  65.598
ATOM   3321 2HB  ARG   212      25.193  37.509  64.559
ATOM   3322 3HB  ARG   212      24.753  36.977  66.108
ATOM   3323  CG  ARG   212      25.566  38.994  66.080
ATOM   3324 2HG  ARG   212      26.122  39.091  67.013
ATOM   3325 3HG  ARG   212      26.116  39.657  65.412
ATOM   3326  CD  ARG   212      24.278  39.667  66.397
ATOM   3327 2HD  ARG   212      23.488  39.084  65.924
ATOM   3328 3HD  ARG   212      24.174  39.661  67.482
ATOM   3329  NE  ARG   212      24.149  41.019  65.829
ATOM   3330  HE  ARG   212      24.484  41.307  64.921
ATOM   3331  CZ  ARG   212      23.765  42.096  66.487
ATOM   3332  NH1 ARG   212      23.461  42.169  67.738
ATOM   3333 1HH1 ARG   212      23.053  41.385  68.226
ATOM   3334 2HH1 ARG   212      23.296  43.063  68.179
ATOM   3335  NH2 ARG   212      23.788  43.280  65.943
ATOM   3336 1HH2 ARG   212      23.736  43.401  64.942
ATOM   3337 2HH2 ARG   212      23.536  44.030  66.570
ATOM   3338  C   ARG   212      26.669  35.439  65.720
ATOM   3339  O   ARG   212      26.397  35.002  64.626
ATOM   3340  N   LEU   213      26.858  34.660  66.762
ATOM   3341  H   LEU   213      27.028  35.110  67.650
ATOM   3342  CA  LEU   213      26.476  33.260  66.828
ATOM   3343  HA  LEU   213      26.612  32.779  65.860
ATOM   3344  CB  LEU   213      27.386  32.573  67.819
ATOM   3345 2HB  LEU   213      28.412  32.720  67.481
ATOM   3346 3HB  LEU   213      27.337  33.027  68.809
ATOM   3347  CG  LEU   213      27.137  31.020  68.013
ATOM   3348  HG  LEU   213      26.365  30.891  68.771
ATOM   3349  CD1 LEU   213      26.764  30.295  66.739
ATOM   3350 1HD1 LEU   213      27.480  30.556  65.960
ATOM   3351 2HD1 LEU   213      26.873  29.222  66.897
ATOM   3352 3HD1 LEU   213      25.739  30.498  66.426
ATOM   3353  CD2 LEU   213      28.432  30.291  68.395
ATOM   3354 1HD2 LEU   213      28.865  30.776  69.269
ATOM   3355 2HD2 LEU   213      28.203  29.312  68.816
ATOM   3356 3HD2 LEU   213      29.109  30.198  67.546
ATOM   3357  C   LEU   213      24.987  33.205  67.183
ATOM   3358  O   LEU   213      24.635  33.023  68.345
ATOM   3359  N   HID   214      24.079  33.470  66.272
ATOM   3360  H   HID   214      24.361  33.566  65.307
ATOM   3361  CA  HID   214      22.669  33.570  66.550
ATOM   3362  HA  HID   214      22.365  34.385  67.207
ATOM   3363  CB  HID   214      22.046  33.763  65.158
ATOM   3364 2HB  HID   214      22.505  34.635  64.692
ATOM   3365 3HB  HID   214      22.456  32.976  64.525
ATOM   3366  CG  HID   214      20.569  33.831  65.151
ATOM   3367  ND1 HID   214      19.712  33.118  64.278
ATOM   3368  HD1 HID   214      20.088  32.498  63.575
ATOM   3369  CE1 HID   214      18.434  33.491  64.569
ATOM   3370  HE1 HID   214      17.575  33.286  63.948
ATOM   3371  NE2 HID   214      18.424  34.302  65.655
ATOM   3372  CD2 HID   214      19.767  34.467  66.046
ATOM   3373  HD2 HID   214      20.163  34.996  66.900
ATOM   3374  C   HID   214      22.075  32.417  67.378
ATOM   3375  O   HID   214      21.189  32.604  68.257
ATOM   3376  N   ASP   215      22.573  31.171  67.333
ATOM   3377  H   ASP   215      23.417  30.972  66.816
ATOM   3378  CA  ASP   215      22.134  30.070  68.224
ATOM   3379  HA  ASP   215      22.154  30.501  69.224
ATOM   3380  CB  ASP   215      20.702  29.601  67.869
ATOM   3381 2HB  ASP   215      20.155  30.430  67.420
ATOM   3382 3HB  ASP   215      20.706  28.720  67.227
ATOM   3383  CG  ASP   215      19.834  29.322  69.074
ATOM   3384  OD1 ASP   215      20.422  28.851  70.144
ATOM   3385  OD2 ASP   215      18.589  29.539  69.011
ATOM   3386  C   ASP   215      23.096  28.816  68.235
ATOM   3387  O   ASP   215      23.973  28.756  67.393
ATOM   3388  N   SER   216      22.943  27.894  69.107
ATOM   3389  H   SER   216      22.169  28.175  69.693
ATOM   3390  CA  SER   216      23.897  26.835  69.440
ATOM   3391  HA  SER   216      24.483  26.573  68.558
ATOM   3392  CB  SER   216      24.963  27.332  70.441
ATOM   3393 2HB  SER   216      24.568  27.492  71.444
ATOM   3394 3HB  SER   216      25.747  26.581  70.532
ATOM   3395  OG  SER   216      25.591  28.461  69.917
ATOM   3396  HG  SER   216      25.478  28.507  68.965
ATOM   3397  C   SER   216      23.255  25.516  69.923
ATOM   3398  O   SER   216      22.996  25.277  71.085
ATOM   3399  N   ILE   217      22.879  24.690  68.962
ATOM   3400  H   ILE   217      23.274  24.897  68.055
ATOM   3401  CA  ILE   217      21.805  23.643  69.184
ATOM   3402  HA  ILE   217      21.297  23.722  70.145
ATOM   3403  CB  ILE   217      20.823  23.845  68.032
ATOM   3404  HB  ILE   217      21.358  23.687  67.095
ATOM   3405  CG2 ILE   217      19.756  22.737  68.089
ATOM   3406 1HG2 ILE   217      19.237  22.656  69.044
ATOM   3407 2HG2 ILE   217      18.962  22.918  67.365
ATOM   3408 3HG2 ILE   217      20.349  21.874  67.786
ATOM   3409  CG1 ILE   217      20.217  25.222  67.879
ATOM   3410 2HG1 ILE   217      20.994  25.952  67.652
ATOM   3411 3HG1 ILE   217      19.574  25.194  66.999
ATOM   3412  CD1 ILE   217      19.301  25.597  69.070
ATOM   3413 1HD1 ILE   217      19.959  25.902  69.884
ATOM   3414 2HD1 ILE   217      18.610  26.393  68.795
ATOM   3415 3HD1 ILE   217      18.624  24.812  69.407
ATOM   3416  C   ILE   217      22.429  22.237  69.119
ATOM   3417  O   ILE   217      23.206  21.925  68.176
ATOM   3418  N   GLN   218      22.026  21.363  70.087
ATOM   3419  H   GLN   218      21.536  21.683  70.910
ATOM   3420  CA  GLN   218      22.158  19.882  70.019
ATOM   3421  HA  GLN   218      22.995  19.642  69.363
ATOM   3422  CB  GLN   218      22.573  19.422  71.380
ATOM   3423 2HB  GLN   218      23.405  19.976  71.814
ATOM   3424 3HB  GLN   218      21.744  19.560  72.074
ATOM   3425  CG  GLN   218      22.990  17.940  71.300
ATOM   3426 2HG  GLN   218      23.051  17.551  72.317
ATOM   3427 3HG  GLN   218      22.176  17.389  70.828
ATOM   3428  CD  GLN   218      24.315  17.701  70.672
ATOM   3429  OE1 GLN   218      25.329  18.163  71.152
ATOM   3430  NE2 GLN   218      24.353  17.047  69.547
ATOM   3431 1HE2 GLN   218      25.293  16.958  69.188
ATOM   3432 2HE2 GLN   218      23.605  16.668  68.985
ATOM   3433  C   GLN   218      20.953  19.089  69.500
ATOM   3434  O   GLN   218      19.980  19.067  70.190
ATOM   3435  N   GLU   219      20.999  18.535  68.309
ATOM   3436  H   GLU   219      21.886  18.590  67.829
ATOM   3437  CA  GLU   219      20.055  17.435  67.899
ATOM   3438  HA  GLU   219      19.151  17.463  68.507
ATOM   3439  CB  GLU   219      19.789  17.560  66.380
ATOM   3440 2HB  GLU   219      20.717  17.652  65.817
ATOM   3441 3HB  GLU   219      19.347  16.605  66.094
ATOM   3442  CG  GLU   219      18.722  18.627  66.048
ATOM   3443 2HG  GLU   219      17.776  18.337  66.505
ATOM   3444 3HG  GLU   219      18.912  19.664  66.325
ATOM   3445  CD  GLU   219      18.376  18.717  64.560
ATOM   3446  OE1 GLU   219      18.878  17.917  63.779
ATOM   3447  OE2 GLU   219      17.631  19.639  64.218
ATOM   3448  C   GLU   219      20.678  15.989  68.221
ATOM   3449  O   GLU   219      21.619  15.896  68.959
ATOM   3450  N   GLU   220      20.065  14.872  67.793
ATOM   3451  H   GLU   220      19.291  15.003  67.158
ATOM   3452  CA  GLU   220      20.262  13.556  68.492
ATOM   3453  HA  GLU   220      19.989  13.679  69.540
ATOM   3454  CB  GLU   220      19.368  12.483  67.708
ATOM   3455 2HB  GLU   220      19.341  12.670  66.634
ATOM   3456 3HB  GLU   220      19.765  11.515  68.012
ATOM   3457  CG  GLU   220      17.915  12.536  68.250
ATOM   3458 2HG  GLU   220      17.853  12.737  69.319
ATOM   3459 3HG  GLU   220      17.323  13.306  67.754
ATOM   3460  CD  GLU   220      17.129  11.264  67.841
ATOM   3461  OE1 GLU   220      15.942  11.215  68.215
ATOM   3462  OE2 GLU   220      17.639  10.424  67.061
ATOM   3463  C   GLU   220      21.744  13.058  68.494
ATOM   3464  O   GLU   220      22.091  12.256  69.316
ATOM   3465  N   SER   221      22.567  13.518  67.546
ATOM   3466  H   SER   221      22.012  14.149  66.986
ATOM   3467  CA  SER   221      24.038  13.512  67.451
ATOM   3468  HA  SER   221      24.492  13.514  68.442
ATOM   3469  CB  SER   221      24.684  12.311  66.757
ATOM   3470 2HB  SER   221      25.764  12.447  66.721
ATOM   3471 3HB  SER   221      24.420  11.421  67.328
ATOM   3472  OG  SER   221      24.194  12.121  65.446
ATOM   3473  HG  SER   221      23.267  11.875  65.420
ATOM   3474  C   SER   221      24.659  14.777  66.802
ATOM   3475  O   SER   221      25.760  15.105  67.233
ATOM   3476  N   PHE   222      24.032  15.471  65.882
ATOM   3477  H   PHE   222      23.208  15.055  65.474
ATOM   3478  CA  PHE   222      24.643  16.663  65.371
ATOM   3479  HA  PHE   222      25.724  16.567  65.271
ATOM   3480  CB  PHE   222      24.000  16.910  63.995
ATOM   3481 2HB  PHE   222      22.938  16.684  64.091
ATOM   3482 3HB  PHE   222      23.985  17.965  63.723
ATOM   3483  CG  PHE   222      24.561  16.045  62.828
ATOM   3484  CD1 PHE   222      23.767  14.959  62.366
ATOM   3485  HD1 PHE   222      22.735  14.801  62.639
ATOM   3486  CE1 PHE   222      24.357  14.116  61.437
ATOM   3487  HE1 PHE   222      23.775  13.265  61.115
ATOM   3488  CZ  PHE   222      25.699  14.311  60.992
ATOM   3489  HZ  PHE   222      26.196  13.623  60.324
ATOM   3490  CE2 PHE   222      26.442  15.396  61.458
ATOM   3491  HE2 PHE   222      27.445  15.554  61.091
ATOM   3492  CD2 PHE   222      25.895  16.257  62.386
ATOM   3493  HD2 PHE   222      26.511  17.061  62.758
ATOM   3494  C   PHE   222      24.438  17.907  66.261
ATOM   3495  O   PHE   222      23.362  18.055  66.849
ATOM   3496  N   HID   223      25.376  18.806  66.268
ATOM   3497  H   HID   223      26.267  18.618  65.831
ATOM   3498  CA  HID   223      25.421  20.115  66.934
ATOM   3499  HA  HID   223      24.393  20.269  67.260
ATOM   3500  CB  HID   223      26.380  20.150  68.174
ATOM   3501 2HB  HID   223      26.232  19.200  68.689
ATOM   3502 3HB  HID   223      27.400  20.215  67.795
ATOM   3503  CG  HID   223      26.217  21.164  69.231
ATOM   3504  ND1 HID   223      25.934  20.798  70.505
ATOM   3505  HD1 HID   223      25.760  19.867  70.854
ATOM   3506  CE1 HID   223      25.931  21.931  71.199
ATOM   3507  HE1 HID   223      25.673  22.010  72.245
ATOM   3508  NE2 HID   223      26.352  22.950  70.442
ATOM   3509  CD2 HID   223      26.497  22.485  69.141
ATOM   3510  HD2 HID   223      26.955  23.020  68.322
ATOM   3511  C   HID   223      25.739  21.217  65.902
ATOM   3512  O   HID   223      26.638  21.060  65.073
ATOM   3513  N   TYR   224      25.060  22.401  65.969
ATOM   3514  H   TYR   224      24.306  22.433  66.640
ATOM   3515  CA  TYR   224      24.961  23.426  64.908
ATOM   3516  HA  TYR   224      25.678  23.215  64.115
ATOM   3517  CB  TYR   224      23.534  23.496  64.314
ATOM   3518 2HB  TYR   224      22.794  23.834  65.040
ATOM   3519 3HB  TYR   224      23.561  24.178  63.465
ATOM   3520  CG  TYR   224      23.004  22.181  63.773
ATOM   3521  CD1 TYR   224      22.231  21.379  64.617
ATOM   3522  HD1 TYR   224      22.106  21.680  65.646
ATOM   3523  CE1 TYR   224      21.562  20.213  64.179
ATOM   3524  HE1 TYR   224      20.983  19.672  64.912
ATOM   3525  CZ  TYR   224      21.969  19.697  62.919
ATOM   3526  OH  TYR   224      21.359  18.521  62.552
ATOM   3527  HH  TYR   224      20.635  18.371  63.165
ATOM   3528  CE2 TYR   224      22.789  20.460  61.997
ATOM   3529  HE2 TYR   224      23.030  20.027  61.037
ATOM   3530  CD2 TYR   224      23.268  21.742  62.440
ATOM   3531  HD2 TYR   224      23.970  22.290  61.830
ATOM   3532  C   TYR   224      25.263  24.789  65.587
ATOM   3533  O   TYR   224      24.472  25.290  66.430
ATOM   3534  N   LEU   225      26.362  25.406  65.244
ATOM   3535  H   LEU   225      26.960  24.779  64.725
ATOM   3536  CA  LEU   225      26.780  26.820  65.526
ATOM   3537  HA  LEU   225      26.163  27.273  66.303
ATOM   3538  CB  LEU   225      28.236  26.847  66.131
ATOM   3539 2HB  LEU   225      28.894  26.647  65.285
ATOM   3540 3HB  LEU   225      28.452  27.837  66.532
ATOM   3541  CG  LEU   225      28.493  25.785  67.258
ATOM   3542  HG  LEU   225      28.206  24.812  66.859
ATOM   3543  CD1 LEU   225      29.940  25.810  67.748
ATOM   3544 1HD1 LEU   225      30.187  26.803  68.122
ATOM   3545 2HD1 LEU   225      30.121  25.019  68.476
ATOM   3546 3HD1 LEU   225      30.562  25.508  66.905
ATOM   3547  CD2 LEU   225      27.614  26.046  68.459
ATOM   3548 1HD2 LEU   225      26.577  25.855  68.182
ATOM   3549 2HD2 LEU   225      27.920  25.410  69.289
ATOM   3550 3HD2 LEU   225      27.702  27.098  68.731
ATOM   3551  C   LEU   225      26.561  27.732  64.351
ATOM   3552  O   LEU   225      27.401  27.836  63.468
ATOM   3553  N   VAL   226      25.443  28.451  64.366
ATOM   3554  H   VAL   226      24.833  28.279  65.152
ATOM   3555  CA  VAL   226      24.984  29.344  63.286
ATOM   3556  HA  VAL   226      25.349  28.922  62.350
ATOM   3557  CB  VAL   226      23.495  29.310  63.088
ATOM   3558  HB  VAL   226      23.169  30.075  62.383
ATOM   3559  CG1 VAL   226      23.046  28.031  62.421
ATOM   3560 1HG1 VAL   226      23.166  27.224  63.145
ATOM   3561 2HG1 VAL   226      21.998  28.082  62.125
ATOM   3562 3HG1 VAL   226      23.591  27.831  61.499
ATOM   3563  CG2 VAL   226      22.664  29.488  64.351
ATOM   3564 1HG2 VAL   226      22.926  30.400  64.887
ATOM   3565 2HG2 VAL   226      21.605  29.562  64.104
ATOM   3566 3HG2 VAL   226      22.687  28.646  65.042
ATOM   3567  C   VAL   226      25.531  30.794  63.336
ATOM   3568  O   VAL   226      24.872  31.702  63.838
ATOM   3569  N   PHE   227      26.802  30.917  62.989
ATOM   3570  H   PHE   227      27.291  30.097  62.659
ATOM   3571  CA  PHE   227      27.508  32.250  62.806
ATOM   3572  HA  PHE   227      27.513  32.828  63.730
ATOM   3573  CB  PHE   227      28.950  31.925  62.537
ATOM   3574 2HB  PHE   227      29.093  31.280  61.669
ATOM   3575 3HB  PHE   227      29.412  32.892  62.342
ATOM   3576  CG  PHE   227      29.741  31.283  63.704
ATOM   3577  CD1 PHE   227      29.991  29.883  63.793
ATOM   3578  HD1 PHE   227      29.641  29.173  63.058
ATOM   3579  CE1 PHE   227      30.735  29.402  64.907
ATOM   3580  HE1 PHE   227      30.900  28.351  65.094
ATOM   3581  CZ  PHE   227      31.230  30.291  65.890
ATOM   3582  HZ  PHE   227      31.799  29.858  66.700
ATOM   3583  CE2 PHE   227      31.014  31.674  65.718
ATOM   3584  HE2 PHE   227      31.372  32.373  66.459
ATOM   3585  CD2 PHE   227      30.322  32.185  64.646
ATOM   3586  HD2 PHE   227      30.143  33.250  64.605
ATOM   3587  C   PHE   227      26.869  33.070  61.672
ATOM   3588  O   PHE   227      26.244  32.530  60.762
ATOM   3589  N   ASP   228      27.074  34.382  61.639
ATOM   3590  H   ASP   228      27.552  34.816  62.415
ATOM   3591  CA  ASP   228      26.738  35.232  60.482
ATOM   3592  HA  ASP   228      25.672  35.299  60.265
ATOM   3593  CB  ASP   228      27.266  36.631  60.654
ATOM   3594 2HB  ASP   228      28.309  36.631  60.969
ATOM   3595 3HB  ASP   228      27.292  37.090  59.666
ATOM   3596  CG  ASP   228      26.470  37.489  61.603
ATOM   3597  OD1 ASP   228      25.232  37.680  61.518
ATOM   3598  OD2 ASP   228      27.216  38.092  62.430
ATOM   3599  C   ASP   228      27.366  34.707  59.271
ATOM   3600  O   ASP   228      28.486  34.235  59.281
ATOM   3601  N   LEU   229      26.672  34.892  58.079
ATOM   3602  H   LEU   229      25.681  35.087  58.101
ATOM   3603  CA  LEU   229      27.262  34.834  56.702
ATOM   3604  HA  LEU   229      28.018  34.050  56.755
ATOM   3605  CB  LEU   229      26.086  34.454  55.788
ATOM   3606 2HB  LEU   229      25.522  33.622  56.209
ATOM   3607 3HB  LEU   229      25.420  35.306  55.653
ATOM   3608  CG  LEU   229      26.517  34.069  54.361
ATOM   3609  HG  LEU   229      27.157  34.852  53.954
ATOM   3610  CD1 LEU   229      27.186  32.706  54.305
ATOM   3611 1HD1 LEU   229      26.638  32.004  54.933
ATOM   3612 2HD1 LEU   229      27.189  32.376  53.266
ATOM   3613 3HD1 LEU   229      28.212  32.825  54.652
ATOM   3614  CD2 LEU   229      25.253  34.023  53.538
ATOM   3615 1HD2 LEU   229      24.768  34.997  53.471
ATOM   3616 2HD2 LEU   229      25.489  33.723  52.517
ATOM   3617 3HD2 LEU   229      24.629  33.269  54.019
ATOM   3618  C   LEU   229      28.050  36.085  56.233
ATOM   3619  O   LEU   229      27.485  37.080  55.765
ATOM   3620  N   VAL   230      29.369  35.977  56.107
ATOM   3621  H   VAL   230      29.795  35.114  56.415
ATOM   3622  CA  VAL   230      30.251  36.899  55.392
ATOM   3623  HA  VAL   230      29.890  37.906  55.599
ATOM   3624  CB  VAL   230      31.676  36.641  55.827
ATOM   3625  HB  VAL   230      31.941  35.603  55.626
ATOM   3626  CG1 VAL   230      32.614  37.551  55.039
ATOM   3627 1HG1 VAL   230      32.433  38.581  55.349
ATOM   3628 2HG1 VAL   230      33.623  37.212  55.274
ATOM   3629 3HG1 VAL   230      32.598  37.362  53.966
ATOM   3630  CG2 VAL   230      31.959  36.916  57.311
ATOM   3631 1HG2 VAL   230      31.292  36.371  57.978
ATOM   3632 2HG2 VAL   230      32.961  36.568  57.565
ATOM   3633 3HG2 VAL   230      31.796  37.978  57.492
ATOM   3634  C   VAL   230      30.163  36.607  53.858
ATOM   3635  O   VAL   230      30.149  35.406  53.537
ATOM   3636  N   THR   231      30.072  37.636  52.967
ATOM   3637  H   THR   231      30.013  38.532  53.430
ATOM   3638  CA  THR   231      29.873  37.573  51.523
ATOM   3639  HA  THR   231      30.171  36.570  51.217
ATOM   3640  CB  THR   231      28.441  37.879  51.112
ATOM   3641  HB  THR   231      28.334  37.835  50.028
ATOM   3642  CG2 THR   231      27.334  36.924  51.739
ATOM   3643 1HG2 THR   231      27.391  36.974  52.826
ATOM   3644 2HG2 THR   231      26.329  37.240  51.455
ATOM   3645 3HG2 THR   231      27.367  35.889  51.400
ATOM   3646  OG1 THR   231      28.015  39.209  51.628
ATOM   3647 1HG  THR   231      28.143  39.322  52.572
ATOM   3648  C   THR   231      30.817  38.466  50.748
ATOM   3649  O   THR   231      30.834  38.361  49.561
ATOM   3650  N   GLY   232      31.617  39.268  51.455
ATOM   3651  H   GLY   232      31.548  39.243  52.462
ATOM   3652  CA  GLY   232      32.377  40.423  50.862
ATOM   3653 2HA  GLY   232      31.918  40.657  49.902
ATOM   3654 3HA  GLY   232      32.200  41.326  51.446
ATOM   3655  C   GLY   232      33.908  40.307  50.830
ATOM   3656  O   GLY   232      34.595  40.867  49.944
ATOM   3657  N   GLY   233      34.458  39.413  51.619
ATOM   3658  H   GLY   233      33.886  38.955  52.315
ATOM   3659  CA  GLY   233      35.893  39.005  51.675
ATOM   3660 2HA  GLY   233      35.883  37.916  51.711
ATOM   3661 3HA  GLY   233      36.348  39.305  50.731
ATOM   3662  C   GLY   233      36.706  39.588  52.935
ATOM   3663  O   GLY   233      36.094  39.952  53.950
ATOM   3664  N   GLU   234      37.991  39.851  52.719
ATOM   3665  H   GLU   234      38.283  39.733  51.760
ATOM   3666  CA  GLU   234      38.839  40.360  53.797
ATOM   3667  HA  GLU   234      38.593  39.971  54.785
ATOM   3668  CB  GLU   234      40.330  40.089  53.598
ATOM   3669 2HB  GLU   234      40.606  40.502  52.628
ATOM   3670 3HB  GLU   234      40.918  40.643  54.330
ATOM   3671  CG  GLU   234      40.777  38.615  53.509
ATOM   3672 2HG  GLU   234      40.478  38.160  54.454
ATOM   3673 3HG  GLU   234      40.230  38.117  52.708
ATOM   3674  CD  GLU   234      42.266  38.351  53.324
ATOM   3675  OE1 GLU   234      42.838  38.535  52.236
ATOM   3676  OE2 GLU   234      42.951  37.987  54.311
ATOM   3677  C   GLU   234      38.760  41.904  53.864
ATOM   3678  O   GLU   234      38.572  42.573  52.900
ATOM   3679  N   LEU   235      39.110  42.475  55.010
ATOM   3680  H   LEU   235      39.128  41.826  55.784
ATOM   3681  CA  LEU   235      39.107  43.937  55.293
ATOM   3682  HA  LEU   235      38.098  44.284  55.070
ATOM   3683  CB  LEU   235      39.262  44.051  56.878
ATOM   3684 2HB  LEU   235      38.365  43.594  57.297
ATOM   3685 3HB  LEU   235      40.145  43.488  57.180
ATOM   3686  CG  LEU   235      39.407  45.482  57.450
ATOM   3687  HG  LEU   235      39.352  45.388  58.534
ATOM   3688  CD1 LEU   235      40.859  46.025  57.211
ATOM   3689 1HD1 LEU   235      41.584  45.316  57.611
ATOM   3690 2HD1 LEU   235      40.985  46.262  56.155
ATOM   3691 3HD1 LEU   235      40.940  46.965  57.756
ATOM   3692  CD2 LEU   235      38.275  46.440  57.084
ATOM   3693 1HD2 LEU   235      38.175  46.406  55.999
ATOM   3694 2HD2 LEU   235      37.344  46.152  57.573
ATOM   3695 3HD2 LEU   235      38.471  47.475  57.365
ATOM   3696  C   LEU   235      40.001  44.815  54.423
ATOM   3697  O   LEU   235      39.723  45.968  54.175
ATOM   3698  N   PHE   236      40.979  44.136  53.831
ATOM   3699  H   PHE   236      41.022  43.154  54.063
ATOM   3700  CA  PHE   236      41.966  44.719  52.864
ATOM   3701  HA  PHE   236      42.105  45.787  53.033
ATOM   3702  CB  PHE   236      43.356  44.087  53.162
ATOM   3703 2HB  PHE   236      43.364  43.016  52.961
ATOM   3704 3HB  PHE   236      44.030  44.576  52.457
ATOM   3705  CG  PHE   236      43.839  44.290  54.592
ATOM   3706  CD1 PHE   236      43.497  43.355  55.581
ATOM   3707  HD1 PHE   236      43.044  42.410  55.317
ATOM   3708  CE1 PHE   236      43.903  43.648  56.938
ATOM   3709  HE1 PHE   236      43.674  42.953  57.732
ATOM   3710  CZ  PHE   236      44.597  44.814  57.253
ATOM   3711  HZ  PHE   236      44.864  45.134  58.249
ATOM   3712  CE2 PHE   236      44.838  45.738  56.231
ATOM   3713  HE2 PHE   236      45.378  46.643  56.469
ATOM   3714  CD2 PHE   236      44.472  45.510  54.905
ATOM   3715  HD2 PHE   236      44.772  46.183  54.115
ATOM   3716  C   PHE   236      41.543  44.649  51.397
ATOM   3717  O   PHE   236      41.965  45.468  50.583
ATOM   3718  N   GLU   237      40.708  43.653  50.997
ATOM   3719  H   GLU   237      40.274  43.057  51.687
ATOM   3720  CA  GLU   237      40.267  43.558  49.571
ATOM   3721  HA  GLU   237      41.199  43.577  49.007
ATOM   3722  CB  GLU   237      39.517  42.228  49.217
ATOM   3723 2HB  GLU   237      38.570  42.127  49.747
ATOM   3724 3HB  GLU   237      39.181  42.270  48.181
ATOM   3725  CG  GLU   237      40.488  41.048  49.634
ATOM   3726 2HG  GLU   237      41.381  41.037  49.008
ATOM   3727 3HG  GLU   237      40.666  41.225  50.694
ATOM   3728  CD  GLU   237      39.768  39.670  49.423
ATOM   3729  OE1 GLU   237      38.524  39.514  49.555
ATOM   3730  OE2 GLU   237      40.486  38.733  49.016
ATOM   3731  C   GLU   237      39.451  44.757  49.119
ATOM   3732  O   GLU   237      39.484  45.133  47.969
ATOM   3733  N   ASP   238      38.664  45.374  49.988
ATOM   3734  H   ASP   238      38.506  44.896  50.863
ATOM   3735  CA  ASP   238      37.990  46.679  49.721
ATOM   3736  HA  ASP   238      37.522  46.637  48.738
ATOM   3737  CB  ASP   238      36.932  46.880  50.895
ATOM   3738 2HB  ASP   238      36.209  46.067  50.964
ATOM   3739 3HB  ASP   238      37.450  47.080  51.833
ATOM   3740  CG  ASP   238      36.007  48.123  50.702
ATOM   3741  OD1 ASP   238      36.510  49.265  50.834
ATOM   3742  OD2 ASP   238      34.812  47.915  50.494
ATOM   3743  C   ASP   238      38.988  47.820  49.647
ATOM   3744  O   ASP   238      39.124  48.527  48.674
ATOM   3745  N   ILE   239      39.676  48.081  50.732
ATOM   3746  H   ILE   239      39.545  47.387  51.454
ATOM   3747  CA  ILE   239      40.570  49.203  50.942
ATOM   3748  HA  ILE   239      39.893  50.021  50.697
ATOM   3749  CB  ILE   239      40.968  49.314  52.422
ATOM   3750  HB  ILE   239      41.243  48.317  52.765
ATOM   3751  CG2 ILE   239      42.105  50.341  52.542
ATOM   3752 1HG2 ILE   239      41.700  51.197  52.003
ATOM   3753 2HG2 ILE   239      42.402  50.597  53.559
ATOM   3754 3HG2 ILE   239      43.008  49.956  52.069
ATOM   3755  CG1 ILE   239      39.693  49.811  53.273
ATOM   3756 2HG1 ILE   239      39.450  50.831  52.976
ATOM   3757 3HG1 ILE   239      38.820  49.187  53.083
ATOM   3758  CD1 ILE   239      39.945  49.756  54.820
ATOM   3759 1HD1 ILE   239      40.494  50.655  55.099
ATOM   3760 2HD1 ILE   239      38.972  49.689  55.308
ATOM   3761 3HD1 ILE   239      40.500  48.870  55.128
ATOM   3762  C   ILE   239      41.752  49.321  49.941
ATOM   3763  O   ILE   239      42.097  50.436  49.497
ATOM   3764  N   VAL   240      42.440  48.199  49.683
ATOM   3765  H   VAL   240      42.040  47.324  49.992
ATOM   3766  CA  VAL   240      43.560  48.099  48.745
ATOM   3767  HA  VAL   240      44.369  48.755  49.067
ATOM   3768  CB  VAL   240      43.977  46.583  48.709
ATOM   3769  HB  VAL   240      44.054  46.241  49.741
ATOM   3770  CG1 VAL   240      43.081  45.609  47.868
ATOM   3771 1HG1 VAL   240      43.325  45.748  46.815
ATOM   3772 2HG1 VAL   240      43.317  44.590  48.172
ATOM   3773 3HG1 VAL   240      42.018  45.798  48.016
ATOM   3774  CG2 VAL   240      45.325  46.480  48.062
ATOM   3775 1HG2 VAL   240      45.327  46.699  46.994
ATOM   3776 2HG2 VAL   240      46.019  47.106  48.622
ATOM   3777 3HG2 VAL   240      45.776  45.500  48.218
ATOM   3778  C   VAL   240      43.251  48.588  47.256
ATOM   3779  O   VAL   240      44.171  49.024  46.546
ATOM   3780  N   ALA   241      41.924  48.596  46.975
ATOM   3781  H   ALA   241      41.416  48.019  47.629
ATOM   3782  CA  ALA   241      41.369  49.161  45.765
ATOM   3783  HA  ALA   241      42.181  49.531  45.139
ATOM   3784  CB  ALA   241      40.822  47.962  45.018
ATOM   3785 1HB  ALA   241      40.442  47.235  45.736
ATOM   3786 2HB  ALA   241      39.970  48.219  44.389
ATOM   3787 3HB  ALA   241      41.581  47.485  44.398
ATOM   3788  C   ALA   241      40.432  50.380  45.877
ATOM   3789  O   ALA   241      39.839  50.777  44.839
ATOM   3790  N   ARG   242      40.368  51.049  47.023
ATOM   3791  H   ARG   242      40.961  50.800  47.801
ATOM   3792  CA  ARG   242      39.452  52.110  47.376
ATOM   3793  HA  ARG   242      38.495  51.835  46.932
ATOM   3794  CB  ARG   242      39.238  52.189  48.912
ATOM   3795 2HB  ARG   242      38.906  51.246  49.347
ATOM   3796 3HB  ARG   242      40.175  52.448  49.405
ATOM   3797  CG  ARG   242      38.162  53.182  49.309
ATOM   3798 2HG  ARG   242      38.674  54.120  49.097
ATOM   3799 3HG  ARG   242      37.227  53.027  48.771
ATOM   3800  CD  ARG   242      37.786  53.108  50.834
ATOM   3801 2HD  ARG   242      38.680  53.165  51.454
ATOM   3802 3HD  ARG   242      37.303  54.030  51.157
ATOM   3803  NE  ARG   242      36.827  52.017  51.218
ATOM   3804  HE  ARG   242      36.928  51.102  50.802
ATOM   3805  CZ  ARG   242      35.713  52.071  51.964
ATOM   3806  NH1 ARG   242      35.363  53.064  52.733
ATOM   3807 1HH1 ARG   242      35.953  53.837  53.009
ATOM   3808 2HH1 ARG   242      34.649  52.909  53.430
ATOM   3809  NH2 ARG   242      34.929  50.977  51.964
ATOM   3810 1HH2 ARG   242      35.279  50.263  51.341
ATOM   3811 2HH2 ARG   242      34.165  50.838  52.610
ATOM   3812  C   ARG   242      39.986  53.421  46.745
ATOM   3813  O   ARG   242      41.072  53.891  47.121
ATOM   3814  N   GLU   243      39.297  53.846  45.676
ATOM   3815  H   GLU   243      38.456  53.349  45.422
ATOM   3816  CA  GLU   243      39.862  54.706  44.572
ATOM   3817  HA  GLU   243      40.488  54.152  43.873
ATOM   3818  CB  GLU   243      38.674  55.140  43.792
ATOM   3819 2HB  GLU   243      37.951  55.480  44.534
ATOM   3820 3HB  GLU   243      38.952  55.957  43.126
ATOM   3821  CG  GLU   243      38.106  54.120  42.827
ATOM   3822 2HG  GLU   243      38.958  53.838  42.209
ATOM   3823 3HG  GLU   243      37.675  53.296  43.396
ATOM   3824  CD  GLU   243      37.011  54.787  41.961
ATOM   3825  OE1 GLU   243      35.756  54.728  42.270
ATOM   3826  OE2 GLU   243      37.342  55.346  40.908
ATOM   3827  C   GLU   243      40.648  55.959  45.063
ATOM   3828  O   GLU   243      41.660  56.353  44.506
ATOM   3829  N   PHE   244      40.171  56.672  46.080
ATOM   3830  H   PHE   244      39.291  56.306  46.416
ATOM   3831  CA  PHE   244      40.850  57.759  46.790
ATOM   3832  HA  PHE   244      41.894  57.834  46.489
ATOM   3833  CB  PHE   244      40.251  59.065  46.268
ATOM   3834 2HB  PHE   244      39.195  59.073  46.539
ATOM   3835 3HB  PHE   244      40.777  59.899  46.732
ATOM   3836  CG  PHE   244      40.406  59.266  44.766
ATOM   3837  CD1 PHE   244      39.305  59.120  43.945
ATOM   3838  HD1 PHE   244      38.326  58.934  44.361
ATOM   3839  CE1 PHE   244      39.416  59.112  42.593
ATOM   3840  HE1 PHE   244      38.516  59.006  42.006
ATOM   3841  CZ  PHE   244      40.649  59.261  41.944
ATOM   3842  HZ  PHE   244      40.625  59.242  40.864
ATOM   3843  CE2 PHE   244      41.774  59.481  42.735
ATOM   3844  HE2 PHE   244      42.739  59.657  42.282
ATOM   3845  CD2 PHE   244      41.657  59.448  44.136
ATOM   3846  HD2 PHE   244      42.558  59.542  44.725
ATOM   3847  C   PHE   244      40.711  57.603  48.339
ATOM   3848  O   PHE   244      39.773  58.145  48.955
ATOM   3849  N   TYR   245      41.483  56.751  48.966
ATOM   3850  H   TYR   245      42.178  56.301  48.389
ATOM   3851  CA  TYR   245      41.445  56.427  50.401
ATOM   3852  HA  TYR   245      40.420  56.117  50.606
ATOM   3853  CB  TYR   245      42.383  55.160  50.495
ATOM   3854 2HB  TYR   245      41.906  54.375  49.909
ATOM   3855 3HB  TYR   245      43.362  55.415  50.089
ATOM   3856  CG  TYR   245      42.447  54.651  51.911
ATOM   3857  CD1 TYR   245      41.344  54.048  52.519
ATOM   3858  HD1 TYR   245      40.421  53.890  51.982
ATOM   3859  CE1 TYR   245      41.479  53.333  53.736
ATOM   3860  HE1 TYR   245      40.720  52.687  54.154
ATOM   3861  CZ  TYR   245      42.715  53.430  54.447
ATOM   3862  OH  TYR   245      42.887  52.858  55.674
ATOM   3863  HH  TYR   245      43.843  52.813  55.749
ATOM   3864  CE2 TYR   245      43.720  54.286  53.897
ATOM   3865  HE2 TYR   245      44.660  54.451  54.403
ATOM   3866  CD2 TYR   245      43.585  54.860  52.622
ATOM   3867  HD2 TYR   245      44.411  55.415  52.205
ATOM   3868  C   TYR   245      41.805  57.601  51.368
ATOM   3869  O   TYR   245      42.357  58.597  50.924
ATOM   3870  N   SER   246      41.518  57.526  52.703
ATOM   3871  H   SER   246      40.940  56.794  53.090
ATOM   3872  CA  SER   246      41.877  58.579  53.633
ATOM   3873  HA  SER   246      42.839  59.007  53.351
ATOM   3874  CB  SER   246      40.781  59.649  53.571
ATOM   3875 2HB  SER   246      41.208  60.470  54.148
ATOM   3876 3HB  SER   246      40.544  59.957  52.553
ATOM   3877  OG  SER   246      39.557  59.348  54.211
ATOM   3878  HG  SER   246      39.160  58.560  53.831
ATOM   3879  C   SER   246      41.969  58.092  55.119
ATOM   3880  O   SER   246      41.265  57.159  55.542
ATOM   3881  N   GLU   247      42.670  58.854  55.979
ATOM   3882  H   GLU   247      43.132  59.711  55.711
ATOM   3883  CA  GLU   247      42.637  58.634  57.442
ATOM   3884  HA  GLU   247      42.747  57.559  57.587
ATOM   3885  CB  GLU   247      43.869  59.288  58.129
ATOM   3886 2HB  GLU   247      43.841  58.764  59.084
ATOM   3887 3HB  GLU   247      44.733  59.099  57.492
ATOM   3888  CG  GLU   247      43.706  60.831  58.187
ATOM   3889 2HG  GLU   247      44.052  61.262  57.248
ATOM   3890 3HG  GLU   247      42.634  60.990  58.301
ATOM   3891  CD  GLU   247      44.580  61.447  59.277
ATOM   3892  OE1 GLU   247      45.820  61.635  59.175
ATOM   3893  OE2 GLU   247      43.971  61.858  60.278
ATOM   3894  C   GLU   247      41.296  58.951  58.112
ATOM   3895  O   GLU   247      41.127  58.649  59.301
ATOM   3896  N   ALA   248      40.227  59.358  57.334
ATOM   3897  H   ALA   248      40.453  59.626  56.386
ATOM   3898  CA  ALA   248      38.807  59.346  57.759
ATOM   3899  HA  ALA   248      38.763  59.476  58.841
ATOM   3900  CB  ALA   248      38.056  60.463  57.095
ATOM   3901 1HB  ALA   248      38.154  60.402  56.011
ATOM   3902 2HB  ALA   248      37.021  60.344  57.415
ATOM   3903 3HB  ALA   248      38.498  61.402  57.430
ATOM   3904  C   ALA   248      38.077  58.019  57.420
ATOM   3905  O   ALA   248      37.170  57.665  58.197
ATOM   3906  N   ASP   249      38.467  57.178  56.445
ATOM   3907  H   ASP   249      39.139  57.587  55.812
ATOM   3908  CA  ASP   249      38.214  55.724  56.337
ATOM   3909  HA  ASP   249      37.140  55.570  56.443
ATOM   3910  CB  ASP   249      38.625  55.189  54.918
ATOM   3911 2HB  ASP   249      39.698  55.299  54.762
ATOM   3912 3HB  ASP   249      38.370  54.130  54.865
ATOM   3913  CG  ASP   249      37.869  55.831  53.756
ATOM   3914  OD1 ASP   249      38.370  56.868  53.247
ATOM   3915  OD2 ASP   249      36.845  55.217  53.389
ATOM   3916  C   ASP   249      38.890  54.961  57.467
ATOM   3917  O   ASP   249      38.202  54.159  58.117
ATOM   3918  N   ALA   250      40.181  55.167  57.698
ATOM   3919  H   ALA   250      40.534  55.983  57.218
ATOM   3920  CA  ALA   250      41.012  54.396  58.576
ATOM   3921  HA  ALA   250      40.933  53.340  58.320
ATOM   3922  CB  ALA   250      42.461  54.873  58.499
ATOM   3923 1HB  ALA   250      42.618  55.878  58.890
ATOM   3924 2HB  ALA   250      43.003  54.169  59.132
ATOM   3925 3HB  ALA   250      42.931  54.864  57.515
ATOM   3926  C   ALA   250      40.489  54.514  60.062
ATOM   3927  O   ALA   250      40.439  53.487  60.720
ATOM   3928  N   SER   251      40.218  55.755  60.507
ATOM   3929  H   SER   251      40.454  56.508  59.876
ATOM   3930  CA  SER   251      39.609  55.997  61.836
ATOM   3931  HA  SER   251      40.296  55.529  62.542
ATOM   3932  CB  SER   251      39.378  57.508  62.184
ATOM   3933 2HB  SER   251      38.740  57.582  63.065
ATOM   3934 3HB  SER   251      40.352  57.951  62.391
ATOM   3935  OG  SER   251      38.890  58.185  61.086
ATOM   3936  HG  SER   251      39.590  58.564  60.549
ATOM   3937  C   SER   251      38.282  55.282  62.094
ATOM   3938  O   SER   251      38.168  54.613  63.128
ATOM   3939  N   HID   252      37.232  55.386  61.224
ATOM   3940  H   HID   252      37.302  55.985  60.413
ATOM   3941  CA  HID   252      36.020  54.592  61.357
ATOM   3942  HA  HID   252      35.694  54.798  62.376
ATOM   3943  CB  HID   252      34.923  55.164  60.463
ATOM   3944 2HB  HID   252      34.914  56.238  60.651
ATOM   3945 3HB  HID   252      35.216  55.095  59.416
ATOM   3946  CG  HID   252      33.581  54.480  60.747
ATOM   3947  ND1 HID   252      32.931  54.492  61.962
ATOM   3948  HD1 HID   252      33.046  55.099  62.762
ATOM   3949  CE1 HID   252      31.958  53.499  61.946
ATOM   3950  HE1 HID   252      31.434  53.202  62.842
ATOM   3951  NE2 HID   252      32.005  52.799  60.785
ATOM   3952  CD2 HID   252      32.961  53.519  60.021
ATOM   3953  HD2 HID   252      33.236  53.223  59.020
ATOM   3954  C   HID   252      36.222  53.085  61.164
ATOM   3955  O   HID   252      35.449  52.343  61.767
ATOM   3956  N   CYS   253      37.199  52.673  60.377
ATOM   3957  H   CYS   253      37.723  53.347  59.838
ATOM   3958  CA  CYS   253      37.631  51.313  60.375
ATOM   3959  HA  CYS   253      36.794  50.645  60.170
ATOM   3960  CB  CYS   253      38.672  50.998  59.310
ATOM   3961 2HB  CYS   253      39.450  51.757  59.393
ATOM   3962 3HB  CYS   253      39.091  50.007  59.486
ATOM   3963  SG  CYS   253      37.807  51.083  57.717
ATOM   3964  HG  CYS   253      37.466  52.375  57.726
ATOM   3965  C   CYS   253      38.100  50.885  61.782
ATOM   3966  O   CYS   253      37.482  50.107  62.507
ATOM   3967  N   ILE   254      39.159  51.499  62.297
ATOM   3968  H   ILE   254      39.537  52.285  61.787
ATOM   3969  CA  ILE   254      39.629  51.160  63.664
ATOM   3970  HA  ILE   254      39.741  50.083  63.537
ATOM   3971  CB  ILE   254      41.030  51.747  63.880
ATOM   3972  HB  ILE   254      41.537  51.734  62.915
ATOM   3973  CG2 ILE   254      40.955  53.133  64.517
ATOM   3974 1HG2 ILE   254      40.518  53.081  65.515
ATOM   3975 2HG2 ILE   254      41.958  53.552  64.600
ATOM   3976 3HG2 ILE   254      40.332  53.773  63.891
ATOM   3977  CG1 ILE   254      41.766  50.826  64.880
ATOM   3978 2HG1 ILE   254      42.547  51.416  65.358
ATOM   3979 3HG1 ILE   254      41.121  50.492  65.693
ATOM   3980  CD1 ILE   254      42.412  49.596  64.218
ATOM   3981 1HD1 ILE   254      43.075  49.893  63.406
ATOM   3982 2HD1 ILE   254      42.939  49.040  64.994
ATOM   3983 3HD1 ILE   254      41.639  48.927  63.839
ATOM   3984  C   ILE   254      38.568  51.304  64.777
ATOM   3985  O   ILE   254      38.483  50.486  65.691
ATOM   3986  N   GLN   255      37.617  52.236  64.603
ATOM   3987  H   GLN   255      37.901  52.907  63.903
ATOM   3988  CA  GLN   255      36.375  52.367  65.375
ATOM   3989  HA  GLN   255      36.686  52.645  66.382
ATOM   3990  CB  GLN   255      35.436  53.455  64.898
ATOM   3991 2HB  GLN   255      35.983  54.329  64.543
ATOM   3992 3HB  GLN   255      34.896  53.129  64.009
ATOM   3993  CG  GLN   255      34.430  53.886  65.999
ATOM   3994 2HG  GLN   255      34.059  53.102  66.659
ATOM   3995 3HG  GLN   255      34.890  54.664  66.609
ATOM   3996  CD  GLN   255      33.164  54.425  65.398
ATOM   3997  OE1 GLN   255      33.204  55.464  64.762
ATOM   3998  NE2 GLN   255      32.019  53.821  65.573
ATOM   3999 1HE2 GLN   255      31.243  54.180  65.035
ATOM   4000 2HE2 GLN   255      31.990  52.892  65.967
ATOM   4001  C   GLN   255      35.594  51.072  65.395
ATOM   4002  O   GLN   255      35.306  50.562  66.497
ATOM   4003  N   GLN   256      35.144  50.574  64.216
ATOM   4004  H   GLN   256      35.198  51.101  63.356
ATOM   4005  CA  GLN   256      34.511  49.253  64.048
ATOM   4006  HA  GLN   256      33.462  49.264  64.341
ATOM   4007  CB  GLN   256      34.317  48.928  62.525
ATOM   4008 2HB  GLN   256      35.283  49.083  62.046
ATOM   4009 3HB  GLN   256      34.117  47.871  62.347
ATOM   4010  CG  GLN   256      33.163  49.714  61.860
ATOM   4011 2HG  GLN   256      32.229  49.482  62.372
ATOM   4012 3HG  GLN   256      33.462  50.759  61.948
ATOM   4013  CD  GLN   256      32.977  49.323  60.415
ATOM   4014  OE1 GLN   256      32.454  48.253  60.196
ATOM   4015  NE2 GLN   256      33.531  50.019  59.452
ATOM   4016 1HE2 GLN   256      33.471  49.654  58.512
ATOM   4017 2HE2 GLN   256      34.043  50.859  59.682
ATOM   4018  C   GLN   256      35.183  48.071  64.796
ATOM   4019  O   GLN   256      34.479  47.291  65.456
ATOM   4020  N   ILE   257      36.526  47.973  64.766
ATOM   4021  H   ILE   257      37.007  48.630  64.169
ATOM   4022  CA  ILE   257      37.190  46.935  65.602
ATOM   4023  HA  ILE   257      36.557  46.050  65.551
ATOM   4024  CB  ILE   257      38.507  46.395  64.969
ATOM   4025  HB  ILE   257      38.246  45.778  64.109
ATOM   4026  CG2 ILE   257      39.457  47.534  64.539
ATOM   4027 1HG2 ILE   257      39.868  47.907  65.476
ATOM   4028 2HG2 ILE   257      40.319  47.135  64.004
ATOM   4029 3HG2 ILE   257      38.925  48.210  63.869
ATOM   4030  CG1 ILE   257      39.178  45.406  65.930
ATOM   4031 2HG1 ILE   257      39.708  45.889  66.751
ATOM   4032 3HG1 ILE   257      38.474  44.744  66.434
ATOM   4033  CD1 ILE   257      40.224  44.473  65.298
ATOM   4034 1HD1 ILE   257      41.037  45.142  65.015
ATOM   4035 2HD1 ILE   257      40.479  43.733  66.056
ATOM   4036 3HD1 ILE   257      39.738  44.066  64.412
ATOM   4037  C   ILE   257      37.267  47.302  67.084
ATOM   4038  O   ILE   257      37.068  46.471  67.959
ATOM   4039  N   LEU   258      37.568  48.563  67.420
ATOM   4040  H   LEU   258      37.704  49.252  66.694
ATOM   4041  CA  LEU   258      37.535  49.112  68.783
ATOM   4042  HA  LEU   258      38.307  48.564  69.322
ATOM   4043  CB  LEU   258      38.017  50.596  68.884
ATOM   4044 2HB  LEU   258      37.494  51.145  68.101
ATOM   4045 3HB  LEU   258      37.734  50.945  69.878
ATOM   4046  CG  LEU   258      39.527  50.973  68.641
ATOM   4047  HG  LEU   258      39.893  50.581  67.692
ATOM   4048  CD1 LEU   258      39.776  52.495  68.691
ATOM   4049 1HD1 LEU   258      39.155  52.849  69.514
ATOM   4050 2HD1 LEU   258      40.824  52.777  68.792
ATOM   4051 3HD1 LEU   258      39.343  52.958  67.805
ATOM   4052  CD2 LEU   258      40.356  50.277  69.697
ATOM   4053 1HD2 LEU   258      40.351  49.197  69.555
ATOM   4054 2HD2 LEU   258      41.403  50.569  69.620
ATOM   4055 3HD2 LEU   258      39.983  50.537  70.688
ATOM   4056  C   LEU   258      36.247  48.801  69.521
ATOM   4057  O   LEU   258      36.320  48.406  70.665
ATOM   4058  N   GLU   259      35.135  48.829  68.852
ATOM   4059  H   GLU   259      35.261  49.282  67.958
ATOM   4060  CA  GLU   259      33.833  48.446  69.449
ATOM   4061  HA  GLU   259      33.813  48.772  70.489
ATOM   4062  CB  GLU   259      32.639  49.043  68.681
ATOM   4063 2HB  GLU   259      32.563  48.569  67.702
ATOM   4064 3HB  GLU   259      31.720  48.747  69.186
ATOM   4065  CG  GLU   259      32.723  50.545  68.735
ATOM   4066 2HG  GLU   259      32.674  50.820  69.789
ATOM   4067 3HG  GLU   259      33.659  50.918  68.318
ATOM   4068  CD  GLU   259      31.631  51.134  67.831
ATOM   4069  OE1 GLU   259      30.646  51.529  68.471
ATOM   4070  OE2 GLU   259      31.717  51.117  66.596
ATOM   4071  C   GLU   259      33.702  46.913  69.587
ATOM   4072  O   GLU   259      33.333  46.436  70.660
ATOM   4073  N   SER   260      34.148  46.174  68.631
ATOM   4074  H   SER   260      34.250  46.581  67.713
ATOM   4075  CA  SER   260      34.250  44.725  68.827
ATOM   4076  HA  SER   260      33.247  44.404  69.108
ATOM   4077  CB  SER   260      34.568  43.973  67.498
ATOM   4078 2HB  SER   260      34.456  42.893  67.595
ATOM   4079 3HB  SER   260      33.905  44.393  66.742
ATOM   4080  OG  SER   260      35.934  44.153  67.211
ATOM   4081  HG  SER   260      36.151  45.059  67.442
ATOM   4082  C   SER   260      35.092  44.364  70.032
ATOM   4083  O   SER   260      34.652  43.577  70.840
ATOM   4084  N   ILE   261      36.234  45.009  70.260
ATOM   4085  H   ILE   261      36.442  45.725  69.579
ATOM   4086  CA  ILE   261      37.103  44.882  71.468
ATOM   4087  HA  ILE   261      37.336  43.831  71.639
ATOM   4088  CB  ILE   261      38.486  45.588  71.365
ATOM   4089  HB  ILE   261      38.405  46.675  71.393
ATOM   4090  CG2 ILE   261      39.424  45.245  72.583
ATOM   4091 1HG2 ILE   261      39.344  44.207  72.906
ATOM   4092 2HG2 ILE   261      40.487  45.381  72.383
ATOM   4093 3HG2 ILE   261      39.156  45.844  73.453
ATOM   4094  CG1 ILE   261      39.289  45.170  70.127
ATOM   4095 2HG1 ILE   261      38.839  45.474  69.183
ATOM   4096 3HG1 ILE   261      40.303  45.569  70.079
ATOM   4097  CD1 ILE   261      39.380  43.674  69.990
ATOM   4098 1HD1 ILE   261      38.397  43.331  69.666
ATOM   4099 2HD1 ILE   261      40.100  43.384  69.224
ATOM   4100 3HD1 ILE   261      39.705  43.204  70.918
ATOM   4101  C   ILE   261      36.349  45.339  72.696
ATOM   4102  O   ILE   261      36.213  44.600  73.693
ATOM   4103  N   ALA   262      35.759  46.539  72.673
ATOM   4104  H   ALA   262      35.917  47.050  71.816
ATOM   4105  CA  ALA   262      34.992  47.072  73.810
ATOM   4106  HA  ALA   262      35.725  47.143  74.613
ATOM   4107  CB  ALA   262      34.462  48.492  73.514
ATOM   4108 1HB  ALA   262      33.745  48.433  72.695
ATOM   4109 2HB  ALA   262      33.977  48.892  74.404
ATOM   4110 3HB  ALA   262      35.340  49.094  73.281
ATOM   4111  C   ALA   262      33.839  46.159  74.270
ATOM   4112  O   ALA   262      33.630  45.989  75.479
ATOM   4113  N   TYR   263      33.116  45.546  73.387
ATOM   4114  H   TYR   263      33.264  45.790  72.418
ATOM   4115  CA  TYR   263      32.130  44.516  73.727
ATOM   4116  HA  TYR   263      31.453  44.866  74.507
ATOM   4117  CB  TYR   263      31.219  44.266  72.550
ATOM   4118 2HB  TYR   263      30.955  45.289  72.279
ATOM   4119 3HB  TYR   263      31.752  43.902  71.673
ATOM   4120  CG  TYR   263      29.973  43.500  72.874
ATOM   4121  CD1 TYR   263      28.750  44.156  72.800
ATOM   4122  HD1 TYR   263      28.719  45.193  72.501
ATOM   4123  CE1 TYR   263      27.574  43.472  73.188
ATOM   4124  HE1 TYR   263      26.658  44.045  73.187
ATOM   4125  CZ  TYR   263      27.600  42.098  73.519
ATOM   4126  OH  TYR   263      26.490  41.480  73.910
ATOM   4127  HH  TYR   263      26.796  40.674  74.333
ATOM   4128  CE2 TYR   263      28.817  41.424  73.613
ATOM   4129  HE2 TYR   263      28.811  40.387  73.914
ATOM   4130  CD2 TYR   263      29.966  42.144  73.220
ATOM   4131  HD2 TYR   263      30.917  41.633  73.185
ATOM   4132  C   TYR   263      32.803  43.242  74.227
ATOM   4133  O   TYR   263      32.327  42.709  75.227
ATOM   4134  N   CYS   264      33.896  42.708  73.671
ATOM   4135  H   CYS   264      34.247  43.048  72.787
ATOM   4136  CA  CYS   264      34.719  41.624  74.236
ATOM   4137  HA  CYS   264      34.044  40.768  74.233
ATOM   4138  CB  CYS   264      35.894  41.300  73.337
ATOM   4139 2HB  CYS   264      36.527  42.157  73.107
ATOM   4140 3HB  CYS   264      36.594  40.631  73.837
ATOM   4141  SG  CYS   264      35.394  40.564  71.765
ATOM   4142  HG  CYS   264      35.483  41.740  71.138
ATOM   4143  C   CYS   264      35.023  41.951  75.716
ATOM   4144  O   CYS   264      34.527  41.223  76.629
ATOM   4145  N   HID   265      35.764  43.005  75.990
ATOM   4146  H   HID   265      36.149  43.539  75.225
ATOM   4147  CA  HID   265      36.088  43.527  77.319
ATOM   4148  HA  HID   265      36.760  42.889  77.894
ATOM   4149  CB  HID   265      36.771  44.883  77.083
ATOM   4150 2HB  HID   265      36.097  45.513  76.504
ATOM   4151 3HB  HID   265      36.864  45.326  78.075
ATOM   4152  CG  HID   265      38.143  44.895  76.525
ATOM   4153  ND1 HID   265      38.795  43.830  75.950
ATOM   4154  HD1 HID   265      38.383  42.929  75.755
ATOM   4155  CE1 HID   265      40.066  44.244  75.723
ATOM   4156  HE1 HID   265      40.826  43.612  75.289
ATOM   4157  NE2 HID   265      40.249  45.513  76.050
ATOM   4158  CD2 HID   265      39.029  45.939  76.598
ATOM   4159  HD2 HID   265      38.698  46.885  77.001
ATOM   4160  C   HID   265      34.854  43.785  78.277
ATOM   4161  O   HID   265      34.928  43.560  79.457
ATOM   4162  N   SER   266      33.736  44.312  77.767
ATOM   4163  H   SER   266      33.851  44.616  76.811
ATOM   4164  CA  SER   266      32.457  44.571  78.486
ATOM   4165  HA  SER   266      32.685  45.240  79.316
ATOM   4166  CB  SER   266      31.461  45.230  77.516
ATOM   4167 2HB  SER   266      31.372  44.686  76.575
ATOM   4168 3HB  SER   266      30.483  45.294  77.991
ATOM   4169  OG  SER   266      31.884  46.545  77.198
ATOM   4170  HG  SER   266      32.572  46.352  76.557
ATOM   4171  C   SER   266      31.816  43.337  79.094
ATOM   4172  O   SER   266      31.076  43.422  80.066
ATOM   4173  N   ASN   267      32.133  42.125  78.624
ATOM   4174  H   ASN   267      32.852  42.067  77.917
ATOM   4175  CA  ASN   267      31.730  40.839  79.208
ATOM   4176  HA  ASN   267      31.091  40.948  80.085
ATOM   4177  CB  ASN   267      30.808  40.165  78.198
ATOM   4178 2HB  ASN   267      30.263  39.394  78.743
ATOM   4179 3HB  ASN   267      30.002  40.842  77.915
ATOM   4180  CG  ASN   267      31.441  39.464  76.981
ATOM   4181  OD1 ASN   267      31.508  38.262  76.933
ATOM   4182  ND2 ASN   267      31.892  40.186  75.974
ATOM   4183 1HD2 ASN   267      32.395  39.700  75.246
ATOM   4184 2HD2 ASN   267      31.847  41.195  75.959
ATOM   4185  C   ASN   267      32.853  39.999  79.696
ATOM   4186  O   ASN   267      32.545  38.996  80.258
ATOM   4187  N   GLY   268      34.086  40.432  79.450
ATOM   4188  H   GLY   268      34.212  41.227  78.841
ATOM   4189  CA  GLY   268      35.226  39.801  80.129
ATOM   4190 2HA  GLY   268      35.920  40.537  80.534
ATOM   4191 3HA  GLY   268      34.858  39.173  80.940
ATOM   4192  C   GLY   268      36.127  38.945  79.192
ATOM   4193  O   GLY   268      37.061  38.227  79.579
ATOM   4194  N   ILE   269      35.889  39.094  77.857
ATOM   4195  H   ILE   269      35.277  39.827  77.529
ATOM   4196  CA  ILE   269      36.766  38.495  76.876
ATOM   4197  HA  ILE   269      37.021  37.471  77.149
ATOM   4198  CB  ILE   269      36.025  38.360  75.547
ATOM   4199  HB  ILE   269      35.796  39.358  75.173
ATOM   4200  CG2 ILE   269      36.860  37.666  74.470
ATOM   4201 1HG2 ILE   269      37.288  36.725  74.816
ATOM   4202 2HG2 ILE   269      36.212  37.408  73.632
ATOM   4203 3HG2 ILE   269      37.635  38.355  74.133
ATOM   4204  CG1 ILE   269      34.660  37.632  75.672
ATOM   4205 2HG1 ILE   269      33.943  38.258  76.203
ATOM   4206 3HG1 ILE   269      34.209  37.547  74.683
ATOM   4207  CD1 ILE   269      34.672  36.256  76.279
ATOM   4208 1HD1 ILE   269      35.477  35.607  75.933
ATOM   4209 2HD1 ILE   269      34.787  36.438  77.348
ATOM   4210 3HD1 ILE   269      33.674  35.883  76.050
ATOM   4211  C   ILE   269      38.074  39.275  76.750
ATOM   4212  O   ILE   269      38.108  40.468  76.865
ATOM   4213  N   VAL   270      39.155  38.521  76.463
ATOM   4214  H   VAL   270      39.104  37.515  76.533
ATOM   4215  CA  VAL   270      40.383  38.975  75.874
ATOM   4216  HA  VAL   270      40.222  39.934  75.382
ATOM   4217  CB  VAL   270      41.557  39.133  76.830
ATOM   4218  HB  VAL   270      41.304  39.960  77.492
ATOM   4219  CG1 VAL   270      41.998  37.974  77.753
ATOM   4220 1HG1 VAL   270      42.638  37.248  77.251
ATOM   4221 2HG1 VAL   270      42.556  38.384  78.594
ATOM   4222 3HG1 VAL   270      41.102  37.524  78.180
ATOM   4223  CG2 VAL   270      42.823  39.541  76.013
ATOM   4224 1HG2 VAL   270      42.625  40.525  75.589
ATOM   4225 2HG2 VAL   270      43.639  39.771  76.698
ATOM   4226 3HG2 VAL   270      43.068  38.806  75.246
ATOM   4227  C   VAL   270      40.631  37.926  74.765
ATOM   4228  O   VAL   270      40.869  36.711  75.033
ATOM   4229  N   HID   271      40.520  38.387  73.543
ATOM   4230  H   HID   271      40.516  39.397  73.541
ATOM   4231  CA  HID   271      40.622  37.682  72.301
ATOM   4232  HA  HID   271      39.811  36.954  72.310
ATOM   4233  CB  HID   271      40.269  38.739  71.251
ATOM   4234 2HB  HID   271      39.223  39.026  71.354
ATOM   4235 3HB  HID   271      40.945  39.592  71.308
ATOM   4236  CG  HID   271      40.436  38.269  69.810
ATOM   4237  ND1 HID   271      39.634  37.359  69.160
ATOM   4238  HD1 HID   271      38.727  37.004  69.425
ATOM   4239  CE1 HID   271      40.052  37.333  67.904
ATOM   4240  HE1 HID   271      39.611  36.645  67.198
ATOM   4241  NE2 HID   271      41.174  38.016  67.751
ATOM   4242  CD2 HID   271      41.390  38.703  68.935
ATOM   4243  HD2 HID   271      42.215  39.358  69.172
ATOM   4244  C   HID   271      41.930  36.997  72.054
ATOM   4245  O   HID   271      41.979  35.788  71.934
ATOM   4246  N   ARG   272      43.049  37.698  72.033
ATOM   4247  H   ARG   272      42.971  38.702  72.112
ATOM   4248  CA  ARG   272      44.459  37.259  71.682
ATOM   4249  HA  ARG   272      45.009  38.198  71.629
ATOM   4250  CB  ARG   272      45.100  36.598  72.928
ATOM   4251 2HB  ARG   272      46.176  36.507  72.785
ATOM   4252 3HB  ARG   272      44.819  37.286  73.726
ATOM   4253  CG  ARG   272      44.786  35.150  73.179
ATOM   4254 2HG  ARG   272      43.710  35.044  73.320
ATOM   4255 3HG  ARG   272      45.243  34.567  72.380
ATOM   4256  CD  ARG   272      45.368  34.637  74.493
ATOM   4257 2HD  ARG   272      46.443  34.802  74.432
ATOM   4258 3HD  ARG   272      44.938  35.247  75.287
ATOM   4259  NE  ARG   272      45.013  33.218  74.707
ATOM   4260  HE  ARG   272      44.067  32.965  74.458
ATOM   4261  CZ  ARG   272      45.713  32.236  75.284
ATOM   4262  NH1 ARG   272      46.826  32.473  75.867
ATOM   4263 1HH1 ARG   272      47.278  33.341  75.619
ATOM   4264 2HH1 ARG   272      47.364  31.727  76.285
ATOM   4265  NH2 ARG   272      45.230  31.099  75.238
ATOM   4266 1HH2 ARG   272      44.355  30.958  74.754
ATOM   4267 2HH2 ARG   272      45.652  30.340  75.754
ATOM   4268  C   ARG   272      44.718  36.466  70.369
ATOM   4269  O   ARG   272      45.831  36.086  70.050
ATOM   4270  N   ASN   273      43.647  36.052  69.647
ATOM   4271  H   ASN   273      42.718  36.182  70.021
ATOM   4272  CA  ASN   273      43.613  35.077  68.550
ATOM   4273  HA  ASN   273      44.345  34.297  68.764
ATOM   4274  CB  ASN   273      42.161  34.516  68.385
ATOM   4275 2HB  ASN   273      41.736  34.409  69.383
ATOM   4276 3HB  ASN   273      41.510  35.111  67.744
ATOM   4277  CG  ASN   273      42.061  33.133  67.799
ATOM   4278  OD1 ASN   273      41.333  32.289  68.320
ATOM   4279  ND2 ASN   273      42.725  32.846  66.714
ATOM   4280 1HD2 ASN   273      42.376  31.974  66.343
ATOM   4281 2HD2 ASN   273      43.320  33.505  66.233
ATOM   4282  C   ASN   273      44.048  35.631  67.158
ATOM   4283  O   ASN   273      44.623  34.907  66.336
ATOM   4284  N   LEU   274      43.784  36.912  66.976
ATOM   4285  H   LEU   274      43.402  37.387  67.781
ATOM   4286  CA  LEU   274      43.910  37.689  65.728
ATOM   4287  HA  LEU   274      42.942  37.648  65.228
ATOM   4288  CB  LEU   274      44.076  39.160  66.063
ATOM   4289 2HB  LEU   274      43.406  39.378  66.895
ATOM   4290 3HB  LEU   274      45.079  39.392  66.422
ATOM   4291  CG  LEU   274      43.785  40.011  64.807
ATOM   4292  HG  LEU   274      43.187  39.472  64.072
ATOM   4293  CD1 LEU   274      42.891  41.106  65.324
ATOM   4294 1HD1 LEU   274      43.403  41.496  66.204
ATOM   4295 2HD1 LEU   274      42.820  41.924  64.608
ATOM   4296 3HD1 LEU   274      41.953  40.652  65.642
ATOM   4297  CD2 LEU   274      45.036  40.480  64.069
ATOM   4298 1HD2 LEU   274      45.652  39.648  63.724
ATOM   4299 2HD2 LEU   274      44.651  40.953  63.166
ATOM   4300 3HD2 LEU   274      45.663  41.164  64.640
ATOM   4301  C   LEU   274      44.993  37.185  64.760
ATOM   4302  O   LEU   274      46.194  37.335  65.077
ATOM   4303  N   LYS   275      44.657  36.785  63.567
ATOM   4304  H   LYS   275      43.665  36.626  63.461
ATOM   4305  CA  LYS   275      45.500  37.046  62.349
ATOM   4306  HA  LYS   275      46.394  37.577  62.677
ATOM   4307  CB  LYS   275      45.833  35.695  61.651
ATOM   4308 2HB  LYS   275      46.434  35.768  60.745
ATOM   4309 3HB  LYS   275      46.438  35.132  62.361
ATOM   4310  CG  LYS   275      44.595  34.822  61.292
ATOM   4311 2HG  LYS   275      44.152  34.619  62.267
ATOM   4312 3HG  LYS   275      43.875  35.344  60.663
ATOM   4313  CD  LYS   275      45.069  33.496  60.684
ATOM   4314 2HD  LYS   275      45.505  33.709  59.708
ATOM   4315 3HD  LYS   275      45.831  33.058  61.329
ATOM   4316  CE  LYS   275      43.987  32.512  60.539
ATOM   4317 2HE  LYS   275      43.469  32.406  61.492
ATOM   4318 3HE  LYS   275      43.278  32.817  59.769
ATOM   4319  NZ  LYS   275      44.559  31.219  60.060
ATOM   4320 1HZ  LYS   275      45.233  30.844  60.712
ATOM   4321 2HZ  LYS   275      43.890  30.462  60.076
ATOM   4322 3HZ  LYS   275      44.925  31.301  59.123
ATOM   4323  C   LYS   275      44.851  38.051  61.378
ATOM   4324  O   LYS   275      43.689  38.404  61.664
ATOM   4325  N   PRO   276      45.468  38.489  60.235
ATOM   4326  CD  PRO   276      46.846  38.304  59.861
ATOM   4327 2HD  PRO   276      46.951  37.288  59.480
ATOM   4328 3HD  PRO   276      47.619  38.524  60.597
ATOM   4329  CG  PRO   276      47.035  39.272  58.705
ATOM   4330 2HG  PRO   276      47.845  39.048  58.010
ATOM   4331 3HG  PRO   276      47.138  40.295  59.064
ATOM   4332  CB  PRO   276      45.658  39.206  57.954
ATOM   4333 2HB  PRO   276      45.603  38.263  57.411
ATOM   4334 3HB  PRO   276      45.474  40.065  57.308
ATOM   4335  CA  PRO   276      44.754  39.217  59.200
ATOM   4336  HA  PRO   276      44.656  40.230  59.590
ATOM   4337  C   PRO   276      43.382  38.615  58.826
ATOM   4338  O   PRO   276      42.403  39.346  58.565
ATOM   4339  N   GLU   277      43.270  37.300  58.761
ATOM   4340  H   GLU   277      44.105  36.742  58.866
ATOM   4341  CA  GLU   277      42.044  36.645  58.396
ATOM   4342  HA  GLU   277      41.623  37.193  57.553
ATOM   4343  CB  GLU   277      42.240  35.176  57.990
ATOM   4344 2HB  GLU   277      42.550  34.659  58.899
ATOM   4345 3HB  GLU   277      41.287  34.777  57.642
ATOM   4346  CG  GLU   277      43.294  34.994  56.892
ATOM   4347 2HG  GLU   277      42.935  34.176  56.267
ATOM   4348 3HG  GLU   277      43.315  35.856  56.226
ATOM   4349  CD  GLU   277      44.735  34.657  57.382
ATOM   4350  OE1 GLU   277      45.453  35.531  57.878
ATOM   4351  OE2 GLU   277      45.133  33.442  57.281
ATOM   4352  C   GLU   277      40.988  36.686  59.523
ATOM   4353  O   GLU   277      39.916  36.126  59.222
ATOM   4354  N   ASN   278      41.142  37.232  60.720
ATOM   4355  H   ASN   278      42.030  37.634  60.985
ATOM   4356  CA  ASN   278      39.988  37.388  61.693
ATOM   4357  HA  ASN   278      39.330  36.518  61.686
ATOM   4358  CB  ASN   278      40.555  37.630  63.116
ATOM   4359 2HB  ASN   278      41.377  38.334  62.990
ATOM   4360 3HB  ASN   278      39.806  38.181  63.685
ATOM   4361  CG  ASN   278      41.015  36.366  63.805
ATOM   4362  OD1 ASN   278      42.117  35.940  63.555
ATOM   4363  ND2 ASN   278      40.213  35.791  64.662
ATOM   4364 1HD2 ASN   278      40.484  34.963  65.173
ATOM   4365 2HD2 ASN   278      39.259  36.107  64.762
ATOM   4366  C   ASN   278      39.090  38.577  61.334
ATOM   4367  O   ASN   278      38.056  38.843  61.921
ATOM   4368  N   LEU   279      39.431  39.383  60.303
ATOM   4369  H   LEU   279      40.334  39.221  59.881
ATOM   4370  CA  LEU   279      38.767  40.629  59.859
ATOM   4371  HA  LEU   279      37.925  40.869  60.508
ATOM   4372  CB  LEU   279      39.784  41.785  59.872
ATOM   4373 2HB  LEU   279      40.518  41.643  59.079
ATOM   4374 3HB  LEU   279      39.280  42.715  59.610
ATOM   4375  CG  LEU   279      40.513  41.937  61.261
ATOM   4376  HG  LEU   279      39.886  41.616  62.094
ATOM   4377  CD1 LEU   279      41.799  41.102  61.379
ATOM   4378 1HD1 LEU   279      42.430  41.395  60.540
ATOM   4379 2HD1 LEU   279      42.261  41.287  62.349
ATOM   4380 3HD1 LEU   279      41.541  40.045  61.432
ATOM   4381  CD2 LEU   279      40.848  43.462  61.422
ATOM   4382 1HD2 LEU   279      39.902  43.992  61.312
ATOM   4383 2HD2 LEU   279      41.263  43.676  62.406
ATOM   4384 3HD2 LEU   279      41.589  43.783  60.690
ATOM   4385  C   LEU   279      38.234  40.434  58.444
ATOM   4386  O   LEU   279      38.811  40.643  57.376
ATOM   4387  N   LEU   280      36.970  39.958  58.425
ATOM   4388  H   LEU   280      36.501  39.805  59.306
ATOM   4389  CA  LEU   280      36.092  39.940  57.246
ATOM   4390  HA  LEU   280      36.679  40.010  56.330
ATOM   4391  CB  LEU   280      35.372  38.602  57.181
ATOM   4392 2HB  LEU   280      34.664  38.538  58.007
ATOM   4393 3HB  LEU   280      34.851  38.618  56.223
ATOM   4394  CG  LEU   280      36.280  37.355  57.126
ATOM   4395  HG  LEU   280      35.661  36.590  56.655
ATOM   4396  CD1 LEU   280      37.522  37.508  56.295
ATOM   4397 1HD1 LEU   280      38.214  38.236  56.720
ATOM   4398 2HD1 LEU   280      38.091  36.580  56.245
ATOM   4399 3HD1 LEU   280      37.235  37.816  55.289
ATOM   4400  CD2 LEU   280      36.620  36.837  58.518
ATOM   4401 1HD2 LEU   280      35.671  36.750  59.047
ATOM   4402 2HD2 LEU   280      37.021  35.823  58.517
ATOM   4403 3HD2 LEU   280      37.299  37.466  59.094
ATOM   4404  C   LEU   280      35.041  41.096  57.128
ATOM   4405  O   LEU   280      34.489  41.516  58.115
ATOM   4406  N   LEU   281      34.774  41.560  55.919
ATOM   4407  H   LEU   281      35.288  41.110  55.174
ATOM   4408  CA  LEU   281      33.684  42.478  55.574
ATOM   4409  HA  LEU   281      33.453  43.152  56.399
ATOM   4410  CB  LEU   281      34.153  43.385  54.428
ATOM   4411 2HB  LEU   281      34.741  42.756  53.759
ATOM   4412 3HB  LEU   281      33.319  43.760  53.835
ATOM   4413  CG  LEU   281      35.046  44.576  54.865
ATOM   4414  HG  LEU   281      35.829  44.132  55.480
ATOM   4415  CD1 LEU   281      35.683  45.238  53.598
ATOM   4416 1HD1 LEU   281      34.903  45.742  53.027
ATOM   4417 2HD1 LEU   281      36.474  45.896  53.958
ATOM   4418 3HD1 LEU   281      36.178  44.484  52.987
ATOM   4419  CD2 LEU   281      34.391  45.657  55.718
ATOM   4420 1HD2 LEU   281      33.623  45.357  56.431
ATOM   4421 2HD2 LEU   281      35.141  46.356  56.088
ATOM   4422 3HD2 LEU   281      33.814  46.270  55.025
ATOM   4423  C   LEU   281      32.381  41.693  55.281
ATOM   4424  O   LEU   281      32.424  40.851  54.371
ATOM   4425  N   ALA   282      31.314  41.958  56.024
ATOM   4426  H   ALA   282      31.512  42.650  56.732
ATOM   4427  CA  ALA   282      30.007  41.333  55.881
ATOM   4428  HA  ALA   282      30.060  40.347  56.343
ATOM   4429  CB  ALA   282      29.071  42.119  56.792
ATOM   4430 1HB  ALA   282      28.891  43.133  56.433
ATOM   4431 2HB  ALA   282      28.088  41.649  56.809
ATOM   4432 3HB  ALA   282      29.470  42.214  57.802
ATOM   4433  C   ALA   282      29.411  41.294  54.421
ATOM   4434  O   ALA   282      28.907  40.239  53.964
ATOM   4435  N   SER   283      29.643  42.426  53.714
ATOM   4436  H   SER   283      29.997  43.252  54.176
ATOM   4437  CA  SER   283      29.360  42.608  52.319
ATOM   4438  HA  SER   283      29.378  41.586  51.941
ATOM   4439  CB  SER   283      28.026  43.335  52.002
ATOM   4440 2HB  SER   283      27.246  42.604  52.217
ATOM   4441 3HB  SER   283      27.834  44.210  52.624
ATOM   4442  OG  SER   283      27.874  43.717  50.669
ATOM   4443  HG  SER   283      27.117  43.363  50.197
ATOM   4444  C   SER   283      30.555  43.284  51.633
ATOM   4445  O   SER   283      31.365  43.934  52.282
ATOM   4446  N   LYS   284      30.611  43.169  50.295
ATOM   4447  H   LYS   284      29.890  42.558  49.939
ATOM   4448  CA  LYS   284      31.507  43.993  49.498
ATOM   4449  HA  LYS   284      32.509  43.981  49.925
ATOM   4450  CB  LYS   284      31.681  43.227  48.181
ATOM   4451 2HB  LYS   284      31.894  42.174  48.361
ATOM   4452 3HB  LYS   284      30.759  43.352  47.614
ATOM   4453  CG  LYS   284      32.850  43.825  47.295
ATOM   4454 2HG  LYS   284      32.865  43.269  46.357
ATOM   4455 3HG  LYS   284      32.627  44.862  47.042
ATOM   4456  CD  LYS   284      34.255  43.690  47.830
ATOM   4457 2HD  LYS   284      34.306  42.707  48.297
ATOM   4458 3HD  LYS   284      34.955  43.759  46.997
ATOM   4459  CE  LYS   284      34.683  44.805  48.821
ATOM   4460 2HE  LYS   284      34.115  44.705  49.746
ATOM   4461 3HE  LYS   284      35.718  44.606  49.099
ATOM   4462  NZ  LYS   284      34.586  46.138  48.208
ATOM   4463 1HZ  LYS   284      33.747  46.287  47.667
ATOM   4464 2HZ  LYS   284      34.726  46.852  48.908
ATOM   4465 3HZ  LYS   284      35.322  46.301  47.536
ATOM   4466  C   LYS   284      31.030  45.463  49.329
ATOM   4467  O   LYS   284      31.825  46.309  48.873
ATOM   4468  N   ALA   285      29.800  45.843  49.687
ATOM   4469  H   ALA   285      29.196  45.117  50.045
ATOM   4470  CA  ALA   285      29.237  47.238  49.518
ATOM   4471  HA  ALA   285      29.296  47.531  48.469
ATOM   4472  CB  ALA   285      27.763  47.236  49.935
ATOM   4473 1HB  ALA   285      27.655  46.824  50.939
ATOM   4474 2HB  ALA   285      27.434  48.275  49.964
ATOM   4475 3HB  ALA   285      27.165  46.652  49.236
ATOM   4476  C   ALA   285      30.050  48.223  50.357
ATOM   4477  O   ALA   285      30.467  47.969  51.477
ATOM   4478  N   LYS   286      30.121  49.434  49.809
ATOM   4479  H   LYS   286      29.630  49.646  48.953
ATOM   4480  CA  LYS   286      30.834  50.551  50.495
ATOM   4481  HA  LYS   286      31.888  50.368  50.704
ATOM   4482  CB  LYS   286      30.816  51.794  49.607
ATOM   4483 2HB  LYS   286      31.185  51.552  48.611
ATOM   4484 3HB  LYS   286      29.761  52.055  49.514
ATOM   4485  CG  LYS   286      31.557  53.011  50.121
ATOM   4486 2HG  LYS   286      31.202  53.352  51.094
ATOM   4487 3HG  LYS   286      32.612  52.749  50.198
ATOM   4488  CD  LYS   286      31.537  54.083  49.044
ATOM   4489 2HD  LYS   286      31.957  53.630  48.146
ATOM   4490 3HD  LYS   286      30.480  54.314  48.907
ATOM   4491  CE  LYS   286      32.254  55.401  49.428
ATOM   4492 2HE  LYS   286      32.393  55.833  48.437
ATOM   4493 3HE  LYS   286      31.560  56.019  49.998
ATOM   4494  NZ  LYS   286      33.565  55.271  50.033
ATOM   4495 1HZ  LYS   286      34.187  54.727  49.452
ATOM   4496 2HZ  LYS   286      34.035  56.145  50.218
ATOM   4497 3HZ  LYS   286      33.510  54.840  50.944
ATOM   4498  C   LYS   286      30.137  50.838  51.841
ATOM   4499  O   LYS   286      29.036  51.421  51.977
ATOM   4500  N   GLY   287      30.914  50.555  52.916
ATOM   4501  H   GLY   287      31.801  50.072  52.897
ATOM   4502  CA  GLY   287      30.481  51.021  54.222
ATOM   4503 2HA  GLY   287      31.357  51.389  54.756
ATOM   4504 3HA  GLY   287      29.795  51.868  54.198
ATOM   4505  C   GLY   287      29.843  49.968  55.129
ATOM   4506  O   GLY   287      29.527  50.217  56.307
ATOM   4507  N   ALA   288      29.601  48.756  54.608
ATOM   4508  H   ALA   288      29.657  48.740  53.599
ATOM   4509  CA  ALA   288      29.151  47.603  55.416
ATOM   4510  HA  ALA   288      28.180  47.762  55.885
ATOM   4511  CB  ALA   288      28.920  46.440  54.498
ATOM   4512 1HB  ALA   288      29.831  46.156  53.973
ATOM   4513 2HB  ALA   288      28.626  45.538  55.037
ATOM   4514 3HB  ALA   288      28.157  46.751  53.784
ATOM   4515  C   ALA   288      30.109  47.208  56.603
ATOM   4516  O   ALA   288      31.318  47.485  56.623
ATOM   4517  N   ALA   289      29.622  46.598  57.653
ATOM   4518  H   ALA   289      28.628  46.446  57.559
ATOM   4519  CA  ALA   289      30.308  45.944  58.790
ATOM   4520  HA  ALA   289      30.726  46.748  59.395
ATOM   4521  CB  ALA   289      29.239  45.330  59.704
ATOM   4522 1HB  ALA   289      28.559  44.671  59.165
ATOM   4523 2HB  ALA   289      29.736  44.847  60.545
ATOM   4524 3HB  ALA   289      28.636  46.111  60.168
ATOM   4525  C   ALA   289      31.539  45.074  58.500
ATOM   4526  O   ALA   289      31.327  44.012  57.927
ATOM   4527  N   VAL   290      32.712  45.461  58.980
ATOM   4528  H   VAL   290      32.771  46.365  59.428
ATOM   4529  CA  VAL   290      33.741  44.476  59.331
ATOM   4530  HA  VAL   290      33.768  43.852  58.438
ATOM   4531  CB  VAL   290      35.122  45.102  59.541
ATOM   4532  HB  VAL   290      35.433  45.552  58.599
ATOM   4533  CG1 VAL   290      35.245  46.080  60.696
ATOM   4534 1HG1 VAL   290      34.985  45.637  61.657
ATOM   4535 2HG1 VAL   290      36.248  46.501  60.772
ATOM   4536 3HG1 VAL   290      34.576  46.914  60.483
ATOM   4537  CG2 VAL   290      36.107  44.010  59.643
ATOM   4538 1HG2 VAL   290      35.971  43.280  58.846
ATOM   4539 2HG2 VAL   290      37.101  44.454  59.587
ATOM   4540 3HG2 VAL   290      36.042  43.525  60.617
ATOM   4541  C   VAL   290      33.321  43.616  60.529
ATOM   4542  O   VAL   290      32.936  44.193  61.584
ATOM   4543  N   LYS   291      33.424  42.314  60.531
ATOM   4544  H   LYS   291      33.644  41.888  59.642
ATOM   4545  CA  LYS   291      33.063  41.363  61.601
ATOM   4546  HA  LYS   291      32.805  41.930  62.495
ATOM   4547  CB  LYS   291      31.847  40.525  61.283
ATOM   4548 2HB  LYS   291      31.934  40.127  60.272
ATOM   4549 3HB  LYS   291      31.861  39.720  62.017
ATOM   4550  CG  LYS   291      30.586  41.322  61.438
ATOM   4551 2HG  LYS   291      30.528  41.535  62.505
ATOM   4552 3HG  LYS   291      30.656  42.262  60.891
ATOM   4553  CD  LYS   291      29.324  40.637  60.988
ATOM   4554 2HD  LYS   291      29.375  40.638  59.899
ATOM   4555 3HD  LYS   291      29.334  39.605  61.337
ATOM   4556  CE  LYS   291      27.962  41.221  61.511
ATOM   4557 2HE  LYS   291      28.047  42.307  61.485
ATOM   4558 3HE  LYS   291      27.134  40.984  60.844
ATOM   4559  NZ  LYS   291      27.623  40.740  62.872
ATOM   4560 1HZ  LYS   291      28.422  40.762  63.490
ATOM   4561 2HZ  LYS   291      26.811  41.193  63.266
ATOM   4562 3HZ  LYS   291      27.405  39.759  62.774
ATOM   4563  C   LYS   291      34.276  40.535  62.022
ATOM   4564  O   LYS   291      34.650  39.669  61.286
ATOM   4565  N   LEU   292      34.767  40.729  63.262
ATOM   4566  H   LEU   292      34.236  41.360  63.845
ATOM   4567  CA  LEU   292      35.851  40.021  63.949
ATOM   4568  HA  LEU   292      36.768  40.063  63.360
ATOM   4569  CB  LEU   292      36.076  40.806  65.318
ATOM   4570 2HB  LEU   292      36.307  41.846  65.088
ATOM   4571 3HB  LEU   292      35.109  40.844  65.819
ATOM   4572  CG  LEU   292      37.034  40.225  66.353
ATOM   4573  HG  LEU   292      36.700  39.197  66.500
ATOM   4574  CD1 LEU   292      38.438  40.270  65.847
ATOM   4575 1HD1 LEU   292      38.639  41.336  65.737
ATOM   4576 2HD1 LEU   292      39.114  39.814  66.570
ATOM   4577 3HD1 LEU   292      38.473  39.694  64.922
ATOM   4578  CD2 LEU   292      36.978  40.868  67.692
ATOM   4579 1HD2 LEU   292      35.939  40.912  68.016
ATOM   4580 2HD2 LEU   292      37.532  40.230  68.381
ATOM   4581 3HD2 LEU   292      37.335  41.892  67.586
ATOM   4582  C   LEU   292      35.370  38.570  64.170
ATOM   4583  O   LEU   292      34.280  38.321  64.681
ATOM   4584  N   ALA   293      36.193  37.614  63.785
ATOM   4585  H   ALA   293      37.049  37.898  63.330
ATOM   4586  CA  ALA   293      35.831  36.220  63.802
ATOM   4587  HA  ALA   293      34.922  36.104  64.393
ATOM   4588  CB  ALA   293      35.433  35.836  62.328
ATOM   4589 1HB  ALA   293      36.227  36.122  61.639
ATOM   4590 2HB  ALA   293      35.195  34.773  62.289
ATOM   4591 3HB  ALA   293      34.531  36.360  62.009
ATOM   4592  C   ALA   293      36.778  35.292  64.599
ATOM   4593  O   ALA   293      37.662  35.768  65.364
ATOM   4594  N   ASP   294      36.617  33.997  64.495
ATOM   4595  H   ASP   294      35.827  33.801  63.897
ATOM   4596  CA  ASP   294      37.445  32.963  65.068
ATOM   4597  HA  ASP   294      36.740  32.175  65.332
ATOM   4598  CB  ASP   294      38.367  32.295  64.067
ATOM   4599 2HB  ASP   294      37.735  31.760  63.359
ATOM   4600 3HB  ASP   294      38.854  33.098  63.514
ATOM   4601  CG  ASP   294      39.411  31.387  64.756
ATOM   4602  OD1 ASP   294      39.070  30.336  65.352
ATOM   4603  OD2 ASP   294      40.645  31.664  64.641
ATOM   4604  C   ASP   294      38.236  33.233  66.434
ATOM   4605  O   ASP   294      39.343  33.747  66.562
ATOM   4606  N   PHE   295      37.651  32.681  67.524
ATOM   4607  H   PHE   295      36.823  32.111  67.425
ATOM   4608  CA  PHE   295      37.991  32.878  68.919
ATOM   4609  HA  PHE   295      38.898  33.478  69.000
ATOM   4610  CB  PHE   295      36.803  33.483  69.707
ATOM   4611 2HB  PHE   295      35.886  33.001  69.368
ATOM   4612 3HB  PHE   295      36.919  33.267  70.769
ATOM   4613  CG  PHE   295      36.503  34.949  69.476
ATOM   4614  CD1 PHE   295      36.977  35.954  70.355
ATOM   4615  HD1 PHE   295      37.460  35.644  71.270
ATOM   4616  CE1 PHE   295      36.629  37.303  70.114
ATOM   4617  HE1 PHE   295      36.912  38.097  70.788
ATOM   4618  CZ  PHE   295      35.892  37.634  68.957
ATOM   4619  HZ  PHE   295      35.643  38.656  68.713
ATOM   4620  CE2 PHE   295      35.498  36.630  68.033
ATOM   4621  HE2 PHE   295      34.952  36.820  67.121
ATOM   4622  CD2 PHE   295      35.857  35.328  68.320
ATOM   4623  HD2 PHE   295      35.712  34.471  67.679
ATOM   4624  C   PHE   295      38.465  31.572  69.530
ATOM   4625  O   PHE   295      38.433  31.312  70.767
ATOM   4626  N   GLY   296      39.027  30.681  68.691
ATOM   4627  H   GLY   296      39.142  30.977  67.733
ATOM   4628  CA  GLY   296      39.477  29.366  69.137
ATOM   4629 2HA  GLY   296      38.588  28.858  69.511
ATOM   4630 3HA  GLY   296      39.850  28.802  68.282
ATOM   4631  C   GLY   296      40.457  29.332  70.265
ATOM   4632  O   GLY   296      40.484  28.356  71.002
ATOM   4633  N   LEU   297      41.308  30.357  70.353
ATOM   4634  H   LEU   297      41.109  31.068  69.664
ATOM   4635  CA  LEU   297      42.385  30.540  71.341
ATOM   4636  HA  LEU   297      42.575  29.657  71.951
ATOM   4637  CB  LEU   297      43.620  31.046  70.669
ATOM   4638 2HB  LEU   297      43.501  32.074  70.327
ATOM   4639 3HB  LEU   297      44.458  31.147  71.358
ATOM   4640  CG  LEU   297      44.165  30.262  69.457
ATOM   4641  HG  LEU   297      43.366  30.281  68.716
ATOM   4642  CD1 LEU   297      45.291  31.053  68.820
ATOM   4643 1HD1 LEU   297      46.158  31.084  69.480
ATOM   4644 2HD1 LEU   297      45.686  30.537  67.945
ATOM   4645 3HD1 LEU   297      44.938  32.054  68.573
ATOM   4646  CD2 LEU   297      44.586  28.825  69.714
ATOM   4647 1HD2 LEU   297      43.737  28.238  70.065
ATOM   4648 2HD2 LEU   297      44.911  28.399  68.765
ATOM   4649 3HD2 LEU   297      45.391  28.794  70.449
ATOM   4650  C   LEU   297      42.028  31.621  72.433
ATOM   4651  O   LEU   297      42.857  31.819  73.318
ATOM   4652  N   ALA   298      40.889  32.289  72.421
ATOM   4653  H   ALA   298      40.224  32.163  71.671
ATOM   4654  CA  ALA   298      40.496  33.268  73.453
ATOM   4655  HA  ALA   298      41.307  33.980  73.602
ATOM   4656  CB  ALA   298      39.299  34.111  73.032
ATOM   4657 1HB  ALA   298      38.394  33.505  73.037
ATOM   4658 2HB  ALA   298      39.163  35.033  73.597
ATOM   4659 3HB  ALA   298      39.449  34.367  71.983
ATOM   4660  C   ALA   298      40.230  32.585  74.806
ATOM   4661  O   ALA   298      40.039  31.383  74.941
ATOM   4662  N   ILE   299      40.206  33.407  75.870
ATOM   4663  H   ILE   299      40.391  34.349  75.555
ATOM   4664  CA  ILE   299      40.029  33.060  77.256
ATOM   4665  HA  ILE   299      39.526  32.097  77.342
ATOM   4666  CB  ILE   299      41.378  32.980  78.095
ATOM   4667  HB  ILE   299      41.092  32.956  79.147
ATOM   4668  CG2 ILE   299      42.161  31.659  77.791
ATOM   4669 1HG2 ILE   299      42.492  31.695  76.753
ATOM   4670 2HG2 ILE   299      43.037  31.611  78.438
ATOM   4671 3HG2 ILE   299      41.558  30.767  77.958
ATOM   4672  CG1 ILE   299      42.239  34.252  77.825
ATOM   4673 2HG1 ILE   299      42.705  34.187  76.842
ATOM   4674 3HG1 ILE   299      41.609  35.129  77.678
ATOM   4675  CD1 ILE   299      43.386  34.657  78.804
ATOM   4676 1HD1 ILE   299      43.916  33.767  79.144
ATOM   4677 2HD1 ILE   299      44.001  35.399  78.295
ATOM   4678 3HD1 ILE   299      43.018  35.160  79.698
ATOM   4679  C   ILE   299      39.057  34.037  77.894
ATOM   4680  O   ILE   299      38.963  35.218  77.512
ATOM   4681  N   GLU   300      38.189  33.542  78.759
ATOM   4682  H   GLU   300      38.244  32.560  78.988
ATOM   4683  CA  GLU   300      37.238  34.380  79.454
ATOM   4684  HA  GLU   300      37.169  35.312  78.893
ATOM   4685  CB  GLU   300      35.772  33.824  79.359
ATOM   4686 2HB  GLU   300      35.062  34.595  79.657
ATOM   4687 3HB  GLU   300      35.648  33.683  78.285
ATOM   4688  CG  GLU   300      35.596  32.507  79.962
ATOM   4689 2HG  GLU   300      36.568  32.054  80.160
ATOM   4690 3HG  GLU   300      35.153  32.663  80.945
ATOM   4691  CD  GLU   300      34.828  31.549  79.009
ATOM   4692  OE1 GLU   300      33.677  31.917  78.671
ATOM   4693  OE2 GLU   300      35.207  30.431  78.728
ATOM   4694  C   GLU   300      37.662  34.653  80.927
ATOM   4695  O   GLU   300      37.481  33.882  81.882
ATOM   4696  N   VAL   301      38.365  35.765  81.079
ATOM   4697  H   VAL   301      38.411  36.437  80.327
ATOM   4698  CA  VAL   301      39.288  36.062  82.152
ATOM   4699  HA  VAL   301      39.479  35.224  82.822
ATOM   4700  CB  VAL   301      40.727  36.288  81.538
ATOM   4701  HB  VAL   301      40.731  35.695  80.623
ATOM   4702  CG1 VAL   301      40.930  37.797  81.158
ATOM   4703 1HG1 VAL   301      40.940  38.448  82.033
ATOM   4704 2HG1 VAL   301      41.880  37.922  80.638
ATOM   4705 3HG1 VAL   301      40.137  38.119  80.483
ATOM   4706  CG2 VAL   301      41.834  35.680  82.391
ATOM   4707 1HG2 VAL   301      41.735  35.999  83.429
ATOM   4708 2HG2 VAL   301      41.735  34.595  82.413
ATOM   4709 3HG2 VAL   301      42.780  35.942  81.917
ATOM   4710  C   VAL   301      38.962  37.304  83.080
ATOM   4711  O   VAL   301      39.510  37.498  84.164
ATOM   4712  N   ASN   302      38.092  38.201  82.593
ATOM   4713  H   ASN   302      37.853  38.132  81.615
ATOM   4714  CA  ASN   302      37.491  39.333  83.331
ATOM   4715  HA  ASN   302      36.901  39.864  82.584
ATOM   4716  CB  ASN   302      36.699  38.804  84.461
ATOM   4717 2HB  ASN   302      37.271  38.137  85.105
ATOM   4718 3HB  ASN   302      36.314  39.522  85.186
ATOM   4719  CG  ASN   302      35.534  37.846  84.107
ATOM   4720  OD1 ASN   302      35.608  36.625  84.348
ATOM   4721  ND2 ASN   302      34.502  38.467  83.573
ATOM   4722 1HD2 ASN   302      33.772  37.939  83.118
ATOM   4723 2HD2 ASN   302      34.488  39.475  83.641
ATOM   4724  C   ASN   302      38.579  40.346  83.682
ATOM   4725  O   ASN   302      38.914  41.222  82.858
ATOM   4726  N   ASP   303      39.225  40.161  84.823
ATOM   4727  H   ASP   303      39.134  39.223  85.186
ATOM   4728  CA  ASP   303      40.302  41.102  85.278
ATOM   4729  HA  ASP   303      40.743  41.632  84.434
ATOM   4730  CB  ASP   303      39.783  42.122  86.304
ATOM   4731 2HB  ASP   303      39.158  41.572  87.008
ATOM   4732 3HB  ASP   303      40.563  42.533  86.944
ATOM   4733  CG  ASP   303      39.119  43.254  85.627
ATOM   4734  OD1 ASP   303      39.720  43.854  84.711
ATOM   4735  OD2 ASP   303      37.969  43.517  86.015
ATOM   4736  C   ASP   303      41.616  40.381  85.831
ATOM   4737  O   ASP   303      42.643  41.086  86.067
ATOM   4738  N   SER   304      41.597  39.059  85.946
ATOM   4739  H   SER   304      40.763  38.537  85.718
ATOM   4740  CA  SER   304      42.855  38.392  86.377
ATOM   4741  HA  SER   304      43.256  38.943  87.229
ATOM   4742  CB  SER   304      42.626  36.913  86.794
ATOM   4743 2HB  SER   304      42.319  36.284  85.959
ATOM   4744 3HB  SER   304      43.562  36.434  87.081
ATOM   4745  OG  SER   304      41.559  36.795  87.817
ATOM   4746  HG  SER   304      41.046  37.605  87.756
ATOM   4747  C   SER   304      43.881  38.406  85.235
ATOM   4748  O   SER   304      43.485  38.418  84.084
ATOM   4749  N   GLU   305      45.108  38.197  85.666
ATOM   4750  H   GLU   305      45.189  38.112  86.669
ATOM   4751  CA  GLU   305      46.367  38.458  84.904
ATOM   4752  HA  GLU   305      46.059  38.494  83.859
ATOM   4753  CB  GLU   305      46.930  39.833  85.358
ATOM   4754 2HB  GLU   305      46.910  39.742  86.444
ATOM   4755 3HB  GLU   305      47.927  40.030  84.966
ATOM   4756  CG  GLU   305      46.061  41.086  85.024
ATOM   4757 2HG  GLU   305      46.014  41.187  83.940
ATOM   4758 3HG  GLU   305      45.035  41.045  85.392
ATOM   4759  CD  GLU   305      46.616  42.334  85.714
ATOM   4760  OE1 GLU   305      46.902  42.256  86.914
ATOM   4761  OE2 GLU   305      46.882  43.343  85.024
ATOM   4762  C   GLU   305      47.436  37.365  85.151
ATOM   4763  O   GLU   305      48.044  37.269  86.210
ATOM   4764  N   ALA   306      47.718  36.506  84.138
ATOM   4765  H   ALA   306      47.359  36.665  83.208
ATOM   4766  CA  ALA   306      48.827  35.522  84.156
ATOM   4767  HA  ALA   306      49.643  36.092  84.601
ATOM   4768  CB  ALA   306      48.408  34.330  84.998
ATOM   4769 1HB  ALA   306      47.420  33.971  84.712
ATOM   4770 2HB  ALA   306      49.040  33.441  84.991
ATOM   4771 3HB  ALA   306      48.356  34.702  86.022
ATOM   4772  C   ALA   306      49.324  35.143  82.791
ATOM   4773  O   ALA   306      48.776  35.632  81.809
ATOM   4774  N   TRP   307      50.479  34.540  82.706
ATOM   4775  H   TRP   307      50.879  34.310  83.604
ATOM   4776  CA  TRP   307      50.971  34.055  81.444
ATOM   4777  HA  TRP   307      50.841  34.892  80.759
ATOM   4778  CB  TRP   307      52.455  33.784  81.668
ATOM   4779 2HB  TRP   307      52.961  34.641  82.111
ATOM   4780 3HB  TRP   307      52.521  32.898  82.299
ATOM   4781  CG  TRP   307      53.108  33.480  80.366
ATOM   4782  CD1 TRP   307      53.410  34.424  79.442
ATOM   4783  HD1 TRP   307      53.244  35.491  79.476
ATOM   4784  NE1 TRP   307      53.964  33.819  78.330
ATOM   4785  HE1 TRP   307      54.235  34.246  77.456
ATOM   4786  CE2 TRP   307      54.168  32.443  78.596
ATOM   4787  CZ2 TRP   307      54.669  31.350  77.781
ATOM   4788  HZ2 TRP   307      54.821  31.598  76.741
ATOM   4789  CH2 TRP   307      54.785  30.022  78.291
ATOM   4790  HH2 TRP   307      54.953  29.182  77.634
ATOM   4791  CZ3 TRP   307      54.341  29.839  79.596
ATOM   4792  HZ3 TRP   307      54.331  28.832  79.985
ATOM   4793  CE3 TRP   307      53.773  30.883  80.357
ATOM   4794  HE3 TRP   307      53.449  30.637  81.358
ATOM   4795  CD2 TRP   307      53.639  32.220  79.864
ATOM   4796  C   TRP   307      50.185  32.850  80.942
ATOM   4797  O   TRP   307      50.639  31.764  81.189
ATOM   4798  N   HID   308      49.023  33.026  80.227
ATOM   4799  H   HID   308      48.774  33.994  80.080
ATOM   4800  CA  HID   308      48.170  31.923  79.704
ATOM   4801  HA  HID   308      48.151  31.218  80.535
ATOM   4802  CB  HID   308      46.785  32.481  79.481
ATOM   4803 2HB  HID   308      46.808  33.113  78.593
ATOM   4804 3HB  HID   308      46.217  31.594  79.200
ATOM   4805  CG  HID   308      46.175  33.199  80.636
ATOM   4806  ND1 HID   308      45.519  32.632  81.722
ATOM   4807  HD1 HID   308      45.414  31.633  81.821
ATOM   4808  CE1 HID   308      45.137  33.591  82.534
ATOM   4809  HE1 HID   308      44.509  33.503  83.408
ATOM   4810  NE2 HID   308      45.366  34.724  81.950
ATOM   4811  CD2 HID   308      46.107  34.538  80.821
ATOM   4812  HD2 HID   308      46.354  35.301  80.098
ATOM   4813  C   HID   308      48.861  31.181  78.554
ATOM   4814  O   HID   308      48.172  30.745  77.631
ATOM   4815  N   GLY   309      50.160  30.988  78.586
ATOM   4816  H   GLY   309      50.570  31.356  79.432
ATOM   4817  CA  GLY   309      51.019  30.425  77.562
ATOM   4818 2HA  GLY   309      51.962  30.203  78.062
ATOM   4819 3HA  GLY   309      50.574  29.537  77.111
ATOM   4820  C   GLY   309      51.175  31.358  76.414
ATOM   4821  O   GLY   309      50.630  32.449  76.424
ATOM   4822  N   PHE   310      51.930  30.888  75.445
ATOM   4823  H   PHE   310      52.083  29.896  75.563
ATOM   4824  CA  PHE   310      52.118  31.416  74.050
ATOM   4825  HA  PHE   310      52.285  32.485  74.178
ATOM   4826  CB  PHE   310      53.348  30.805  73.396
ATOM   4827 2HB  PHE   310      53.352  29.728  73.567
ATOM   4828 3HB  PHE   310      53.333  30.886  72.309
ATOM   4829  CG  PHE   310      54.713  31.261  73.784
ATOM   4830  CD1 PHE   310      55.266  32.426  73.337
ATOM   4831  HD1 PHE   310      54.790  33.101  72.642
ATOM   4832  CE1 PHE   310      56.538  32.761  73.748
ATOM   4833  HE1 PHE   310      57.007  33.683  73.439
ATOM   4834  CZ  PHE   310      57.246  32.000  74.719
ATOM   4835  HZ  PHE   310      58.266  32.288  74.923
ATOM   4836  CE2 PHE   310      56.737  30.754  75.106
ATOM   4837  HE2 PHE   310      57.224  30.004  75.712
ATOM   4838  CD2 PHE   310      55.455  30.448  74.668
ATOM   4839  HD2 PHE   310      55.008  29.544  75.056
ATOM   4840  C   PHE   310      50.871  31.095  73.229
ATOM   4841  O   PHE   310      50.675  29.976  72.802
ATOM   4842  N   ALA   311      50.078  32.108  72.916
ATOM   4843  H   ALA   311      50.305  33.055  73.185
ATOM   4844  CA  ALA   311      49.028  31.995  71.851
ATOM   4845  HA  ALA   311      49.262  31.257  71.084
ATOM   4846  CB  ALA   311      47.747  31.588  72.537
ATOM   4847 1HB  ALA   311      46.870  31.626  71.891
ATOM   4848 2HB  ALA   311      47.829  30.556  72.875
ATOM   4849 3HB  ALA   311      47.659  32.265  73.387
ATOM   4850  C   ALA   311      48.918  33.375  71.226
ATOM   4851  O   ALA   311      49.111  34.394  71.911
ATOM   4852  N   GLY   312      48.602  33.429  69.947
ATOM   4853  H   GLY   312      48.422  32.537  69.508
ATOM   4854  CA  GLY   312      48.298  34.629  69.163
ATOM   4855 2HA  GLY   312      47.375  34.328  68.668
ATOM   4856 3HA  GLY   312      48.082  35.533  69.731
ATOM   4857  C   GLY   312      49.313  34.687  68.019
ATOM   4858  O   GLY   312      50.047  33.698  67.776
ATOM   4859  N   THR   313      49.255  35.821  67.294
ATOM   4860  H   THR   313      48.587  36.549  67.503
ATOM   4861  CA  THR   313      50.031  35.959  65.997
ATOM   4862  HA  THR   313      50.416  34.977  65.724
ATOM   4863  CB  THR   313      49.080  36.332  64.853
ATOM   4864  HB  THR   313      48.746  37.333  65.128
ATOM   4865  CG2 THR   313      49.702  36.350  63.445
ATOM   4866 1HG2 THR   313      50.140  35.372  63.244
ATOM   4867 2HG2 THR   313      48.900  36.548  62.734
ATOM   4868 3HG2 THR   313      50.474  37.120  63.429
ATOM   4869  OG1 THR   313      47.976  35.433  64.879
ATOM   4870 1HG  THR   313      47.230  35.968  65.159
ATOM   4871  C   THR   313      51.204  36.980  66.194
ATOM   4872  O   THR   313      50.967  38.142  66.571
ATOM   4873  N   PRO   314      52.498  36.584  65.909
ATOM   4874  CD  PRO   314      52.835  35.478  64.995
ATOM   4875 2HD  PRO   314      52.336  35.581  64.032
ATOM   4876 3HD  PRO   314      52.543  34.525  65.436
ATOM   4877  CG  PRO   314      54.378  35.491  64.831
ATOM   4878 2HG  PRO   314      54.680  35.675  63.800
ATOM   4879 3HG  PRO   314      54.814  34.590  65.262
ATOM   4880  CB  PRO   314      54.881  36.634  65.668
ATOM   4881 2HB  PRO   314      55.255  37.413  65.003
ATOM   4882 3HB  PRO   314      55.675  36.293  66.333
ATOM   4883  CA  PRO   314      53.708  37.149  66.481
ATOM   4884  HA  PRO   314      53.877  36.823  67.507
ATOM   4885  C   PRO   314      53.774  38.700  66.524
ATOM   4886  O   PRO   314      53.752  39.232  67.594
ATOM   4887  N   GLY   315      53.611  39.428  65.393
ATOM   4888  H   GLY   315      53.491  38.911  64.534
ATOM   4889  CA  GLY   315      53.580  40.875  65.270
ATOM   4890 2HA  GLY   315      54.542  41.221  65.646
ATOM   4891 3HA  GLY   315      53.500  41.236  64.244
ATOM   4892  C   GLY   315      52.498  41.601  66.052
ATOM   4893  O   GLY   315      52.610  42.775  66.319
ATOM   4894  N   TYR   316      51.374  40.959  66.314
ATOM   4895  H   TYR   316      51.349  40.013  65.961
ATOM   4896  CA  TYR   316      50.242  41.536  67.054
ATOM   4897  HA  TYR   316      50.271  42.614  66.898
ATOM   4898  CB  TYR   316      48.937  40.943  66.453
ATOM   4899 2HB  TYR   316      48.832  39.894  66.729
ATOM   4900 3HB  TYR   316      48.067  41.396  66.928
ATOM   4901  CG  TYR   316      48.797  41.078  64.908
ATOM   4902  CD1 TYR   316      48.121  42.215  64.408
ATOM   4903  HD1 TYR   316      47.666  42.879  65.129
ATOM   4904  CE1 TYR   316      47.971  42.325  63.018
ATOM   4905  HE1 TYR   316      47.409  43.146  62.598
ATOM   4906  CZ  TYR   316      48.665  41.447  62.115
ATOM   4907  OH  TYR   316      48.648  41.612  60.767
ATOM   4908  HH  TYR   316      48.096  42.376  60.583
ATOM   4909  CE2 TYR   316      49.327  40.316  62.633
ATOM   4910  HE2 TYR   316      49.745  39.575  61.967
ATOM   4911  CD2 TYR   316      49.465  40.187  64.028
ATOM   4912  HD2 TYR   316      50.040  39.355  64.407
ATOM   4913  C   TYR   316      50.355  41.286  68.540
ATOM   4914  O   TYR   316      49.673  42.018  69.237
ATOM   4915  N   LEU   317      51.266  40.433  69.042
ATOM   4916  H   LEU   317      51.958  40.158  68.360
ATOM   4917  CA  LEU   317      51.456  40.155  70.439
ATOM   4918  HA  LEU   317      50.477  39.980  70.886
ATOM   4919  CB  LEU   317      52.382  38.961  70.655
ATOM   4920 2HB  LEU   317      53.342  39.162  70.179
ATOM   4921 3HB  LEU   317      52.607  38.857  71.717
ATOM   4922  CG  LEU   317      51.856  37.578  70.236
ATOM   4923  HG  LEU   317      51.752  37.553  69.151
ATOM   4924  CD1 LEU   317      52.804  36.381  70.537
ATOM   4925 1HD1 LEU   317      52.881  36.044  71.571
ATOM   4926 2HD1 LEU   317      52.465  35.546  69.925
ATOM   4927 3HD1 LEU   317      53.795  36.567  70.122
ATOM   4928  CD2 LEU   317      50.573  37.356  70.935
ATOM   4929 1HD2 LEU   317      49.789  38.033  70.595
ATOM   4930 2HD2 LEU   317      50.273  36.348  70.652
ATOM   4931 3HD2 LEU   317      50.647  37.361  72.023
ATOM   4932  C   LEU   317      52.034  41.377  71.154
ATOM   4933  O   LEU   317      52.895  42.060  70.616
ATOM   4934  N   SER   318      51.623  41.685  72.389
ATOM   4935  H   SER   318      50.995  41.071  72.889
ATOM   4936  CA  SER   318      52.309  42.668  73.227
ATOM   4937  HA  SER   318      52.452  43.534  72.581
ATOM   4938  CB  SER   318      51.333  43.081  74.375
ATOM   4939 2HB  SER   318      51.670  44.050  74.744
ATOM   4940 3HB  SER   318      50.324  43.251  73.999
ATOM   4941  OG  SER   318      51.270  42.079  75.349
ATOM   4942  HG  SER   318      51.140  42.480  76.212
ATOM   4943  C   SER   318      53.658  42.190  73.767
ATOM   4944  O   SER   318      53.964  40.982  73.743
ATOM   4945  N   PRO   319      54.433  43.149  74.319
ATOM   4946  CD  PRO   319      54.252  44.613  74.246
ATOM   4947 2HD  PRO   319      53.538  44.974  74.987
ATOM   4948 3HD  PRO   319      53.918  44.900  73.249
ATOM   4949  CG  PRO   319      55.652  45.127  74.509
ATOM   4950 2HG  PRO   319      55.737  46.163  74.839
ATOM   4951 3HG  PRO   319      56.252  45.034  73.604
ATOM   4952  CB  PRO   319      56.144  44.169  75.580
ATOM   4953 2HB  PRO   319      55.734  44.435  76.554
ATOM   4954 3HB  PRO   319      57.212  44.169  75.801
ATOM   4955  CA  PRO   319      55.627  42.832  75.078
ATOM   4956  HA  PRO   319      56.299  42.361  74.361
ATOM   4957  C   PRO   319      55.415  41.771  76.204
ATOM   4958  O   PRO   319      56.149  40.824  76.279
ATOM   4959  N   GLU   320      54.421  41.884  77.061
ATOM   4960  H   GLU   320      53.969  42.786  77.032
ATOM   4961  CA  GLU   320      54.148  40.959  78.206
ATOM   4962  HA  GLU   320      54.970  41.021  78.919
ATOM   4963  CB  GLU   320      52.834  41.301  78.928
ATOM   4964 2HB  GLU   320      52.003  41.105  78.250
ATOM   4965 3HB  GLU   320      52.708  40.672  79.810
ATOM   4966  CG  GLU   320      52.725  42.785  79.355
ATOM   4967 2HG  GLU   320      52.051  42.779  80.211
ATOM   4968 3HG  GLU   320      53.674  43.164  79.733
ATOM   4969  CD  GLU   320      52.142  43.590  78.177
ATOM   4970  OE1 GLU   320      50.900  43.402  77.840
ATOM   4971  OE2 GLU   320      52.869  44.326  77.477
ATOM   4972  C   GLU   320      54.029  39.458  77.904
ATOM   4973  O   GLU   320      54.707  38.696  78.610
ATOM   4974  N   VAL   321      53.405  39.067  76.822
ATOM   4975  H   VAL   321      52.864  39.759  76.324
ATOM   4976  CA  VAL   321      53.331  37.692  76.307
ATOM   4977  HA  VAL   321      52.864  37.090  77.086
ATOM   4978  CB  VAL   321      52.472  37.504  75.057
ATOM   4979  HB  VAL   321      52.998  38.005  74.244
ATOM   4980  CG1 VAL   321      52.056  36.047  74.658
ATOM   4981 1HG1 VAL   321      51.610  35.600  75.546
ATOM   4982 2HG1 VAL   321      51.354  36.039  73.824
ATOM   4983 3HG1 VAL   321      52.961  35.485  74.428
ATOM   4984  CG2 VAL   321      51.169  38.235  75.281
ATOM   4985 1HG2 VAL   321      51.350  39.291  75.084
ATOM   4986 2HG2 VAL   321      50.398  37.976  74.555
ATOM   4987 3HG2 VAL   321      50.799  38.016  76.283
ATOM   4988  C   VAL   321      54.735  37.173  76.068
ATOM   4989  O   VAL   321      55.058  36.061  76.473
ATOM   4990  N   LEU   322      55.601  37.956  75.375
ATOM   4991  H   LEU   322      55.302  38.905  75.204
ATOM   4992  CA  LEU   322      56.909  37.486  74.917
ATOM   4993  HA  LEU   322      56.837  36.406  74.789
ATOM   4994  CB  LEU   322      57.317  38.166  73.636
ATOM   4995 2HB  LEU   322      57.277  39.233  73.853
ATOM   4996 3HB  LEU   322      58.316  37.901  73.289
ATOM   4997  CG  LEU   322      56.424  37.964  72.439
ATOM   4998  HG  LEU   322      55.384  37.954  72.764
ATOM   4999  CD1 LEU   322      56.706  39.023  71.385
ATOM   5000 1HD1 LEU   322      57.728  39.019  71.008
ATOM   5001 2HD1 LEU   322      56.070  38.746  70.544
ATOM   5002 3HD1 LEU   322      56.379  40.017  71.691
ATOM   5003  CD2 LEU   322      56.762  36.609  71.867
ATOM   5004 1HD2 LEU   322      56.500  35.842  72.596
ATOM   5005 2HD2 LEU   322      56.118  36.388  71.016
ATOM   5006 3HD2 LEU   322      57.789  36.497  71.520
ATOM   5007  C   LEU   322      58.010  37.664  75.992
ATOM   5008  O   LEU   322      58.931  36.885  75.985
ATOM   5009  N   LYS   323      57.791  38.539  77.000
ATOM   5010  H   LYS   323      57.054  39.219  76.878
ATOM   5011  CA  LYS   323      58.558  38.626  78.253
ATOM   5012  HA  LYS   323      59.639  38.680  78.120
ATOM   5013  CB  LYS   323      58.066  39.866  79.038
ATOM   5014 2HB  LYS   323      56.977  39.875  79.010
ATOM   5015 3HB  LYS   323      58.404  39.796  80.072
ATOM   5016  CG  LYS   323      58.482  41.332  78.676
ATOM   5017 2HG  LYS   323      59.564  41.460  78.673
ATOM   5018 3HG  LYS   323      58.187  41.528  77.645
ATOM   5019  CD  LYS   323      57.817  42.393  79.536
ATOM   5020 2HD  LYS   323      56.769  42.122  79.664
ATOM   5021 3HD  LYS   323      58.316  42.467  80.503
ATOM   5022  CE  LYS   323      57.966  43.714  78.765
ATOM   5023 2HE  LYS   323      59.031  43.813  78.558
ATOM   5024 3HE  LYS   323      57.449  43.675  77.806
ATOM   5025  NZ  LYS   323      57.593  44.943  79.516
ATOM   5026 1HZ  LYS   323      56.621  45.216  79.508
ATOM   5027 2HZ  LYS   323      57.989  44.879  80.443
ATOM   5028 3HZ  LYS   323      58.147  45.718  79.181
ATOM   5029  C   LYS   323      58.291  37.379  79.101
ATOM   5030  O   LYS   323      59.020  37.153  80.037
ATOM   5031  N   LYS   324      57.130  36.701  78.929
ATOM   5032  H   LYS   324      56.446  37.130  78.322
ATOM   5033  CA  LYS   324      56.567  35.714  79.854
ATOM   5034  HA  LYS   324      55.681  35.334  79.345
ATOM   5035  CB  LYS   324      57.460  34.526  79.986
ATOM   5036 2HB  LYS   324      58.429  34.799  80.405
ATOM   5037 3HB  LYS   324      56.941  33.810  80.623
ATOM   5038  CG  LYS   324      57.683  33.890  78.642
ATOM   5039 2HG  LYS   324      56.714  33.645  78.209
ATOM   5040 3HG  LYS   324      58.323  34.517  78.022
ATOM   5041  CD  LYS   324      58.387  32.549  78.868
ATOM   5042 2HD  LYS   324      59.198  32.645  79.591
ATOM   5043 3HD  LYS   324      57.709  31.818  79.309
ATOM   5044  CE  LYS   324      58.976  32.094  77.521
ATOM   5045 2HE  LYS   324      58.157  31.706  76.916
ATOM   5046 3HE  LYS   324      59.523  32.924  77.074
ATOM   5047  NZ  LYS   324      59.937  31.009  77.746
ATOM   5048 1HZ  LYS   324      59.448  30.133  77.869
ATOM   5049 2HZ  LYS   324      60.519  30.756  76.961
ATOM   5050 3HZ  LYS   324      60.469  31.199  78.584
ATOM   5051  C   LYS   324      56.047  36.286  81.161
ATOM   5052  O   LYS   324      55.854  35.609  82.184
ATOM   5053  N   ASP   325      55.685  37.535  81.104
ATOM   5054  H   ASP   325      55.846  37.952  80.198
ATOM   5055  CA  ASP   325      54.972  38.285  82.167
ATOM   5056  HA  ASP   325      55.559  38.182  83.080
ATOM   5057  CB  ASP   325      54.912  39.767  81.790
ATOM   5058 2HB  ASP   325      54.867  39.844  80.704
ATOM   5059 3HB  ASP   325      53.933  40.137  82.096
ATOM   5060  CG  ASP   325      56.069  40.580  82.528
ATOM   5061  OD1 ASP   325      57.206  40.069  82.743
ATOM   5062  OD2 ASP   325      55.747  41.726  82.981
ATOM   5063  C   ASP   325      53.527  37.792  82.406
ATOM   5064  O   ASP   325      52.911  37.183  81.520
ATOM   5065  N   PRO   326      52.917  38.155  83.589
ATOM   5066  CD  PRO   326      53.437  38.930  84.727
ATOM   5067 2HD  PRO   326      53.951  39.790  84.298
ATOM   5068 3HD  PRO   326      54.029  38.268  85.359
ATOM   5069  CG  PRO   326      52.341  39.563  85.541
ATOM   5070 2HG  PRO   326      52.143  40.519  85.056
ATOM   5071 3HG  PRO   326      52.608  39.621  86.596
ATOM   5072  CB  PRO   326      51.204  38.660  85.230
ATOM   5073 2HB  PRO   326      50.270  39.219  85.292
ATOM   5074 3HB  PRO   326      51.099  37.800  85.892
ATOM   5075  CA  PRO   326      51.460  38.192  83.769
ATOM   5076  HA  PRO   326      50.989  37.214  83.664
ATOM   5077  C   PRO   326      50.778  39.109  82.765
ATOM   5078  O   PRO   326      51.141  40.286  82.648
ATOM   5079  N   TYR   327      49.870  38.595  81.949
ATOM   5080  H   TYR   327      49.585  37.626  81.918
ATOM   5081  CA  TYR   327      49.174  39.449  80.938
ATOM   5082  HA  TYR   327      49.336  40.486  81.233
ATOM   5083  CB  TYR   327      49.799  39.207  79.564
ATOM   5084 2HB  TYR   327      49.559  40.001  78.858
ATOM   5085 3HB  TYR   327      50.881  39.288  79.666
ATOM   5086  CG  TYR   327      49.551  37.919  78.867
ATOM   5087  CD1 TYR   327      48.391  37.744  78.109
ATOM   5088  HD1 TYR   327      47.675  38.532  77.928
ATOM   5089  CE1 TYR   327      48.124  36.459  77.558
ATOM   5090  HE1 TYR   327      47.210  36.390  76.987
ATOM   5091  CZ  TYR   327      49.059  35.412  77.579
ATOM   5092  OH  TYR   327      48.852  34.249  76.960
ATOM   5093  HH  TYR   327      49.573  33.624  76.857
ATOM   5094  CE2 TYR   327      50.273  35.646  78.283
ATOM   5095  HE2 TYR   327      51.055  34.903  78.342
ATOM   5096  CD2 TYR   327      50.498  36.873  78.921
ATOM   5097  HD2 TYR   327      51.376  37.103  79.506
ATOM   5098  C   TYR   327      47.645  39.318  80.968
ATOM   5099  O   TYR   327      47.071  38.538  81.702
ATOM   5100  N   SER   328      46.903  40.033  80.127
ATOM   5101  H   SER   328      47.379  40.692  79.527
ATOM   5102  CA  SER   328      45.404  40.091  79.997
ATOM   5103  HA  SER   328      45.103  39.093  79.678
ATOM   5104  CB  SER   328      44.820  40.431  81.379
ATOM   5105 2HB  SER   328      45.275  39.915  82.224
ATOM   5106 3HB  SER   328      44.890  41.502  81.573
ATOM   5107  OG  SER   328      43.443  40.146  81.512
ATOM   5108  HG  SER   328      43.296  39.552  82.252
ATOM   5109  C   SER   328      45.061  41.105  78.930
ATOM   5110  O   SER   328      45.769  41.235  77.924
ATOM   5111  N   LYS   329      43.947  41.867  79.077
ATOM   5112  H   LYS   329      43.494  41.728  79.969
ATOM   5113  CA  LYS   329      43.383  42.861  78.124
ATOM   5114  HA  LYS   329      42.848  42.272  77.380
ATOM   5115  CB  LYS   329      42.254  43.649  78.753
ATOM   5116 2HB  LYS   329      42.591  44.166  79.652
ATOM   5117 3HB  LYS   329      41.996  44.434  78.042
ATOM   5118  CG  LYS   329      40.924  42.892  78.950
ATOM   5119 2HG  LYS   329      40.740  42.278  78.068
ATOM   5120 3HG  LYS   329      41.123  42.143  79.717
ATOM   5121  CD  LYS   329      39.706  43.705  79.444
ATOM   5122 2HD  LYS   329      39.886  44.778  79.371
ATOM   5123 3HD  LYS   329      38.900  43.459  78.754
ATOM   5124  CE  LYS   329      39.166  43.466  80.896
ATOM   5125 2HE  LYS   329      38.214  43.972  81.058
ATOM   5126 3HE  LYS   329      38.930  42.410  81.025
ATOM   5127  NZ  LYS   329      40.071  43.813  82.059
ATOM   5128 1HZ  LYS   329      40.330  44.787  82.125
ATOM   5129 2HZ  LYS   329      39.704  43.513  82.951
ATOM   5130 3HZ  LYS   329      40.927  43.293  81.933
ATOM   5131  C   LYS   329      44.316  43.762  77.344
ATOM   5132  O   LYS   329      44.032  43.958  76.135
ATOM   5133  N   PRO   330      45.464  44.218  77.853
ATOM   5134  CD  PRO   330      45.837  44.278  79.278
ATOM   5135 2HD  PRO   330      46.272  43.372  79.699
ATOM   5136 3HD  PRO   330      44.952  44.524  79.865
ATOM   5137  CG  PRO   330      46.872  45.356  79.416
ATOM   5138 2HG  PRO   330      47.551  45.255  80.262
ATOM   5139 3HG  PRO   330      46.381  46.328  79.361
ATOM   5140  CB  PRO   330      47.669  45.234  78.104
ATOM   5141 2HB  PRO   330      48.409  44.446  78.244
ATOM   5142 3HB  PRO   330      48.195  46.157  77.863
ATOM   5143  CA  PRO   330      46.516  44.916  77.096
ATOM   5144  HA  PRO   330      46.046  45.828  76.727
ATOM   5145  C   PRO   330      47.036  44.221  75.803
ATOM   5146  O   PRO   330      47.659  44.946  75.010
ATOM   5147  N   VAL   331      46.782  42.919  75.593
ATOM   5148  H   VAL   331      46.389  42.338  76.320
ATOM   5149  CA  VAL   331      47.118  42.228  74.310
ATOM   5150  HA  VAL   331      48.130  42.512  74.022
ATOM   5151  CB  VAL   331      47.113  40.673  74.486
ATOM   5152  HB  VAL   331      47.450  40.164  73.583
ATOM   5153  CG1 VAL   331      48.125  40.247  75.580
ATOM   5154 1HG1 VAL   331      47.741  40.501  76.568
ATOM   5155 2HG1 VAL   331      48.283  39.171  75.503
ATOM   5156 3HG1 VAL   331      49.072  40.767  75.435
ATOM   5157  CG2 VAL   331      45.711  40.147  74.783
ATOM   5158 1HG2 VAL   331      45.021  40.242  73.944
ATOM   5159 2HG2 VAL   331      45.777  39.064  74.884
ATOM   5160 3HG2 VAL   331      45.234  40.627  75.637
ATOM   5161  C   VAL   331      46.313  42.703  73.063
ATOM   5162  O   VAL   331      46.862  43.150  72.078
ATOM   5163  N   ASP   332      44.953  42.710  73.148
ATOM   5164  H   ASP   332      44.539  42.226  73.932
ATOM   5165  CA  ASP   332      44.067  43.091  72.049
ATOM   5166  HA  ASP   332      44.304  42.500  71.164
ATOM   5167  CB  ASP   332      42.549  42.950  72.425
ATOM   5168 2HB  ASP   332      42.424  43.620  73.276
ATOM   5169 3HB  ASP   332      41.963  43.293  71.573
ATOM   5170  CG  ASP   332      42.144  41.587  72.829
ATOM   5171  OD1 ASP   332      42.834  40.620  72.470
ATOM   5172  OD2 ASP   332      41.159  41.469  73.567
ATOM   5173  C   ASP   332      44.244  44.549  71.660
ATOM   5174  O   ASP   332      44.207  44.903  70.513
ATOM   5175  N   ILE   333      44.540  45.385  72.649
ATOM   5176  H   ILE   333      44.557  45.048  73.601
ATOM   5177  CA  ILE   333      44.854  46.765  72.439
ATOM   5178  HA  ILE   333      44.012  47.117  71.842
ATOM   5179  CB  ILE   333      44.910  47.531  73.793
ATOM   5180  HB  ILE   333      45.353  46.849  74.519
ATOM   5181  CG2 ILE   333      45.780  48.770  73.740
ATOM   5182 1HG2 ILE   333      45.533  49.256  72.796
ATOM   5183 2HG2 ILE   333      45.524  49.396  74.596
ATOM   5184 3HG2 ILE   333      46.830  48.484  73.793
ATOM   5185  CG1 ILE   333      43.574  47.960  74.379
ATOM   5186 2HG1 ILE   333      43.680  48.229  75.430
ATOM   5187 3HG1 ILE   333      43.267  48.861  73.848
ATOM   5188  CD1 ILE   333      42.516  46.908  74.394
ATOM   5189 1HD1 ILE   333      42.893  46.021  74.902
ATOM   5190 2HD1 ILE   333      41.579  47.314  74.777
ATOM   5191 3HD1 ILE   333      42.269  46.671  73.359
ATOM   5192  C   ILE   333      46.127  46.970  71.590
ATOM   5193  O   ILE   333      46.065  47.654  70.596
ATOM   5194  N   TRP   334      47.186  46.272  71.949
ATOM   5195  H   TRP   334      47.110  45.645  72.737
ATOM   5196  CA  TRP   334      48.477  46.304  71.250
ATOM   5197  HA  TRP   334      48.717  47.353  71.074
ATOM   5198  CB  TRP   334      49.635  45.630  71.987
ATOM   5199 2HB  TRP   334      49.802  46.077  72.967
ATOM   5200 3HB  TRP   334      49.361  44.592  72.174
ATOM   5201  CG  TRP   334      50.958  45.670  71.276
ATOM   5202  CD1 TRP   334      51.397  44.742  70.426
ATOM   5203  HD1 TRP   334      50.744  43.961  70.066
ATOM   5204  NE1 TRP   334      52.740  44.903  70.078
ATOM   5205  HE1 TRP   334      53.240  44.156  69.618
ATOM   5206  CE2 TRP   334      53.302  45.946  70.781
ATOM   5207  CZ2 TRP   334      54.591  46.522  70.874
ATOM   5208  HZ2 TRP   334      55.397  46.178  70.243
ATOM   5209  CH2 TRP   334      54.869  47.480  71.840
ATOM   5210  HH2 TRP   334      55.827  47.914  72.089
ATOM   5211  CZ3 TRP   334      53.845  47.841  72.709
ATOM   5212  HZ3 TRP   334      54.057  48.487  73.549
ATOM   5213  CE3 TRP   334      52.497  47.408  72.542
ATOM   5214  HE3 TRP   334      51.677  47.718  73.172
ATOM   5215  CD2 TRP   334      52.184  46.439  71.574
ATOM   5216  C   TRP   334      48.354  45.777  69.870
ATOM   5217  O   TRP   334      48.773  46.453  68.881
ATOM   5218  N   ALA   335      47.649  44.643  69.740
ATOM   5219  H   ALA   335      47.496  44.254  70.659
ATOM   5220  CA  ALA   335      47.078  44.105  68.506
ATOM   5221  HA  ALA   335      47.930  43.781  67.908
ATOM   5222  CB  ALA   335      46.292  42.841  68.863
ATOM   5223 1HB  ALA   335      45.378  43.125  69.386
ATOM   5224 2HB  ALA   335      46.079  42.313  67.934
ATOM   5225 3HB  ALA   335      46.872  42.191  69.518
ATOM   5226  C   ALA   335      46.372  45.162  67.646
ATOM   5227  O   ALA   335      46.715  45.276  66.471
ATOM   5228  N   CYS   336      45.518  45.956  68.223
ATOM   5229  H   CYS   336      45.204  45.870  69.179
ATOM   5230  CA  CYS   336      44.828  46.986  67.487
ATOM   5231  HA  CYS   336      44.440  46.602  66.544
ATOM   5232  CB  CYS   336      43.646  47.487  68.301
ATOM   5233 2HB  CYS   336      43.954  47.727  69.319
ATOM   5234 3HB  CYS   336      43.310  48.395  67.800
ATOM   5235  SG  CYS   336      42.131  46.426  68.306
ATOM   5236  HG  CYS   336      42.590  45.486  69.138
ATOM   5237  C   CYS   336      45.719  48.200  67.153
ATOM   5238  O   CYS   336      45.570  48.747  66.100
ATOM   5239  N   GLY   337      46.610  48.620  68.012
ATOM   5240  H   GLY   337      46.718  48.078  68.857
ATOM   5241  CA  GLY   337      47.769  49.529  67.758
ATOM   5242 2HA  GLY   337      47.395  50.535  67.568
ATOM   5243 3HA  GLY   337      48.439  49.470  68.616
ATOM   5244  C   GLY   337      48.554  49.134  66.476
ATOM   5245  O   GLY   337      48.914  49.970  65.663
ATOM   5246  N   VAL   338      48.790  47.839  66.287
ATOM   5247  H   VAL   338      48.553  47.286  67.099
ATOM   5248  CA  VAL   338      49.481  47.348  65.076
ATOM   5249  HA  VAL   338      50.366  47.928  64.815
ATOM   5250  CB  VAL   338      50.009  45.912  65.351
ATOM   5251  HB  VAL   338      49.212  45.311  65.791
ATOM   5252  CG1 VAL   338      50.468  45.071  64.140
ATOM   5253 1HG1 VAL   338      51.361  45.496  63.681
ATOM   5254 2HG1 VAL   338      50.798  44.073  64.431
ATOM   5255 3HG1 VAL   338      49.613  45.067  63.465
ATOM   5256  CG2 VAL   338      51.122  45.857  66.357
ATOM   5257 1HG2 VAL   338      50.834  46.267  67.325
ATOM   5258 2HG2 VAL   338      51.418  44.827  66.559
ATOM   5259 3HG2 VAL   338      51.980  46.440  66.023
ATOM   5260  C   VAL   338      48.483  47.402  63.878
ATOM   5261  O   VAL   338      48.855  47.720  62.778
ATOM   5262  N   ILE   339      47.184  47.135  64.044
ATOM   5263  H   ILE   339      46.944  46.816  64.971
ATOM   5264  CA  ILE   339      46.158  47.223  62.957
ATOM   5265  HA  ILE   339      46.603  46.696  62.113
ATOM   5266  CB  ILE   339      44.860  46.465  63.259
ATOM   5267  HB  ILE   339      44.346  46.922  64.104
ATOM   5268  CG2 ILE   339      43.956  46.360  61.970
ATOM   5269 1HG2 ILE   339      44.515  45.865  61.176
ATOM   5270 2HG2 ILE   339      43.052  45.813  62.235
ATOM   5271 3HG2 ILE   339      43.653  47.336  61.591
ATOM   5272  CG1 ILE   339      45.153  44.969  63.607
ATOM   5273 2HG1 ILE   339      45.414  44.388  62.723
ATOM   5274 3HG1 ILE   339      46.016  45.016  64.272
ATOM   5275  CD1 ILE   339      44.059  44.231  64.338
ATOM   5276 1HD1 ILE   339      43.345  43.799  63.636
ATOM   5277 2HD1 ILE   339      44.501  43.377  64.851
ATOM   5278 3HD1 ILE   339      43.585  44.919  65.039
ATOM   5279  C   ILE   339      45.933  48.672  62.490
ATOM   5280  O   ILE   339      45.748  49.004  61.312
ATOM   5281  N   LEU   340      46.108  49.602  63.445
ATOM   5282  H   LEU   340      46.193  49.292  64.403
ATOM   5283  CA  LEU   340      46.086  51.052  63.173
ATOM   5284  HA  LEU   340      45.165  51.167  62.602
ATOM   5285  CB  LEU   340      45.939  51.838  64.483
ATOM   5286 2HB  LEU   340      45.089  51.439  65.036
ATOM   5287 3HB  LEU   340      46.816  51.720  65.120
ATOM   5288  CG  LEU   340      45.721  53.360  64.284
ATOM   5289  HG  LEU   340      46.615  53.870  63.926
ATOM   5290  CD1 LEU   340      44.641  53.562  63.300
ATOM   5291 1HD1 LEU   340      43.750  52.996  63.571
ATOM   5292 2HD1 LEU   340      44.403  54.621  63.200
ATOM   5293 3HD1 LEU   340      44.960  53.305  62.290
ATOM   5294  CD2 LEU   340      45.312  54.035  65.606
ATOM   5295 1HD2 LEU   340      46.119  53.950  66.334
ATOM   5296 2HD2 LEU   340      45.103  55.090  65.423
ATOM   5297 3HD2 LEU   340      44.454  53.553  66.076
ATOM   5298  C   LEU   340      47.237  51.537  62.283
ATOM   5299  O   LEU   340      47.167  52.324  61.344
ATOM   5300  N   TYR   341      48.426  51.084  62.656
ATOM   5301  H   TYR   341      48.529  50.567  63.518
ATOM   5302  CA  TYR   341      49.599  51.210  61.790
ATOM   5303  HA  TYR   341      49.752  52.272  61.596
ATOM   5304  CB  TYR   341      50.785  50.731  62.592
ATOM   5305 2HB  TYR   341      50.744  51.161  63.593
ATOM   5306 3HB  TYR   341      50.710  49.648  62.688
ATOM   5307  CG  TYR   341      52.142  51.062  62.008
ATOM   5308  CD1 TYR   341      52.587  50.366  60.873
ATOM   5309  HD1 TYR   341      51.986  49.596  60.412
ATOM   5310  CE1 TYR   341      53.810  50.746  60.279
ATOM   5311  HE1 TYR   341      54.137  50.191  59.412
ATOM   5312  CZ  TYR   341      54.551  51.837  60.809
ATOM   5313  OH  TYR   341      55.698  52.259  60.241
ATOM   5314  HH  TYR   341      56.075  52.960  60.778
ATOM   5315  CE2 TYR   341      54.154  52.437  61.998
ATOM   5316  HE2 TYR   341      54.729  53.277  62.361
ATOM   5317  CD2 TYR   341      52.949  52.052  62.606
ATOM   5318  HD2 TYR   341      52.540  52.584  63.452
ATOM   5319  C   TYR   341      49.313  50.571  60.394
ATOM   5320  O   TYR   341      49.451  51.248  59.362
ATOM   5321  N   ILE   342      48.897  49.302  60.370
ATOM   5322  H   ILE   342      48.857  48.820  61.257
ATOM   5323  CA  ILE   342      48.627  48.545  59.135
ATOM   5324  HA  ILE   342      49.586  48.507  58.617
ATOM   5325  CB  ILE   342      48.205  47.104  59.435
ATOM   5326  HB  ILE   342      47.399  47.123  60.169
ATOM   5327  CG2 ILE   342      47.688  46.415  58.166
ATOM   5328 1HG2 ILE   342      48.482  46.209  57.448
ATOM   5329 2HG2 ILE   342      47.233  45.466  58.447
ATOM   5330 3HG2 ILE   342      46.997  47.020  57.579
ATOM   5331  CG1 ILE   342      49.364  46.204  59.992
ATOM   5332 2HG1 ILE   342      50.054  45.953  59.186
ATOM   5333 3HG1 ILE   342      49.886  46.709  60.805
ATOM   5334  CD1 ILE   342      48.865  44.845  60.469
ATOM   5335 1HD1 ILE   342      48.576  44.189  59.648
ATOM   5336 2HD1 ILE   342      49.683  44.438  61.064
ATOM   5337 3HD1 ILE   342      48.024  45.056  61.130
ATOM   5338  C   ILE   342      47.695  49.269  58.137
ATOM   5339  O   ILE   342      47.928  49.344  56.930
ATOM   5340  N   LEU   343      46.671  49.906  58.737
ATOM   5341  H   LEU   343      46.587  49.699  59.722
ATOM   5342  CA  LEU   343      45.604  50.584  57.891
ATOM   5343  HA  LEU   343      45.307  49.840  57.153
ATOM   5344  CB  LEU   343      44.419  51.025  58.750
ATOM   5345 2HB  LEU   343      44.757  51.447  59.696
ATOM   5346 3HB  LEU   343      43.833  51.784  58.230
ATOM   5347  CG  LEU   343      43.395  49.852  58.974
ATOM   5348  HG  LEU   343      43.939  48.921  59.137
ATOM   5349  CD1 LEU   343      42.373  50.066  60.065
ATOM   5350 1HD1 LEU   343      41.995  51.070  59.878
ATOM   5351 2HD1 LEU   343      41.528  49.383  59.977
ATOM   5352 3HD1 LEU   343      42.867  50.046  61.037
ATOM   5353  CD2 LEU   343      42.553  49.781  57.660
ATOM   5354 1HD2 LEU   343      43.158  49.418  56.830
ATOM   5355 2HD2 LEU   343      41.711  49.097  57.770
ATOM   5356 3HD2 LEU   343      42.172  50.748  57.331
ATOM   5357  C   LEU   343      46.118  51.758  57.097
ATOM   5358  O   LEU   343      45.736  51.992  55.979
ATOM   5359  N   LEU   344      46.914  52.669  57.697
ATOM   5360  H   LEU   344      47.116  52.560  58.680
ATOM   5361  CA  LEU   344      47.565  53.822  57.068
ATOM   5362  HA  LEU   344      46.757  54.396  56.614
ATOM   5363  CB  LEU   344      48.275  54.659  58.130
ATOM   5364 2HB  LEU   344      48.705  54.034  58.914
ATOM   5365 3HB  LEU   344      49.100  55.231  57.705
ATOM   5366  CG  LEU   344      47.336  55.674  58.805
ATOM   5367  HG  LEU   344      47.914  56.273  59.508
ATOM   5368  CD1 LEU   344      46.760  56.679  57.834
ATOM   5369 1HD1 LEU   344      45.880  56.336  57.290
ATOM   5370 2HD1 LEU   344      46.480  57.590  58.363
ATOM   5371 3HD1 LEU   344      47.459  56.930  57.037
ATOM   5372  CD2 LEU   344      46.098  55.055  59.508
ATOM   5373 1HD2 LEU   344      46.421  54.299  60.223
ATOM   5374 2HD2 LEU   344      45.510  55.766  60.089
ATOM   5375 3HD2 LEU   344      45.446  54.622  58.749
ATOM   5376  C   LEU   344      48.466  53.428  55.873
ATOM   5377  O   LEU   344      48.325  54.040  54.787
ATOM   5378  N   VAL   345      49.359  52.410  56.016
ATOM   5379  H   VAL   345      49.304  51.853  56.857
ATOM   5380  CA  VAL   345      50.543  52.156  55.074
ATOM   5381  HA  VAL   345      50.358  52.818  54.228
ATOM   5382  CB  VAL   345      51.886  52.651  55.753
ATOM   5383  HB  VAL   345      52.676  52.640  55.002
ATOM   5384  CG1 VAL   345      51.633  54.055  56.337
ATOM   5385 1HG1 VAL   345      50.885  54.135  57.125
ATOM   5386 2HG1 VAL   345      52.614  54.443  56.611
ATOM   5387 3HG1 VAL   345      51.236  54.728  55.577
ATOM   5388  CG2 VAL   345      52.309  51.859  56.963
ATOM   5389 1HG2 VAL   345      52.401  50.816  56.658
ATOM   5390 2HG2 VAL   345      53.287  52.170  57.330
ATOM   5391 3HG2 VAL   345      51.524  51.921  57.717
ATOM   5392  C   VAL   345      50.647  50.764  54.412
ATOM   5393  O   VAL   345      51.554  50.620  53.528
ATOM   5394  N   GLY   346      49.737  49.769  54.671
ATOM   5395  H   GLY   346      48.898  49.962  55.199
ATOM   5396  CA  GLY   346      49.772  48.468  53.975
ATOM   5397 2HA  GLY   346      48.778  48.039  54.101
ATOM   5398 3HA  GLY   346      50.052  48.536  52.923
ATOM   5399  C   GLY   346      50.774  47.449  54.528
ATOM   5400  O   GLY   346      50.831  46.308  54.161
ATOM   5401  N   TYR   347      51.512  47.828  55.553
ATOM   5402  H   TYR   347      51.257  48.719  55.955
ATOM   5403  CA  TYR   347      52.516  47.012  56.295
ATOM   5404  HA  TYR   347      52.430  45.933  56.169
ATOM   5405  CB  TYR   347      53.858  47.370  55.592
ATOM   5406 2HB  TYR   347      54.697  46.794  55.982
ATOM   5407 3HB  TYR   347      53.691  46.992  54.584
ATOM   5408  CG  TYR   347      54.475  48.783  55.639
ATOM   5409  CD1 TYR   347      54.519  49.606  54.465
ATOM   5410  HD1 TYR   347      54.140  49.223  53.529
ATOM   5411  CE1 TYR   347      54.993  50.915  54.556
ATOM   5412  HE1 TYR   347      54.955  51.538  53.675
ATOM   5413  CZ  TYR   347      55.452  51.448  55.780
ATOM   5414  OH  TYR   347      55.721  52.734  55.964
ATOM   5415  HH  TYR   347      55.557  53.186  55.133
ATOM   5416  CE2 TYR   347      55.516  50.586  56.913
ATOM   5417  HE2 TYR   347      55.870  50.978  57.855
ATOM   5418  CD2 TYR   347      55.042  49.249  56.862
ATOM   5419  HD2 TYR   347      55.011  48.590  57.717
ATOM   5420  C   TYR   347      52.606  47.242  57.845
ATOM   5421  O   TYR   347      52.067  48.275  58.281
ATOM   5422  N   PRO   348      53.105  46.255  58.627
ATOM   5423  CD  PRO   348      53.609  44.964  58.207
ATOM   5424 2HD  PRO   348      54.555  45.097  57.682
ATOM   5425 3HD  PRO   348      52.853  44.357  57.708
ATOM   5426  CG  PRO   348      53.906  44.208  59.533
ATOM   5427 2HG  PRO   348      54.979  44.373  59.627
ATOM   5428 3HG  PRO   348      53.628  43.156  59.473
ATOM   5429  CB  PRO   348      53.155  44.910  60.631
ATOM   5430 2HB  PRO   348      53.728  44.748  61.544
ATOM   5431 3HB  PRO   348      52.123  44.558  60.653
ATOM   5432  CA  PRO   348      53.058  46.353  60.095
ATOM   5433  HA  PRO   348      52.104  46.777  60.411
ATOM   5434  C   PRO   348      54.269  47.201  60.597
ATOM   5435  O   PRO   348      55.250  47.279  59.872
ATOM   5436  N   PRO   349      54.236  47.646  61.859
ATOM   5437  CD  PRO   349      53.085  47.568  62.734
ATOM   5438 2HD  PRO   349      52.751  46.533  62.805
ATOM   5439 3HD  PRO   349      52.327  48.273  62.395
ATOM   5440  CG  PRO   349      53.641  48.052  64.099
ATOM   5441 2HG  PRO   349      53.969  47.142  64.601
ATOM   5442 3HG  PRO   349      52.902  48.579  64.703
ATOM   5443  CB  PRO   349      54.814  48.953  63.731
ATOM   5444 2HB  PRO   349      55.513  49.166  64.540
ATOM   5445 3HB  PRO   349      54.438  49.893  63.326
ATOM   5446  CA  PRO   349      55.426  48.204  62.567
ATOM   5447  HA  PRO   349      55.884  48.980  61.952
ATOM   5448  C   PRO   349      56.488  47.291  63.032
ATOM   5449  O   PRO   349      57.599  47.787  63.265
ATOM   5450  N   PHE   350      56.166  45.989  63.138
ATOM   5451  H   PHE   350      55.213  45.715  62.944
ATOM   5452  CA  PHE   350      57.037  44.910  63.579
ATOM   5453  HA  PHE   350      57.994  45.403  63.749
ATOM   5454  CB  PHE   350      56.601  44.285  64.929
ATOM   5455 2HB  PHE   350      55.758  43.614  64.761
ATOM   5456 3HB  PHE   350      57.366  43.632  65.350
ATOM   5457  CG  PHE   350      56.292  45.356  65.913
ATOM   5458  CD1 PHE   350      57.282  46.312  66.220
ATOM   5459  HD1 PHE   350      58.294  46.243  65.851
ATOM   5460  CE1 PHE   350      56.973  47.377  67.088
ATOM   5461  HE1 PHE   350      57.737  48.066  67.418
ATOM   5462  CZ  PHE   350      55.675  47.542  67.647
ATOM   5463  HZ  PHE   350      55.427  48.410  68.240
ATOM   5464  CE2 PHE   350      54.696  46.577  67.312
ATOM   5465  HE2 PHE   350      53.743  46.777  67.779
ATOM   5466  CD2 PHE   350      55.017  45.447  66.513
ATOM   5467  HD2 PHE   350      54.219  44.740  66.338
ATOM   5468  C   PHE   350      57.050  43.911  62.440
ATOM   5469  O   PHE   350      56.135  43.137  62.188
ATOM   5470  N   TRP   351      58.103  44.077  61.656
ATOM   5471  H   TRP   351      58.923  44.634  61.852
ATOM   5472  CA  TRP   351      58.412  43.108  60.603
ATOM   5473  HA  TRP   351      57.846  42.214  60.866
ATOM   5474  CB  TRP   351      57.808  43.699  59.303
ATOM   5475 2HB  TRP   351      57.076  44.483  59.499
ATOM   5476 3HB  TRP   351      58.568  44.191  58.697
ATOM   5477  CG  TRP   351      57.220  42.694  58.344
ATOM   5478  CD1 TRP   351      56.430  41.641  58.739
ATOM   5479  HD1 TRP   351      56.050  41.361  59.710
ATOM   5480  NE1 TRP   351      56.032  40.948  57.618
ATOM   5481  HE1 TRP   351      55.488  40.103  57.719
ATOM   5482  CE2 TRP   351      56.420  41.476  56.488
ATOM   5483  CZ2 TRP   351      56.143  41.136  55.204
ATOM   5484  HZ2 TRP   351      55.533  40.271  54.990
ATOM   5485  CH2 TRP   351      56.663  41.958  54.169
ATOM   5486  HH2 TRP   351      56.581  41.590  53.156
ATOM   5487  CZ3 TRP   351      57.412  43.103  54.499
ATOM   5488  HZ3 TRP   351      57.930  43.567  53.673
ATOM   5489  CE3 TRP   351      57.691  43.468  55.856
ATOM   5490  HE3 TRP   351      58.329  44.324  56.023
ATOM   5491  CD2 TRP   351      57.184  42.644  56.894
ATOM   5492  C   TRP   351      59.865  42.595  60.531
ATOM   5493  O   TRP   351      60.786  43.391  60.484
ATOM   5494  N   ASP   352      60.091  41.285  60.673
ATOM   5495  H   ASP   352      59.296  40.662  60.648
ATOM   5496  CA  ASP   352      61.353  40.717  60.358
ATOM   5497  HA  ASP   352      61.803  41.241  59.514
ATOM   5498  CB  ASP   352      62.259  40.816  61.602
ATOM   5499 2HB  ASP   352      61.973  41.713  62.151
ATOM   5500 3HB  ASP   352      62.080  39.929  62.210
ATOM   5501  CG  ASP   352      63.684  40.805  61.190
ATOM   5502  OD1 ASP   352      64.212  39.713  60.906
ATOM   5503  OD2 ASP   352      64.317  41.865  61.219
ATOM   5504  C   ASP   352      61.201  39.246  59.955
ATOM   5505  O   ASP   352      60.125  38.707  60.157
ATOM   5506  N   GLU   353      62.146  38.559  59.316
ATOM   5507  H   GLU   353      63.064  38.969  59.219
ATOM   5508  CA  GLU   353      61.970  37.119  58.912
ATOM   5509  HA  GLU   353      60.944  36.769  58.793
ATOM   5510  CB  GLU   353      62.813  36.813  57.668
ATOM   5511 2HB  GLU   353      63.859  37.092  57.799
ATOM   5512 3HB  GLU   353      62.784  35.727  57.587
ATOM   5513  CG  GLU   353      62.275  37.394  56.404
ATOM   5514 2HG  GLU   353      62.453  38.465  56.502
ATOM   5515 3HG  GLU   353      62.847  37.020  55.555
ATOM   5516  CD  GLU   353      60.823  36.988  56.218
ATOM   5517  OE1 GLU   353      59.801  37.753  56.388
ATOM   5518  OE2 GLU   353      60.583  35.839  55.751
ATOM   5519  C   GLU   353      62.485  36.180  60.046
ATOM   5520  O   GLU   353      62.077  35.028  60.164
ATOM   5521  N   ASP   354      63.364  36.636  60.923
ATOM   5522  H   ASP   354      63.539  37.629  60.858
ATOM   5523  CA  ASP   354      63.760  36.002  62.192
ATOM   5524  HA  ASP   354      63.674  34.916  62.148
ATOM   5525  CB  ASP   354      65.162  36.359  62.723
ATOM   5526 2HB  ASP   354      65.935  35.919  62.093
ATOM   5527 3HB  ASP   354      65.384  37.425  62.777
ATOM   5528  CG  ASP   354      65.230  35.863  64.160
ATOM   5529  OD1 ASP   354      65.132  34.605  64.303
ATOM   5530  OD2 ASP   354      65.566  36.533  65.148
ATOM   5531  C   ASP   354      62.765  36.406  63.304
ATOM   5532  O   ASP   354      62.808  37.537  63.746
ATOM   5533  N   GLN   355      61.939  35.479  63.816
ATOM   5534  H   GLN   355      62.037  34.594  63.341
ATOM   5535  CA  GLN   355      61.114  35.666  65.043
ATOM   5536  HA  GLN   355      60.229  36.248  64.785
ATOM   5537  CB  GLN   355      60.754  34.307  65.580
ATOM   5538 2HB  GLN   355      61.666  33.712  65.631
ATOM   5539 3HB  GLN   355      60.470  34.402  66.628
ATOM   5540  CG  GLN   355      59.689  33.708  64.633
ATOM   5541 2HG  GLN   355      59.934  33.868  63.582
ATOM   5542 3HG  GLN   355      59.622  32.652  64.893
ATOM   5543  CD  GLN   355      58.251  34.151  64.980
ATOM   5544  OE1 GLN   355      57.661  33.759  65.992
ATOM   5545  NE2 GLN   355      57.550  34.926  64.185
ATOM   5546 1HE2 GLN   355      56.578  34.991  64.450
ATOM   5547 2HE2 GLN   355      57.930  35.085  63.262
ATOM   5548  C   GLN   355      61.836  36.506  66.131
ATOM   5549  O   GLN   355      61.323  37.478  66.629
ATOM   5550  N   HID   356      63.085  36.239  66.476
ATOM   5551  H   HID   356      63.599  35.589  65.899
ATOM   5552  CA  HID   356      63.677  36.871  67.654
ATOM   5553  HA  HID   356      62.897  36.902  68.415
ATOM   5554  CB  HID   356      64.809  35.969  68.232
ATOM   5555 2HB  HID   356      65.673  35.970  67.567
ATOM   5556 3HB  HID   356      65.153  36.474  69.135
ATOM   5557  CG  HID   356      64.245  34.610  68.500
ATOM   5558  ND1 HID   356      63.547  34.218  69.661
ATOM   5559  HD1 HID   356      63.292  34.728  70.495
ATOM   5560  CE1 HID   356      63.243  32.868  69.498
ATOM   5561  HE1 HID   356      62.850  32.190  70.241
ATOM   5562  NE2 HID   356      63.524  32.452  68.234
ATOM   5563  CD2 HID   356      64.134  33.608  67.583
ATOM   5564  HD2 HID   356      64.481  33.580  66.561
ATOM   5565  C   HID   356      64.223  38.318  67.541
ATOM   5566  O   HID   356      64.219  39.059  68.534
ATOM   5567  N   ARG   357      64.466  38.742  66.275
ATOM   5568  H   ARG   357      64.551  38.057  65.537
ATOM   5569  CA  ARG   357      64.525  40.186  65.931
ATOM   5570  HA  ARG   357      65.153  40.730  66.637
ATOM   5571  CB  ARG   357      65.178  40.295  64.549
ATOM   5572 2HB  ARG   357      64.638  39.734  63.786
ATOM   5573 3HB  ARG   357      65.059  41.348  64.295
ATOM   5574  CG  ARG   357      66.711  39.931  64.549
ATOM   5575 2HG  ARG   357      67.319  40.309  65.371
ATOM   5576 3HG  ARG   357      66.796  38.845  64.593
ATOM   5577  CD  ARG   357      67.347  40.413  63.262
ATOM   5578 2HD  ARG   357      66.938  41.410  63.097
ATOM   5579 3HD  ARG   357      68.436  40.426  63.242
ATOM   5580  NE  ARG   357      66.806  39.654  62.171
ATOM   5581  HE  ARG   357      65.871  39.852  61.844
ATOM   5582  CZ  ARG   357      67.383  38.719  61.430
ATOM   5583  NH1 ARG   357      68.672  38.389  61.438
ATOM   5584 1HH1 ARG   357      69.048  38.767  62.296
ATOM   5585 2HH1 ARG   357      69.201  37.639  61.018
ATOM   5586  NH2 ARG   357      66.665  38.244  60.453
ATOM   5587 1HH2 ARG   357      65.725  38.551  60.245
ATOM   5588 2HH2 ARG   357      67.139  37.575  59.864
ATOM   5589  C   ARG   357      63.121  40.803  65.937
ATOM   5590  O   ARG   357      62.977  41.833  66.552
ATOM   5591  N   LEU   358      62.090  40.175  65.382
ATOM   5592  H   LEU   358      62.394  39.412  64.795
ATOM   5593  CA  LEU   358      60.746  40.673  65.405
ATOM   5594  HA  LEU   358      60.795  41.622  64.872
ATOM   5595  CB  LEU   358      59.884  39.699  64.598
ATOM   5596 2HB  LEU   358      60.281  39.593  63.588
ATOM   5597 3HB  LEU   358      59.998  38.732  65.088
ATOM   5598  CG  LEU   358      58.392  40.091  64.646
ATOM   5599  HG  LEU   358      58.166  40.283  65.695
ATOM   5600  CD1 LEU   358      58.111  41.291  63.793
ATOM   5601 1HD1 LEU   358      58.274  40.971  62.764
ATOM   5602 2HD1 LEU   358      57.117  41.688  64.001
ATOM   5603 3HD1 LEU   358      58.887  42.042  63.940
ATOM   5604  CD2 LEU   358      57.410  38.970  64.186
ATOM   5605 1HD2 LEU   358      57.528  38.175  64.922
ATOM   5606 2HD2 LEU   358      56.408  39.399  64.162
ATOM   5607 3HD2 LEU   358      57.687  38.688  63.170
ATOM   5608  C   LEU   358      60.325  40.953  66.888
ATOM   5609  O   LEU   358      60.004  42.106  67.237
ATOM   5610  N   TYR   359      60.447  39.934  67.771
ATOM   5611  H   TYR   359      60.855  39.067  67.450
ATOM   5612  CA  TYR   359      60.230  40.143  69.197
ATOM   5613  HA  TYR   359      59.179  40.347  69.400
ATOM   5614  CB  TYR   359      60.565  38.858  70.043
ATOM   5615 2HB  TYR   359      61.637  38.662  70.028
ATOM   5616 3HB  TYR   359      60.246  39.086  71.060
ATOM   5617  CG  TYR   359      59.829  37.544  69.657
ATOM   5618  CD1 TYR   359      58.751  37.455  68.716
ATOM   5619  HD1 TYR   359      58.436  38.295  68.115
ATOM   5620  CE1 TYR   359      58.290  36.208  68.309
ATOM   5621  HE1 TYR   359      57.590  36.146  67.489
ATOM   5622  CZ  TYR   359      58.657  35.018  68.964
ATOM   5623  OH  TYR   359      58.244  33.789  68.588
ATOM   5624  HH  TYR   359      57.800  33.948  67.751
ATOM   5625  CE2 TYR   359      59.613  35.077  69.987
ATOM   5626  HE2 TYR   359      59.965  34.162  70.439
ATOM   5627  CD2 TYR   359      60.152  36.349  70.312
ATOM   5628  HD2 TYR   359      60.889  36.356  71.102
ATOM   5629  C   TYR   359      61.016  41.279  69.776
ATOM   5630  O   TYR   359      60.433  42.053  70.561
ATOM   5631  N   ALA   360      62.303  41.392  69.472
ATOM   5632  H   ALA   360      62.682  40.632  68.925
ATOM   5633  CA  ALA   360      63.170  42.488  70.004
ATOM   5634  HA  ALA   360      63.149  42.486  71.094
ATOM   5635  CB  ALA   360      64.615  42.198  69.449
ATOM   5636 1HB  ALA   360      64.533  42.345  68.372
ATOM   5637 2HB  ALA   360      65.186  43.044  69.832
ATOM   5638 3HB  ALA   360      65.099  41.245  69.662
ATOM   5639  C   ALA   360      62.649  43.892  69.662
ATOM   5640  O   ALA   360      62.719  44.795  70.505
ATOM   5641  N   GLN   361      62.136  44.096  68.379
ATOM   5642  H   GLN   361      62.133  43.389  67.657
ATOM   5643  CA  GLN   361      61.419  45.318  67.941
ATOM   5644  HA  GLN   361      62.081  46.180  68.022
ATOM   5645  CB  GLN   361      60.911  45.229  66.499
ATOM   5646 2HB  GLN   361      60.124  44.476  66.457
ATOM   5647 3HB  GLN   361      60.499  46.220  66.305
ATOM   5648  CG  GLN   361      62.038  44.917  65.498
ATOM   5649 2HG  GLN   361      62.706  45.778  65.519
ATOM   5650 3HG  GLN   361      62.556  43.994  65.760
ATOM   5651  CD  GLN   361      61.437  44.740  64.065
ATOM   5652  OE1 GLN   361      60.241  44.753  63.913
ATOM   5653  NE2 GLN   361      62.160  44.391  63.014
ATOM   5654 1HE2 GLN   361      61.691  44.362  62.119
ATOM   5655 2HE2 GLN   361      63.079  43.973  63.023
ATOM   5656  C   GLN   361      60.226  45.556  68.934
ATOM   5657  O   GLN   361      60.100  46.692  69.397
ATOM   5658  N   ILE   362      59.418  44.546  69.216
ATOM   5659  H   ILE   362      59.587  43.683  68.718
ATOM   5660  CA  ILE   362      58.133  44.612  69.937
ATOM   5661  HA  ILE   362      57.488  45.407  69.563
ATOM   5662  CB  ILE   362      57.328  43.254  69.834
ATOM   5663  HB  ILE   362      57.870  42.439  70.313
ATOM   5664  CG2 ILE   362      55.934  43.306  70.536
ATOM   5665 1HG2 ILE   362      55.202  43.878  69.966
ATOM   5666 2HG2 ILE   362      55.570  42.287  70.668
ATOM   5667 3HG2 ILE   362      55.997  43.664  71.563
ATOM   5668  CG1 ILE   362      57.025  42.929  68.324
ATOM   5669 2HG1 ILE   362      56.413  43.741  67.930
ATOM   5670 3HG1 ILE   362      57.955  43.019  67.762
ATOM   5671  CD1 ILE   362      56.329  41.653  67.808
ATOM   5672 1HD1 ILE   362      55.264  41.735  68.021
ATOM   5673 2HD1 ILE   362      56.479  41.554  66.732
ATOM   5674 3HD1 ILE   362      56.718  40.757  68.291
ATOM   5675  C   ILE   362      58.377  44.926  71.435
ATOM   5676  O   ILE   362      57.872  45.964  71.901
ATOM   5677  N   LYS   363      59.139  44.120  72.227
ATOM   5678  H   LYS   363      59.566  43.309  71.803
ATOM   5679  CA  LYS   363      59.528  44.438  73.587
ATOM   5680  HA  LYS   363      58.653  44.433  74.237
ATOM   5681  CB  LYS   363      60.436  43.208  73.914
ATOM   5682 2HB  LYS   363      61.404  43.126  73.419
ATOM   5683 3HB  LYS   363      60.607  43.322  74.984
ATOM   5684  CG  LYS   363      59.650  41.861  73.867
ATOM   5685 2HG  LYS   363      58.666  42.016  74.311
ATOM   5686 3HG  LYS   363      59.493  41.480  72.857
ATOM   5687  CD  LYS   363      60.398  40.813  74.698
ATOM   5688 2HD  LYS   363      60.692  41.229  75.662
ATOM   5689 3HD  LYS   363      59.658  40.023  74.828
ATOM   5690  CE  LYS   363      61.681  40.247  73.973
ATOM   5691 2HE  LYS   363      61.512  40.043  72.916
ATOM   5692 3HE  LYS   363      62.473  40.987  74.093
ATOM   5693  NZ  LYS   363      62.203  38.994  74.646
ATOM   5694 1HZ  LYS   363      61.656  38.161  74.483
ATOM   5695 2HZ  LYS   363      63.031  38.545  74.280
ATOM   5696 3HZ  LYS   363      62.298  39.135  75.641
ATOM   5697  C   LYS   363      60.180  45.832  73.898
ATOM   5698  O   LYS   363      60.207  46.285  75.052
ATOM   5699  N   ALA   364      60.737  46.525  72.900
ATOM   5700  H   ALA   364      60.689  46.224  71.937
ATOM   5701  CA  ALA   364      61.393  47.820  73.149
ATOM   5702  HA  ALA   364      61.625  47.977  74.203
ATOM   5703  CB  ALA   364      62.683  47.725  72.359
ATOM   5704 1HB  ALA   364      62.419  47.635  71.305
ATOM   5705 2HB  ALA   364      63.318  48.583  72.583
ATOM   5706 3HB  ALA   364      63.210  46.798  72.585
ATOM   5707  C   ALA   364      60.459  49.050  72.730
ATOM   5708  O   ALA   364      60.674  50.270  72.900
ATOM   5709  N   GLY   365      59.320  48.732  72.112
ATOM   5710  H   GLY   365      59.124  47.765  71.898
ATOM   5711  CA  GLY   365      58.332  49.641  71.605
ATOM   5712 2HA  GLY   365      57.465  49.116  71.203
ATOM   5713 3HA  GLY   365      57.973  50.339  72.361
ATOM   5714  C   GLY   365      58.980  50.490  70.435
ATOM   5715  O   GLY   365      58.741  51.671  70.280
ATOM   5716  N   ALA   366      59.835  49.836  69.615
ATOM   5717  H   ALA   366      59.952  48.838  69.718
ATOM   5718  CA  ALA   366      60.697  50.483  68.598
ATOM   5719  HA  ALA   366      61.109  51.436  68.931
ATOM   5720  CB  ALA   366      61.997  49.684  68.512
ATOM   5721 1HB  ALA   366      61.820  48.670  68.154
ATOM   5722 2HB  ALA   366      62.690  50.058  67.758
ATOM   5723 3HB  ALA   366      62.532  49.671  69.462
ATOM   5724  C   ALA   366      60.075  50.848  67.282
ATOM   5725  O   ALA   366      60.729  50.850  66.280
ATOM   5726  N   TYR   367      58.773  51.077  67.274
ATOM   5727  H   TYR   367      58.432  51.081  68.225
ATOM   5728  CA  TYR   367      57.962  51.461  66.092
ATOM   5729  HA  TYR   367      58.261  50.880  65.220
ATOM   5730  CB  TYR   367      56.483  51.260  66.433
ATOM   5731 2HB  TYR   367      55.925  51.735  65.625
ATOM   5732 3HB  TYR   367      56.339  50.188  66.566
ATOM   5733  CG  TYR   367      56.087  52.001  67.747
ATOM   5734  CD1 TYR   367      55.958  51.278  68.980
ATOM   5735  HD1 TYR   367      56.017  50.203  69.065
ATOM   5736  CE1 TYR   367      55.677  51.903  70.194
ATOM   5737  HE1 TYR   367      55.541  51.359  71.117
ATOM   5738  CZ  TYR   367      55.336  53.296  70.102
ATOM   5739  OH  TYR   367      54.925  53.972  71.242
ATOM   5740  HH  TYR   367      54.644  54.880  71.106
ATOM   5741  CE2 TYR   367      55.450  54.063  68.906
ATOM   5742  HE2 TYR   367      55.208  55.114  68.862
ATOM   5743  CD2 TYR   367      55.751  53.390  67.732
ATOM   5744  HD2 TYR   367      55.818  53.904  66.785
ATOM   5745  C   TYR   367      58.397  52.865  65.730
ATOM   5746  O   TYR   367      58.753  53.734  66.531
ATOM   5747  N   ASP   368      58.142  53.260  64.482
ATOM   5748  H   ASP   368      57.668  52.628  63.853
ATOM   5749  CA  ASP   368      58.353  54.636  64.006
ATOM   5750  HA  ASP   368      57.979  55.339  64.750
ATOM   5751  CB  ASP   368      59.835  55.009  63.811
ATOM   5752 2HB  ASP   368      59.865  56.013  63.388
ATOM   5753 3HB  ASP   368      60.457  55.018  64.706
ATOM   5754  CG  ASP   368      60.552  54.080  62.784
ATOM   5755  OD1 ASP   368      60.683  54.452  61.570
ATOM   5756  OD2 ASP   368      61.048  53.021  63.192
ATOM   5757  C   ASP   368      57.579  54.835  62.761
ATOM   5758  O   ASP   368      56.912  53.871  62.234
ATOM   5759  N   TYR   369      57.561  56.088  62.196
ATOM   5760  H   TYR   369      58.221  56.745  62.587
ATOM   5761  CA  TYR   369      56.618  56.516  61.136
ATOM   5762  HA  TYR   369      55.947  55.730  60.792
ATOM   5763  CB  TYR   369      55.766  57.529  61.891
ATOM   5764 2HB  TYR   369      56.268  58.495  61.854
ATOM   5765 3HB  TYR   369      54.882  57.695  61.275
ATOM   5766  CG  TYR   369      55.176  57.167  63.237
ATOM   5767  CD1 TYR   369      54.254  56.133  63.338
ATOM   5768  HD1 TYR   369      53.959  55.484  62.527
ATOM   5769  CE1 TYR   369      53.631  55.928  64.588
ATOM   5770  HE1 TYR   369      52.869  55.163  64.622
ATOM   5771  CZ  TYR   369      54.071  56.549  65.777
ATOM   5772  OH  TYR   369      53.521  56.232  66.973
ATOM   5773  HH  TYR   369      53.864  56.604  67.789
ATOM   5774  CE2 TYR   369      54.981  57.613  65.640
ATOM   5775  HE2 TYR   369      55.217  58.276  66.460
ATOM   5776  CD2 TYR   369      55.502  57.930  64.367
ATOM   5777  HD2 TYR   369      56.136  58.803  64.318
ATOM   5778  C   TYR   369      57.312  57.106  59.893
ATOM   5779  O   TYR   369      57.332  58.338  59.662
ATOM   5780  N   PRO   370      57.936  56.280  59.026
ATOM   5781  CD  PRO   370      58.037  54.874  59.202
ATOM   5782 2HD  PRO   370      57.042  54.471  59.391
ATOM   5783 3HD  PRO   370      58.740  54.785  60.030
ATOM   5784  CG  PRO   370      58.718  54.391  57.865
ATOM   5785 2HG  PRO   370      57.884  54.290  57.170
ATOM   5786 3HG  PRO   370      59.284  53.466  57.972
ATOM   5787  CB  PRO   370      59.574  55.566  57.488
ATOM   5788 2HB  PRO   370      59.935  55.482  56.463
ATOM   5789 3HB  PRO   370      60.423  55.566  58.171
ATOM   5790  CA  PRO   370      58.770  56.769  57.941
ATOM   5791  HA  PRO   370      59.518  57.450  58.347
ATOM   5792  C   PRO   370      57.986  57.341  56.778
ATOM   5793  O   PRO   370      57.116  56.667  56.237
ATOM   5794  N   SER   371      58.327  58.546  56.328
ATOM   5795  H   SER   371      59.138  58.983  56.741
ATOM   5796  CA  SER   371      57.920  59.070  54.976
ATOM   5797  HA  SER   371      56.842  59.212  55.055
ATOM   5798  CB  SER   371      58.552  60.447  54.881
ATOM   5799 2HB  SER   371      58.342  60.909  53.916
ATOM   5800 3HB  SER   371      58.083  61.099  55.617
ATOM   5801  OG  SER   371      59.932  60.423  55.174
ATOM   5802  HG  SER   371      60.439  60.154  54.405
ATOM   5803  C   SER   371      58.240  58.230  53.716
ATOM   5804  O   SER   371      59.187  57.413  53.676
ATOM   5805  N   PRO   372      57.609  58.451  52.534
ATOM   5806  CD  PRO   372      57.945  57.885  51.190
ATOM   5807 2HD  PRO   372      57.391  56.948  51.133
ATOM   5808 3HD  PRO   372      59.003  57.630  51.139
ATOM   5809  CG  PRO   372      57.568  58.839  50.106
ATOM   5810 2HG  PRO   372      57.269  58.325  49.192
ATOM   5811 3HG  PRO   372      58.326  59.612  49.977
ATOM   5812  CB  PRO   372      56.367  59.547  50.705
ATOM   5813 2HB  PRO   372      55.501  58.920  50.495
ATOM   5814 3HB  PRO   372      56.275  60.555  50.300
ATOM   5815  CA  PRO   372      56.620  59.519  52.224
ATOM   5816  HA  PRO   372      56.999  60.504  52.498
ATOM   5817  C   PRO   372      55.253  59.466  52.945
ATOM   5818  O   PRO   372      54.808  60.505  53.478
ATOM   5819  N   GLU   373      54.578  58.249  52.985
ATOM   5820  H   GLU   373      54.978  57.486  52.458
ATOM   5821  CA  GLU   373      53.231  58.058  53.521
ATOM   5822  HA  GLU   373      52.527  58.540  52.843
ATOM   5823  CB  GLU   373      52.935  56.528  53.499
ATOM   5824 2HB  GLU   373      52.014  56.359  54.056
ATOM   5825 3HB  GLU   373      52.691  56.146  52.507
ATOM   5826  CG  GLU   373      54.060  55.670  54.178
ATOM   5827 2HG  GLU   373      54.480  56.221  55.020
ATOM   5828 3HG  GLU   373      53.582  54.741  54.491
ATOM   5829  CD  GLU   373      55.148  55.217  53.243
ATOM   5830  OE1 GLU   373      55.157  55.681  52.056
ATOM   5831  OE2 GLU   373      55.854  54.299  53.676
ATOM   5832  C   GLU   373      52.963  58.650  54.947
ATOM   5833  O   GLU   373      51.928  59.374  55.130
ATOM   5834  N   TRP   374      53.792  58.306  55.951
ATOM   5835  H   TRP   374      54.473  57.596  55.723
ATOM   5836  CA  TRP   374      53.419  58.667  57.374
ATOM   5837  HA  TRP   374      52.415  58.269  57.521
ATOM   5838  CB  TRP   374      54.443  58.026  58.322
ATOM   5839 2HB  TRP   374      55.401  57.971  57.805
ATOM   5840 3HB  TRP   374      54.461  58.655  59.212
ATOM   5841  CG  TRP   374      54.045  56.666  58.788
ATOM   5842  CD1 TRP   374      54.591  55.508  58.286
ATOM   5843  HD1 TRP   374      55.443  55.437  57.626
ATOM   5844  NE1 TRP   374      53.940  54.505  58.963
ATOM   5845  HE1 TRP   374      54.265  53.550  58.907
ATOM   5846  CE2 TRP   374      52.733  54.944  59.551
ATOM   5847  CZ2 TRP   374      51.674  54.218  60.057
ATOM   5848  HZ2 TRP   374      51.746  53.143  60.134
ATOM   5849  CH2 TRP   374      50.589  54.939  60.611
ATOM   5850  HH2 TRP   374      49.736  54.420  61.022
ATOM   5851  CZ3 TRP   374      50.630  56.362  60.652
ATOM   5852  HZ3 TRP   374      49.805  56.835  61.164
ATOM   5853  CE3 TRP   374      51.753  57.013  60.128
ATOM   5854  HE3 TRP   374      51.789  58.091  60.192
ATOM   5855  CD2 TRP   374      52.811  56.328  59.530
ATOM   5856  C   TRP   374      53.295  60.204  57.716
ATOM   5857  O   TRP   374      52.589  60.566  58.672
ATOM   5858  N   ASP   375      53.998  61.076  56.935
ATOM   5859  H   ASP   375      54.536  60.744  56.148
ATOM   5860  CA  ASP   375      54.059  62.528  57.253
ATOM   5861  HA  ASP   375      54.517  62.577  58.241
ATOM   5862  CB  ASP   375      55.017  63.259  56.314
ATOM   5863 2HB  ASP   375      56.011  62.814  56.349
ATOM   5864 3HB  ASP   375      54.728  63.286  55.263
ATOM   5865  CG  ASP   375      55.161  64.706  56.830
ATOM   5866  OD1 ASP   375      54.451  65.617  56.308
ATOM   5867  OD2 ASP   375      56.076  64.956  57.624
ATOM   5868  C   ASP   375      52.709  63.239  57.397
ATOM   5869  O   ASP   375      52.371  63.755  58.471
ATOM   5870  N   THR   376      51.967  63.259  56.311
ATOM   5871  H   THR   376      52.439  62.793  55.550
ATOM   5872  CA  THR   376      50.659  63.962  56.219
ATOM   5873  HA  THR   376      50.823  65.021  56.421
ATOM   5874  CB  THR   376      50.143  63.876  54.764
ATOM   5875  HB  THR   376      49.954  62.844  54.466
ATOM   5876  CG2 THR   376      48.924  64.708  54.409
ATOM   5877 1HG2 THR   376      48.091  64.016  54.286
ATOM   5878 2HG2 THR   376      48.754  65.515  55.121
ATOM   5879 3HG2 THR   376      49.110  65.129  53.421
ATOM   5880  OG1 THR   376      51.153  64.305  53.896
ATOM   5881 1HG  THR   376      51.234  63.549  53.310
ATOM   5882  C   THR   376      49.526  63.488  57.163
ATOM   5883  O   THR   376      48.366  63.933  57.189
ATOM   5884  N   VAL   377      49.941  62.573  58.070
ATOM   5885  H   VAL   377      50.951  62.571  58.065
ATOM   5886  CA  VAL   377      49.034  61.835  59.030
ATOM   5887  HA  VAL   377      48.023  61.845  58.624
ATOM   5888  CB  VAL   377      49.465  60.309  59.213
ATOM   5889  HB  VAL   377      50.386  60.276  59.795
ATOM   5890  CG1 VAL   377      48.443  59.449  60.054
ATOM   5891 1HG1 VAL   377      47.448  59.491  59.611
ATOM   5892 2HG1 VAL   377      48.733  58.399  60.098
ATOM   5893 3HG1 VAL   377      48.471  59.790  61.089
ATOM   5894  CG2 VAL   377      49.635  59.676  57.851
ATOM   5895 1HG2 VAL   377      50.310  60.159  57.144
ATOM   5896 2HG2 VAL   377      49.887  58.626  57.997
ATOM   5897 3HG2 VAL   377      48.670  59.714  57.347
ATOM   5898  C   VAL   377      48.954  62.633  60.379
ATOM   5899  O   VAL   377      49.966  63.241  60.743
ATOM   5900  N   THR   378      47.753  62.841  60.851
ATOM   5901  H   THR   378      46.964  62.484  60.332
ATOM   5902  CA  THR   378      47.487  63.761  61.941
ATOM   5903  HA  THR   378      47.799  64.768  61.666
ATOM   5904  CB  THR   378      45.987  63.872  62.243
ATOM   5905  HB  THR   378      45.877  64.432  63.171
ATOM   5906  CG2 THR   378      45.185  64.658  61.244
ATOM   5907 1HG2 THR   378      45.437  64.331  60.236
ATOM   5908 2HG2 THR   378      44.148  64.590  61.571
ATOM   5909 3HG2 THR   378      45.437  65.718  61.282
ATOM   5910  OG1 THR   378      45.425  62.624  62.445
ATOM   5911 1HG  THR   378      45.126  62.326  61.583
ATOM   5912  C   THR   378      48.224  63.365  63.200
ATOM   5913  O   THR   378      48.477  62.201  63.525
ATOM   5914  N   PRO   379      48.586  64.361  64.002
ATOM   5915  CD  PRO   379      48.548  65.795  63.685
ATOM   5916 2HD  PRO   379      47.546  66.120  63.404
ATOM   5917 3HD  PRO   379      49.312  65.942  62.921
ATOM   5918  CG  PRO   379      49.062  66.587  64.899
ATOM   5919 2HG  PRO   379      48.259  67.085  65.442
ATOM   5920 3HG  PRO   379      49.750  67.372  64.585
ATOM   5921  CB  PRO   379      49.726  65.515  65.745
ATOM   5922 2HB  PRO   379      49.429  65.673  66.782
ATOM   5923 3HB  PRO   379      50.799  65.675  65.646
ATOM   5924  CA  PRO   379      49.274  64.134  65.243
ATOM   5925  HA  PRO   379      50.185  63.587  65.002
ATOM   5926  C   PRO   379      48.391  63.324  66.266
ATOM   5927  O   PRO   379      48.940  62.781  67.233
ATOM   5928  N   GLU   380      47.025  63.446  66.165
ATOM   5929  H   GLU   380      46.653  63.986  65.396
ATOM   5930  CA  GLU   380      46.131  62.600  66.925
ATOM   5931  HA  GLU   380      46.495  62.665  67.951
ATOM   5932  CB  GLU   380      44.685  63.183  66.819
ATOM   5933 2HB  GLU   380      44.451  63.486  65.799
ATOM   5934 3HB  GLU   380      44.060  62.416  67.275
ATOM   5935  CG  GLU   380      44.411  64.457  67.667
ATOM   5936 2HG  GLU   380      43.358  64.733  67.616
ATOM   5937 3HG  GLU   380      44.494  64.160  68.713
ATOM   5938  CD  GLU   380      45.372  65.606  67.395
ATOM   5939  OE1 GLU   380      45.431  66.217  66.330
ATOM   5940  OE2 GLU   380      46.166  65.881  68.292
ATOM   5941  C   GLU   380      46.224  61.146  66.520
ATOM   5942  O   GLU   380      46.542  60.336  67.385
ATOM   5943  N   ALA   381      46.069  60.834  65.194
ATOM   5944  H   ALA   381      45.813  61.539  64.517
ATOM   5945  CA  ALA   381      46.180  59.468  64.614
ATOM   5946  HA  ALA   381      45.260  58.939  64.865
ATOM   5947  CB  ALA   381      46.148  59.582  63.052
ATOM   5948 1HB  ALA   381      46.955  60.222  62.695
ATOM   5949 2HB  ALA   381      46.246  58.600  62.590
ATOM   5950 3HB  ALA   381      45.169  59.965  62.761
ATOM   5951  C   ALA   381      47.510  58.775  65.131
ATOM   5952  O   ALA   381      47.537  57.708  65.776
ATOM   5953  N   LYS   382      48.610  59.501  65.078
ATOM   5954  H   LYS   382      48.534  60.346  64.531
ATOM   5955  CA  LYS   382      49.890  59.140  65.724
ATOM   5956  HA  LYS   382      50.247  58.192  65.321
ATOM   5957  CB  LYS   382      50.860  60.281  65.267
ATOM   5958 2HB  LYS   382      50.452  61.278  65.428
ATOM   5959 3HB  LYS   382      51.817  60.199  65.783
ATOM   5960  CG  LYS   382      51.156  60.115  63.785
ATOM   5961 2HG  LYS   382      51.711  59.183  63.676
ATOM   5962 3HG  LYS   382      50.242  60.161  63.192
ATOM   5963  CD  LYS   382      51.929  61.331  63.260
ATOM   5964 2HD  LYS   382      51.365  62.262  63.315
ATOM   5965 3HD  LYS   382      52.904  61.412  63.740
ATOM   5966  CE  LYS   382      52.279  61.039  61.780
ATOM   5967 2HE  LYS   382      52.919  60.160  61.704
ATOM   5968 3HE  LYS   382      51.359  60.714  61.293
ATOM   5969  NZ  LYS   382      52.843  62.188  60.987
ATOM   5970 1HZ  LYS   382      53.810  62.371  61.213
ATOM   5971 2HZ  LYS   382      52.784  61.837  60.042
ATOM   5972 3HZ  LYS   382      52.305  63.041  60.935
ATOM   5973  C   LYS   382      49.868  58.980  67.251
ATOM   5974  O   LYS   382      50.471  58.014  67.767
ATOM   5975  N   SER   383      49.370  60.003  67.947
ATOM   5976  H   SER   383      48.795  60.696  67.490
ATOM   5977  CA  SER   383      49.257  59.808  69.390
ATOM   5978  HA  SER   383      50.246  59.532  69.756
ATOM   5979  CB  SER   383      48.867  61.111  70.115
ATOM   5980 2HB  SER   383      49.394  61.907  69.588
ATOM   5981 3HB  SER   383      47.781  61.203  70.079
ATOM   5982  OG  SER   383      49.363  61.141  71.442
ATOM   5983  HG  SER   383      50.276  61.436  71.404
ATOM   5984  C   SER   383      48.406  58.575  69.827
ATOM   5985  O   SER   383      48.815  57.913  70.805
ATOM   5986  N   LEU   384      47.294  58.252  69.119
ATOM   5987  H   LEU   384      47.067  58.848  68.336
ATOM   5988  CA  LEU   384      46.500  57.026  69.321
ATOM   5989  HA  LEU   384      46.347  56.942  70.397
ATOM   5990  CB  LEU   384      45.163  57.160  68.537
ATOM   5991 2HB  LEU   384      44.705  58.136  68.698
ATOM   5992 3HB  LEU   384      45.405  57.198  67.475
ATOM   5993  CG  LEU   384      44.095  56.057  68.776
ATOM   5994  HG  LEU   384      44.547  55.076  68.629
ATOM   5995  CD1 LEU   384      43.635  56.146  70.224
ATOM   5996 1HD1 LEU   384      43.525  57.200  70.481
ATOM   5997 2HD1 LEU   384      42.626  55.747  70.333
ATOM   5998 3HD1 LEU   384      44.260  55.585  70.918
ATOM   5999  CD2 LEU   384      42.905  56.200  67.876
ATOM   6000 1HD2 LEU   384      43.189  56.155  66.824
ATOM   6001 2HD2 LEU   384      42.223  55.353  67.950
ATOM   6002 3HD2 LEU   384      42.343  57.110  68.089
ATOM   6003  C   LEU   384      47.212  55.699  69.019
ATOM   6004  O   LEU   384      46.965  54.698  69.671
ATOM   6005  N   ILE   385      48.219  55.697  68.077
ATOM   6006  H   ILE   385      48.360  56.553  67.559
ATOM   6007  CA  ILE   385      49.172  54.527  67.879
ATOM   6008  HA  ILE   385      48.573  53.623  67.763
ATOM   6009  CB  ILE   385      49.958  54.709  66.555
ATOM   6010  HB  ILE   385      50.478  55.667  66.552
ATOM   6011  CG2 ILE   385      50.940  53.525  66.500
ATOM   6012 1HG2 ILE   385      50.516  52.626  66.949
ATOM   6013 2HG2 ILE   385      51.275  53.254  65.499
ATOM   6014 3HG2 ILE   385      51.812  53.804  67.092
ATOM   6015  CG1 ILE   385      49.022  54.657  65.291
ATOM   6016 2HG1 ILE   385      48.703  53.635  65.088
ATOM   6017 3HG1 ILE   385      48.152  55.269  65.528
ATOM   6018  CD1 ILE   385      49.580  55.104  63.915
ATOM   6019 1HD1 ILE   385      50.027  54.282  63.356
ATOM   6020 2HD1 ILE   385      48.739  55.509  63.352
ATOM   6021 3HD1 ILE   385      50.298  55.907  64.086
ATOM   6022  C   ILE   385      50.075  54.389  69.084
ATOM   6023  O   ILE   385      50.117  53.363  69.732
ATOM   6024  N   ASP   386      50.661  55.522  69.528
ATOM   6025  H   ASP   386      50.525  56.356  68.974
ATOM   6026  CA  ASP   386      51.611  55.580  70.640
ATOM   6027  HA  ASP   386      52.339  54.791  70.452
ATOM   6028  CB  ASP   386      52.262  56.970  70.853
ATOM   6029 2HB  ASP   386      51.725  57.666  70.209
ATOM   6030 3HB  ASP   386      52.166  57.264  71.898
ATOM   6031  CG  ASP   386      53.737  56.950  70.488
ATOM   6032  OD1 ASP   386      54.424  56.640  71.453
ATOM   6033  OD2 ASP   386      54.211  57.193  69.371
ATOM   6034  C   ASP   386      50.954  55.250  72.001
ATOM   6035  O   ASP   386      51.596  54.608  72.863
ATOM   6036  N   SER   387      49.678  55.579  72.243
ATOM   6037  H   SER   387      49.234  56.052  71.468
ATOM   6038  CA  SER   387      48.966  55.174  73.473
ATOM   6039  HA  SER   387      49.669  55.114  74.303
ATOM   6040  CB  SER   387      47.778  56.107  73.818
ATOM   6041 2HB  SER   387      47.154  55.533  74.502
ATOM   6042 3HB  SER   387      48.195  56.904  74.435
ATOM   6043  OG  SER   387      46.982  56.506  72.709
ATOM   6044  HG  SER   387      47.548  57.109  72.222
ATOM   6045  C   SER   387      48.536  53.706  73.383
ATOM   6046  O   SER   387      48.212  53.106  74.409
ATOM   6047  N   MET   388      48.581  53.099  72.185
ATOM   6048  H   MET   388      48.776  53.713  71.407
ATOM   6049  CA  MET   388      48.238  51.696  72.009
ATOM   6050  HA  MET   388      47.773  51.323  72.921
ATOM   6051  CB  MET   388      47.218  51.419  70.847
ATOM   6052 2HB  MET   388      47.489  51.973  69.949
ATOM   6053 3HB  MET   388      47.200  50.355  70.612
ATOM   6054  CG  MET   388      45.815  51.888  71.204
ATOM   6055 2HG  MET   388      45.382  51.260  71.983
ATOM   6056 3HG  MET   388      45.826  52.890  71.631
ATOM   6057  SD  MET   388      44.572  52.050  69.894
ATOM   6058  CE  MET   388      43.104  52.444  70.857
ATOM   6059 1HE  MET   388      42.208  52.652  70.273
ATOM   6060 2HE  MET   388      42.919  51.745  71.672
ATOM   6061 3HE  MET   388      43.390  53.379  71.338
ATOM   6062  C   MET   388      49.437  50.754  71.796
ATOM   6063  O   MET   388      49.258  49.550  72.017
ATOM   6064  N   LEU   389      50.572  51.297  71.444
ATOM   6065  H   LEU   389      50.485  52.274  71.202
ATOM   6066  CA  LEU   389      51.869  50.665  71.364
ATOM   6067  HA  LEU   389      51.724  49.590  71.472
ATOM   6068  CB  LEU   389      52.512  50.974  69.939
ATOM   6069 2HB  LEU   389      52.788  52.021  69.813
ATOM   6070 3HB  LEU   389      53.480  50.473  69.910
ATOM   6071  CG  LEU   389      51.731  50.496  68.712
ATOM   6072  HG  LEU   389      50.763  50.986  68.605
ATOM   6073  CD1 LEU   389      52.578  50.706  67.477
ATOM   6074 1HD1 LEU   389      53.481  50.096  67.504
ATOM   6075 2HD1 LEU   389      52.013  50.262  66.657
ATOM   6076 3HD1 LEU   389      52.961  51.707  67.282
ATOM   6077  CD2 LEU   389      51.527  49.016  68.810
ATOM   6078 1HD2 LEU   389      50.832  48.804  69.623
ATOM   6079 2HD2 LEU   389      51.119  48.628  67.877
ATOM   6080 3HD2 LEU   389      52.485  48.531  68.996
ATOM   6081  C   LEU   389      52.747  51.036  72.551
ATOM   6082  O   LEU   389      53.947  50.799  72.613
ATOM   6083  N   THR   390      52.154  51.662  73.587
ATOM   6084  H   THR   390      51.178  51.917  73.538
ATOM   6085  CA  THR   390      53.038  51.941  74.747
ATOM   6086  HA  THR   390      53.859  52.574  74.411
ATOM   6087  CB  THR   390      52.416  52.712  75.936
ATOM   6088  HB  THR   390      51.393  52.362  76.073
ATOM   6089  CG2 THR   390      53.086  52.709  77.298
ATOM   6090 1HG2 THR   390      54.138  52.990  77.263
ATOM   6091 2HG2 THR   390      52.550  53.405  77.944
ATOM   6092 3HG2 THR   390      52.954  51.694  77.671
ATOM   6093  OG1 THR   390      52.303  54.023  75.478
ATOM   6094 1HG  THR   390      51.977  54.108  74.579
ATOM   6095  C   THR   390      53.630  50.669  75.343
ATOM   6096  O   THR   390      52.983  49.620  75.637
ATOM   6097  N   VAL   391      54.955  50.691  75.588
ATOM   6098  H   VAL   391      55.433  51.580  75.554
ATOM   6099  CA  VAL   391      55.728  49.448  75.878
ATOM   6100  HA  VAL   391      55.361  48.720  75.155
ATOM   6101  CB  VAL   391      57.220  49.610  75.611
ATOM   6102  HB  VAL   391      57.287  49.844  74.548
ATOM   6103  CG1 VAL   391      57.839  50.813  76.271
ATOM   6104 1HG1 VAL   391      57.796  50.712  77.355
ATOM   6105 2HG1 VAL   391      58.859  50.770  75.889
ATOM   6106 3HG1 VAL   391      57.462  51.766  75.899
ATOM   6107  CG2 VAL   391      57.998  48.307  75.874
ATOM   6108 1HG2 VAL   391      57.559  47.443  75.375
ATOM   6109 2HG2 VAL   391      59.019  48.495  75.541
ATOM   6110 3HG2 VAL   391      58.072  48.117  76.945
ATOM   6111  C   VAL   391      55.460  48.775  77.241
ATOM   6112  O   VAL   391      55.572  47.558  77.439
ATOM   6113  N   ASN   392      54.990  49.594  78.227
ATOM   6114  H   ASN   392      54.968  50.551  77.905
ATOM   6115  CA  ASN   392      54.463  49.269  79.526
ATOM   6116  HA  ASN   392      55.121  48.573  80.047
ATOM   6117  CB  ASN   392      54.373  50.653  80.244
ATOM   6118 2HB  ASN   392      55.360  51.117  80.261
ATOM   6119 3HB  ASN   392      53.675  51.311  79.728
ATOM   6120  CG  ASN   392      53.860  50.543  81.667
ATOM   6121  OD1 ASN   392      52.657  50.295  81.908
ATOM   6122  ND2 ASN   392      54.659  50.767  82.701
ATOM   6123 1HD2 ASN   392      54.200  50.867  83.596
ATOM   6124 2HD2 ASN   392      55.633  51.002  82.577
ATOM   6125  C   ASN   392      53.066  48.642  79.359
ATOM   6126  O   ASN   392      52.225  49.123  78.616
ATOM   6127  N   PRO   393      52.659  47.646  80.175
ATOM   6128  CD  PRO   393      53.390  47.032  81.270
ATOM   6129 2HD  PRO   393      53.842  47.783  81.917
ATOM   6130 3HD  PRO   393      54.148  46.384  80.828
ATOM   6131  CG  PRO   393      52.421  46.112  82.082
ATOM   6132 2HG  PRO   393      51.951  46.747  82.831
ATOM   6133 3HG  PRO   393      52.970  45.240  82.437
ATOM   6134  CB  PRO   393      51.418  45.801  80.981
ATOM   6135 2HB  PRO   393      50.436  45.597  81.406
ATOM   6136 3HB  PRO   393      51.703  44.894  80.446
ATOM   6137  CA  PRO   393      51.441  46.910  79.957
ATOM   6138  HA  PRO   393      51.310  46.509  78.952
ATOM   6139  C   PRO   393      50.228  47.883  80.231
ATOM   6140  O   PRO   393      49.280  47.970  79.509
ATOM   6141  N   LYS   394      50.167  48.458  81.430
ATOM   6142  H   LYS   394      51.021  48.304  81.945
ATOM   6143  CA  LYS   394      48.934  48.957  82.019
ATOM   6144  HA  LYS   394      48.112  48.453  81.511
ATOM   6145  CB  LYS   394      48.889  48.670  83.552
ATOM   6146 2HB  LYS   394      49.728  49.180  84.026
ATOM   6147 3HB  LYS   394      48.031  49.077  84.087
ATOM   6148  CG  LYS   394      49.061  47.163  83.816
ATOM   6149 2HG  LYS   394      49.964  46.792  83.331
ATOM   6150 3HG  LYS   394      49.224  46.987  84.879
ATOM   6151  CD  LYS   394      47.834  46.403  83.250
ATOM   6152 2HD  LYS   394      47.692  46.567  82.182
ATOM   6153 3HD  LYS   394      48.122  45.361  83.392
ATOM   6154  CE  LYS   394      46.540  46.629  84.018
ATOM   6155 2HE  LYS   394      46.450  47.715  84.055
ATOM   6156 3HE  LYS   394      45.683  46.132  83.564
ATOM   6157  NZ  LYS   394      46.755  46.215  85.425
ATOM   6158 1HZ  LYS   394      45.926  46.387  85.976
ATOM   6159 2HZ  LYS   394      47.019  45.240  85.402
ATOM   6160 3HZ  LYS   394      47.492  46.783  85.817
ATOM   6161  C   LYS   394      48.721  50.477  81.698
ATOM   6162  O   LYS   394      47.634  51.007  81.913
ATOM   6163  N   LYS   395      49.785  51.156  81.321
ATOM   6164  H   LYS   395      50.684  50.709  81.428
ATOM   6165  CA  LYS   395      49.703  52.510  80.790
ATOM   6166  HA  LYS   395      49.028  53.119  81.391
ATOM   6167  CB  LYS   395      51.101  53.233  80.894
ATOM   6168 2HB  LYS   395      51.894  52.711  80.359
ATOM   6169 3HB  LYS   395      50.910  54.192  80.413
ATOM   6170  CG  LYS   395      51.580  53.492  82.274
ATOM   6171 2HG  LYS   395      51.705  52.559  82.825
ATOM   6172 3HG  LYS   395      52.587  53.904  82.212
ATOM   6173  CD  LYS   395      50.610  54.429  83.041
ATOM   6174 2HD  LYS   395      50.723  55.388  82.535
ATOM   6175 3HD  LYS   395      49.557  54.150  83.009
ATOM   6176  CE  LYS   395      50.979  54.497  84.534
ATOM   6177 2HE  LYS   395      52.046  54.706  84.608
ATOM   6178 3HE  LYS   395      50.428  55.386  84.841
ATOM   6179  NZ  LYS   395      50.626  53.289  85.300
ATOM   6180 1HZ  LYS   395      49.710  52.936  85.063
ATOM   6181 2HZ  LYS   395      51.314  52.571  85.123
ATOM   6182 3HZ  LYS   395      50.597  53.475  86.293
ATOM   6183  C   LYS   395      49.180  52.597  79.326
ATOM   6184  O   LYS   395      49.007  53.716  78.754
ATOM   6185  N   ARG   396      48.879  51.409  78.722
ATOM   6186  H   ARG   396      49.256  50.591  79.180
ATOM   6187  CA  ARG   396      48.216  51.272  77.423
ATOM   6188  HA  ARG   396      48.650  51.922  76.663
ATOM   6189  CB  ARG   396      48.469  49.911  76.851
ATOM   6190 2HB  ARG   396      48.126  49.171  77.574
ATOM   6191 3HB  ARG   396      47.735  49.818  76.050
ATOM   6192  CG  ARG   396      49.899  49.639  76.369
ATOM   6193 2HG  ARG   396      50.314  50.642  76.272
ATOM   6194 3HG  ARG   396      50.394  49.013  77.112
ATOM   6195  CD  ARG   396      49.897  48.885  75.033
ATOM   6196 2HD  ARG   396      49.151  49.357  74.393
ATOM   6197 3HD  ARG   396      50.855  49.146  74.584
ATOM   6198  NE  ARG   396      49.714  47.428  75.264
ATOM   6199  HE  ARG   396      48.810  47.044  75.029
ATOM   6200  CZ  ARG   396      50.471  46.534  75.866
ATOM   6201  NH1 ARG   396      51.678  46.869  76.239
ATOM   6202 1HH1 ARG   396      51.968  47.809  76.015
ATOM   6203 2HH1 ARG   396      52.365  46.319  76.734
ATOM   6204  NH2 ARG   396      50.068  45.375  76.225
ATOM   6205 1HH2 ARG   396      49.198  45.046  75.831
ATOM   6206 2HH2 ARG   396      50.560  44.767  76.864
ATOM   6207  C   ARG   396      46.721  51.628  77.529
ATOM   6208  O   ARG   396      46.085  51.239  78.508
ATOM   6209  N   ILE   397      46.175  52.311  76.559
ATOM   6210  H   ILE   397      46.694  52.644  75.759
ATOM   6211  CA  ILE   397      44.848  52.867  76.604
ATOM   6212  HA  ILE   397      44.736  53.327  77.585
ATOM   6213  CB  ILE   397      44.762  53.926  75.440
ATOM   6214  HB  ILE   397      45.597  54.610  75.595
ATOM   6215  CG2 ILE   397      44.942  53.522  73.985
ATOM   6216 1HG2 ILE   397      44.012  53.168  73.540
ATOM   6217 2HG2 ILE   397      45.212  54.364  73.347
ATOM   6218 3HG2 ILE   397      45.688  52.728  73.973
ATOM   6219  CG1 ILE   397      43.498  54.840  75.561
ATOM   6220 2HG1 ILE   397      42.537  54.331  75.496
ATOM   6221 3HG1 ILE   397      43.364  55.178  76.588
ATOM   6222  CD1 ILE   397      43.499  56.078  74.663
ATOM   6223 1HD1 ILE   397      43.344  55.739  73.639
ATOM   6224 2HD1 ILE   397      42.683  56.727  74.980
ATOM   6225 3HD1 ILE   397      44.418  56.663  74.711
ATOM   6226  C   ILE   397      43.765  51.824  76.430
ATOM   6227  O   ILE   397      43.603  51.216  75.396
ATOM   6228  N   THR   398      43.017  51.550  77.501
ATOM   6229  H   THR   398      43.161  51.972  78.407
ATOM   6230  CA  THR   398      41.938  50.504  77.357
ATOM   6231  HA  THR   398      42.405  49.571  77.039
ATOM   6232  CB  THR   398      41.183  50.144  78.672
ATOM   6233  HB  THR   398      40.324  49.546  78.365
ATOM   6234  CG2 THR   398      42.112  49.256  79.574
ATOM   6235 1HG2 THR   398      43.031  49.819  79.733
ATOM   6236 2HG2 THR   398      41.576  49.098  80.511
ATOM   6237 3HG2 THR   398      42.309  48.314  79.062
ATOM   6238  OG1 THR   398      40.735  51.304  79.350
ATOM   6239 1HG  THR   398      39.798  51.325  79.140
ATOM   6240  C   THR   398      40.938  50.928  76.235
ATOM   6241  O   THR   398      40.398  52.054  76.233
ATOM   6242  N   ALA   399      40.490  50.008  75.349
ATOM   6243  H   ALA   399      40.747  49.042  75.495
ATOM   6244  CA  ALA   399      39.683  50.425  74.196
ATOM   6245  HA  ALA   399      40.283  50.924  73.434
ATOM   6246  CB  ALA   399      39.161  49.096  73.656
ATOM   6247 1HB  ALA   399      38.755  48.556  74.511
ATOM   6248 2HB  ALA   399      38.391  49.289  72.909
ATOM   6249 3HB  ALA   399      39.950  48.485  73.217
ATOM   6250  C   ALA   399      38.453  51.323  74.439
ATOM   6251  O   ALA   399      38.100  52.247  73.675
ATOM   6252  N   ASP   400      37.676  51.028  75.444
ATOM   6253  H   ASP   400      37.883  50.264  76.072
ATOM   6254  CA  ASP   400      36.501  51.837  75.816
ATOM   6255  HA  ASP   400      35.741  51.616  75.068
ATOM   6256  CB  ASP   400      35.963  51.461  77.214
ATOM   6257 2HB  ASP   400      35.026  52.003  77.345
ATOM   6258 3HB  ASP   400      35.786  50.388  77.274
ATOM   6259  CG  ASP   400      36.859  51.666  78.454
ATOM   6260  OD1 ASP   400      37.979  51.009  78.565
ATOM   6261  OD2 ASP   400      36.326  52.370  79.338
ATOM   6262  C   ASP   400      36.699  53.364  75.760
ATOM   6263  O   ASP   400      35.780  54.036  75.275
ATOM   6264  N   GLN   401      37.782  53.873  76.331
ATOM   6265  H   GLN   401      38.428  53.143  76.594
ATOM   6266  CA  GLN   401      38.180  55.300  76.271
ATOM   6267  HA  GLN   401      37.276  55.906  76.326
ATOM   6268  CB  GLN   401      39.064  55.626  77.485
ATOM   6269 2HB  GLN   401      39.586  56.576  77.369
ATOM   6270 3HB  GLN   401      38.451  55.568  78.384
ATOM   6271  CG  GLN   401      40.269  54.689  77.714
ATOM   6272 2HG  GLN   401      39.962  53.669  77.945
ATOM   6273 3HG  GLN   401      40.930  54.681  76.847
ATOM   6274  CD  GLN   401      41.119  55.160  78.887
ATOM   6275  OE1 GLN   401      41.661  56.274  78.932
ATOM   6276  NE2 GLN   401      41.257  54.237  79.817
ATOM   6277 1HE2 GLN   401      41.691  54.547  80.674
ATOM   6278 2HE2 GLN   401      40.703  53.392  79.839
ATOM   6279  C   GLN   401      38.932  55.839  75.011
ATOM   6280  O   GLN   401      38.998  57.046  74.771
ATOM   6281  N   ALA   402      39.412  54.917  74.237
ATOM   6282  H   ALA   402      39.227  53.957  74.490
ATOM   6283  CA  ALA   402      39.885  55.279  72.925
ATOM   6284  HA  ALA   402      40.587  56.107  73.023
ATOM   6285  CB  ALA   402      40.630  54.016  72.437
ATOM   6286 1HB  ALA   402      40.012  53.192  72.080
ATOM   6287 2HB  ALA   402      41.361  54.319  71.688
ATOM   6288 3HB  ALA   402      41.252  53.712  73.280
ATOM   6289  C   ALA   402      38.721  55.648  72.040
ATOM   6290  O   ALA   402      38.833  56.544  71.195
ATOM   6291  N   LEU   403      37.536  54.994  72.144
ATOM   6292  H   LEU   403      37.627  54.206  72.770
ATOM   6293  CA  LEU   403      36.289  55.366  71.391
ATOM   6294  HA  LEU   403      36.463  55.409  70.316
ATOM   6295  CB  LEU   403      35.172  54.311  71.588
ATOM   6296 2HB  LEU   403      34.922  54.352  72.648
ATOM   6297 3HB  LEU   403      34.270  54.625  71.063
ATOM   6298  CG  LEU   403      35.463  52.826  71.238
ATOM   6299  HG  LEU   403      36.466  52.498  71.511
ATOM   6300  CD1 LEU   403      34.410  51.916  71.838
ATOM   6301 1HD1 LEU   403      33.418  52.300  71.597
ATOM   6302 2HD1 LEU   403      34.373  50.962  71.313
ATOM   6303 3HD1 LEU   403      34.530  51.826  72.918
ATOM   6304  CD2 LEU   403      35.326  52.613  69.738
ATOM   6305 1HD2 LEU   403      36.243  52.999  69.292
ATOM   6306 2HD2 LEU   403      35.298  51.549  69.502
ATOM   6307 3HD2 LEU   403      34.427  53.089  69.348
ATOM   6308  C   LEU   403      35.778  56.827  71.630
ATOM   6309  O   LEU   403      34.741  57.178  71.133
ATOM   6310  N   LYS   404      36.393  57.652  72.446
ATOM   6311  H   LYS   404      37.184  57.285  72.954
ATOM   6312  CA  LYS   404      35.925  59.012  72.824
ATOM   6313  HA  LYS   404      34.983  59.267  72.339
ATOM   6314  CB  LYS   404      35.650  59.077  74.327
ATOM   6315 2HB  LYS   404      36.600  58.874  74.820
ATOM   6316 3HB  LYS   404      35.368  60.097  74.590
ATOM   6317  CG  LYS   404      34.518  58.189  74.812
ATOM   6318 2HG  LYS   404      34.647  57.184  74.410
ATOM   6319 3HG  LYS   404      34.633  58.049  75.887
ATOM   6320  CD  LYS   404      33.109  58.672  74.310
ATOM   6321 2HD  LYS   404      32.855  59.601  74.820
ATOM   6322 3HD  LYS   404      33.109  58.972  73.262
ATOM   6323  CE  LYS   404      32.007  57.636  74.553
ATOM   6324 2HE  LYS   404      32.237  56.674  74.094
ATOM   6325 3HE  LYS   404      31.790  57.475  75.609
ATOM   6326  NZ  LYS   404      30.748  58.143  73.979
ATOM   6327 1HZ  LYS   404      30.733  57.955  72.987
ATOM   6328 2HZ  LYS   404      29.926  57.749  74.413
ATOM   6329 3HZ  LYS   404      30.713  59.135  74.165
ATOM   6330  C   LYS   404      36.938  60.162  72.467
ATOM   6331  O   LYS   404      36.678  61.325  72.700
ATOM   6332  N   VAL   405      38.059  59.768  71.832
ATOM   6333  H   VAL   405      38.145  58.784  71.619
ATOM   6334  CA  VAL   405      39.183  60.635  71.426
ATOM   6335  HA  VAL   405      39.352  61.397  72.187
ATOM   6336  CB  VAL   405      40.440  59.743  71.228
ATOM   6337  HB  VAL   405      40.213  58.891  70.587
ATOM   6338  CG1 VAL   405      41.704  60.383  70.609
ATOM   6339 1HG1 VAL   405      42.036  61.207  71.241
ATOM   6340 2HG1 VAL   405      42.515  59.655  70.583
ATOM   6341 3HG1 VAL   405      41.534  60.828  69.628
ATOM   6342  CG2 VAL   405      40.929  59.119  72.583
ATOM   6343 1HG2 VAL   405      40.291  58.315  72.951
ATOM   6344 2HG2 VAL   405      41.923  58.690  72.457
ATOM   6345 3HG2 VAL   405      40.967  59.903  73.339
ATOM   6346  C   VAL   405      38.740  61.290  70.140
ATOM   6347  O   VAL   405      38.299  60.634  69.191
ATOM   6348  N   PRO   406      38.995  62.587  69.983
ATOM   6349  CD  PRO   406      39.742  63.395  70.889
ATOM   6350 2HD  PRO   406      40.752  63.025  71.064
ATOM   6351 3HD  PRO   406      39.228  63.498  71.845
ATOM   6352  CG  PRO   406      39.819  64.803  70.250
ATOM   6353 2HG  PRO   406      40.828  65.206  70.343
ATOM   6354 3HG  PRO   406      39.121  65.473  70.751
ATOM   6355  CB  PRO   406      39.407  64.635  68.781
ATOM   6356 2HB  PRO   406      40.332  64.539  68.212
ATOM   6357 3HB  PRO   406      38.826  65.508  68.481
ATOM   6358  CA  PRO   406      38.583  63.390  68.832
ATOM   6359  HA  PRO   406      37.550  63.708  68.965
ATOM   6360  C   PRO   406      38.705  62.711  67.493
ATOM   6361  O   PRO   406      37.763  62.690  66.686
ATOM   6362  N   TRP   407      39.862  62.155  67.199
ATOM   6363  H   TRP   407      40.597  62.136  67.891
ATOM   6364  CA  TRP   407      40.075  61.384  65.989
ATOM   6365  HA  TRP   407      39.897  62.144  65.227
ATOM   6366  CB  TRP   407      41.546  60.888  65.898
ATOM   6367 2HB  TRP   407      42.219  61.688  66.206
ATOM   6368 3HB  TRP   407      41.670  60.077  66.616
ATOM   6369  CG  TRP   407      41.978  60.446  64.499
ATOM   6370  CD1 TRP   407      42.329  61.262  63.476
ATOM   6371  HD1 TRP   407      42.258  62.339  63.503
ATOM   6372  NE1 TRP   407      42.611  60.539  62.378
ATOM   6373  HE1 TRP   407      42.967  60.981  61.543
ATOM   6374  CE2 TRP   407      42.674  59.187  62.658
ATOM   6375  CZ2 TRP   407      42.965  58.104  61.881
ATOM   6376  HZ2 TRP   407      43.185  58.255  60.834
ATOM   6377  CH2 TRP   407      43.036  56.833  62.510
ATOM   6378  HH2 TRP   407      43.385  55.938  62.016
ATOM   6379  CZ3 TRP   407      42.719  56.675  63.861
ATOM   6380  HZ3 TRP   407      42.807  55.748  64.408
ATOM   6381  CE3 TRP   407      42.325  57.798  64.608
ATOM   6382  HE3 TRP   407      42.130  57.696  65.666
ATOM   6383  CD2 TRP   407      42.314  59.099  64.065
ATOM   6384  C   TRP   407      39.043  60.284  65.739
ATOM   6385  O   TRP   407      38.747  60.056  64.554
ATOM   6386  N   ILE   408      38.529  59.619  66.789
ATOM   6387  H   ILE   408      38.864  59.890  67.702
ATOM   6388  CA  ILE   408      37.616  58.435  66.745
ATOM   6389  HA  ILE   408      37.684  57.996  65.749
ATOM   6390  CB  ILE   408      38.019  57.349  67.763
ATOM   6391  HB  ILE   408      37.911  57.734  68.777
ATOM   6392  CG2 ILE   408      37.117  56.090  67.859
ATOM   6393 1HG2 ILE   408      36.929  55.722  66.851
ATOM   6394 2HG2 ILE   408      37.636  55.297  68.398
ATOM   6395 3HG2 ILE   408      36.131  56.350  68.247
ATOM   6396  CG1 ILE   408      39.469  56.831  67.584
ATOM   6397 2HG1 ILE   408      40.164  57.655  67.744
ATOM   6398 3HG1 ILE   408      39.679  56.184  68.436
ATOM   6399  CD1 ILE   408      39.754  55.998  66.328
ATOM   6400 1HD1 ILE   408      39.367  56.583  65.494
ATOM   6401 2HD1 ILE   408      40.827  55.839  66.223
ATOM   6402 3HD1 ILE   408      39.235  55.041  66.394
ATOM   6403  C   ILE   408      36.131  58.931  67.008
ATOM   6404  O   ILE   408      35.201  58.205  66.648
ATOM   6405  N   CYS   409      35.933  60.125  67.561
ATOM   6406  H   CYS   409      36.747  60.632  67.879
ATOM   6407  CA  CYS   409      34.683  60.689  68.087
ATOM   6408  HA  CYS   409      34.050  59.827  68.297
ATOM   6409  CB  CYS   409      35.074  61.293  69.462
ATOM   6410 2HB  CYS   409      35.256  60.450  70.128
ATOM   6411 3HB  CYS   409      36.057  61.758  69.397
ATOM   6412  SG  CYS   409      33.855  62.481  70.208
ATOM   6413  HG  CYS   409      33.124  61.501  70.746
ATOM   6414  C   CYS   409      34.055  61.734  67.177
ATOM   6415  O   CYS   409      32.837  61.746  67.064
ATOM   6416  N   ASN   410      34.842  62.547  66.497
ATOM   6417  H   ASN   410      35.804  62.488  66.797
ATOM   6418  CA  ASN   410      34.398  63.656  65.600
ATOM   6419  HA  ASN   410      33.364  63.478  65.304
ATOM   6420  CB  ASN   410      34.342  65.021  66.290
ATOM   6421 2HB  ASN   410      34.142  65.856  65.619
ATOM   6422 3HB  ASN   410      33.533  64.995  67.021
ATOM   6423  CG  ASN   410      35.591  65.327  67.094
ATOM   6424  OD1 ASN   410      36.477  65.983  66.627
ATOM   6425  ND2 ASN   410      35.584  65.106  68.364
ATOM   6426 1HD2 ASN   410      36.280  65.279  69.074
ATOM   6427 2HD2 ASN   410      34.669  64.829  68.690
ATOM   6428  C   ASN   410      35.264  63.722  64.294
ATOM   6429  O   ASN   410      35.084  64.623  63.475
ATOM   6430  N   ARG   411      36.185  62.731  64.096
ATOM   6431  H   ARG   411      36.380  62.226  64.949
ATOM   6432  CA  ARG   411      36.660  62.231  62.806
ATOM   6433  HA  ARG   411      37.620  61.786  63.069
ATOM   6434  CB  ARG   411      35.754  61.083  62.252
ATOM   6435 2HB  ARG   411      34.795  61.557  62.043
ATOM   6436 3HB  ARG   411      36.195  60.624  61.367
ATOM   6437  CG  ARG   411      35.484  59.992  63.372
ATOM   6438 2HG  ARG   411      36.413  59.564  63.749
ATOM   6439 3HG  ARG   411      34.980  60.458  64.219
ATOM   6440  CD  ARG   411      34.688  58.770  62.956
ATOM   6441 2HD  ARG   411      35.245  58.165  62.239
ATOM   6442 3HD  ARG   411      34.468  58.189  63.852
ATOM   6443  NE  ARG   411      33.330  59.232  62.506
ATOM   6444  HE  ARG   411      33.262  60.236  62.414
ATOM   6445  CZ  ARG   411      32.261  58.561  62.240
ATOM   6446  NH1 ARG   411      32.041  57.392  62.759
ATOM   6447 1HH1 ARG   411      32.581  57.136  63.573
ATOM   6448 2HH1 ARG   411      31.174  56.924  62.535
ATOM   6449  NH2 ARG   411      31.283  59.122  61.558
ATOM   6450 1HH2 ARG   411      31.118  60.094  61.338
ATOM   6451 2HH2 ARG   411      30.508  58.493  61.400
ATOM   6452  C   ARG   411      36.907  63.266  61.679
ATOM   6453  O   ARG   411      38.018  63.760  61.602
ATOM   6454  N   GLU   412      35.922  63.558  60.864
ATOM   6455  H   GLU   412      35.037  63.147  61.124
ATOM   6456  CA  GLU   412      36.087  64.388  59.657
ATOM   6457  HA  GLU   412      36.957  64.092  59.071
ATOM   6458  CB  GLU   412      34.891  64.310  58.671
ATOM   6459 2HB  GLU   412      35.184  64.901  57.804
ATOM   6460 3HB  GLU   412      34.808  63.264  58.378
ATOM   6461  CG  GLU   412      33.619  64.954  59.173
ATOM   6462 2HG  GLU   412      33.751  65.938  59.623
ATOM   6463 3HG  GLU   412      33.061  65.248  58.284
ATOM   6464  CD  GLU   412      32.708  64.116  59.948
ATOM   6465  OE1 GLU   412      31.450  64.047  59.736
ATOM   6466  OE2 GLU   412      33.146  63.399  60.826
ATOM   6467  C   GLU   412      36.422  65.848  60.007
ATOM   6468  O   GLU   412      37.135  66.532  59.228
ATOM   6469  N   ARG   413      36.158  66.316  61.204
ATOM   6470  H   ARG   413      35.700  65.658  61.818
ATOM   6471  CA  ARG   413      36.654  67.660  61.757
ATOM   6472  HA  ARG   413      36.390  68.484  61.094
ATOM   6473  CB  ARG   413      36.131  67.885  63.176
ATOM   6474 2HB  ARG   413      36.598  67.105  63.777
ATOM   6475 3HB  ARG   413      36.470  68.870  63.497
ATOM   6476  CG  ARG   413      34.639  67.850  63.322
ATOM   6477 2HG  ARG   413      34.187  66.900  63.035
ATOM   6478 3HG  ARG   413      34.497  67.858  64.403
ATOM   6479  CD  ARG   413      33.977  69.011  62.585
ATOM   6480 2HD  ARG   413      34.377  69.973  62.908
ATOM   6481 3HD  ARG   413      34.086  68.843  61.514
ATOM   6482  NE  ARG   413      32.534  68.909  62.994
ATOM   6483  HE  ARG   413      32.330  69.157  63.951
ATOM   6484  CZ  ARG   413      31.562  68.485  62.269
ATOM   6485  NH1 ARG   413      31.614  68.218  61.043
ATOM   6486 1HH1 ARG   413      32.509  68.416  60.620
ATOM   6487 2HH1 ARG   413      30.768  68.066  60.513
ATOM   6488  NH2 ARG   413      30.422  68.271  62.837
ATOM   6489 1HH2 ARG   413      30.486  68.513  63.815
ATOM   6490 2HH2 ARG   413      29.629  68.031  62.260
ATOM   6491  C   ARG   413      38.165  67.676  61.934
ATOM   6492  O   ARG   413      38.812  68.674  61.565
ATOM   6493  N   VAL   414      38.722  66.532  62.437
ATOM   6494  H   VAL   414      38.015  65.894  62.772
ATOM   6495  CA  VAL   414      40.137  66.146  62.757
ATOM   6496  HA  VAL   414      40.678  66.978  63.207
ATOM   6497  CB  VAL   414      40.286  64.999  63.805
ATOM   6498  HB  VAL   414      40.032  64.015  63.408
ATOM   6499  CG1 VAL   414      41.691  64.975  64.409
ATOM   6500 1HG1 VAL   414      41.824  65.951  64.877
ATOM   6501 2HG1 VAL   414      41.797  64.241  65.207
ATOM   6502 3HG1 VAL   414      42.513  64.830  63.708
ATOM   6503  CG2 VAL   414      39.274  65.209  64.933
ATOM   6504 1HG2 VAL   414      38.283  64.890  64.611
ATOM   6505 2HG2 VAL   414      39.547  64.674  65.843
ATOM   6506 3HG2 VAL   414      39.220  66.265  65.198
ATOM   6507  C   VAL   414      40.940  65.721  61.495
ATOM   6508  O   VAL   414      42.042  66.212  61.269
ATOM   6509  N   ALA   415      40.461  64.627  60.844
ATOM   6510  H   ALA   415      39.643  64.243  61.296
ATOM   6511  CA  ALA   415      41.150  63.694  59.898
ATOM   6512  HA  ALA   415      41.899  63.119  60.443
ATOM   6513  CB  ALA   415      40.162  62.664  59.363
ATOM   6514 1HB  ALA   415      39.253  63.131  58.983
ATOM   6515 2HB  ALA   415      40.632  62.110  58.550
ATOM   6516 3HB  ALA   415      39.863  61.972  60.150
ATOM   6517  C   ALA   415      41.913  64.367  58.791
ATOM   6518  O   ALA   415      41.352  65.288  58.139
ATOM   6519  N   SER   416      43.171  63.963  58.529
ATOM   6520  H   SER   416      43.572  63.314  59.191
ATOM   6521  CA  SER   416      43.876  64.338  57.302
ATOM   6522  HA  SER   416      43.832  65.427  57.272
ATOM   6523  CB  SER   416      45.332  63.875  57.233
ATOM   6524 2HB  SER   416      45.792  63.923  58.221
ATOM   6525 3HB  SER   416      45.477  62.832  56.951
ATOM   6526  OG  SER   416      46.016  64.847  56.399
ATOM   6527  HG  SER   416      46.956  64.658  56.448
ATOM   6528  C   SER   416      43.167  63.802  55.997
ATOM   6529  O   SER   416      42.389  62.878  56.081
ATOM   6530  N   ALA   417      43.650  64.388  54.887
ATOM   6531  H   ALA   417      44.325  65.100  55.126
ATOM   6532  CA  ALA   417      43.315  64.124  53.532
ATOM   6533  HA  ALA   417      42.624  63.281  53.541
ATOM   6534  CB  ALA   417      42.687  65.324  52.851
ATOM   6535 1HB  ALA   417      43.117  66.304  53.057
ATOM   6536 2HB  ALA   417      42.804  65.131  51.785
ATOM   6537 3HB  ALA   417      41.625  65.300  53.096
ATOM   6538  C   ALA   417      44.660  63.716  52.839
ATOM   6539  O   ALA   417      45.283  64.485  52.035
ATOM   6540  N   ILE   418      45.247  62.628  53.307
ATOM   6541  H   ILE   418      44.727  62.137  54.021
ATOM   6542  CA  ILE   418      46.474  62.072  52.757
ATOM   6543  HA  ILE   418      47.157  62.918  52.686
ATOM   6544  CB  ILE   418      47.067  61.018  53.779
ATOM   6545  HB  ILE   418      47.348  61.521  54.704
ATOM   6546  CG2 ILE   418      46.114  59.872  54.220
ATOM   6547 1HG2 ILE   418      45.867  59.205  53.394
ATOM   6548 2HG2 ILE   418      46.651  59.222  54.911
ATOM   6549 3HG2 ILE   418      45.201  60.238  54.689
ATOM   6550  CG1 ILE   418      48.422  60.605  53.223
ATOM   6551 2HG1 ILE   418      48.278  60.371  52.168
ATOM   6552 3HG1 ILE   418      49.033  61.508  53.194
ATOM   6553  CD1 ILE   418      49.102  59.385  53.869
ATOM   6554 1HD1 ILE   418      48.529  58.479  53.673
ATOM   6555 2HD1 ILE   418      50.050  59.156  53.383
ATOM   6556 3HD1 ILE   418      49.077  59.588  54.940
ATOM   6557  C   ILE   418      46.195  61.463  51.375
ATOM   6558  O   ILE   418      45.307  60.664  51.279
ATOM   6559  N   HID   419      47.048  61.737  50.402
ATOM   6560  H   HID   419      47.765  62.440  50.514
ATOM   6561  CA  HID   419      47.178  61.055  49.050
ATOM   6562  HA  HID   419      46.739  60.057  49.051
ATOM   6563  CB  HID   419      46.586  61.940  47.941
ATOM   6564 2HB  HID   419      47.052  62.921  48.028
ATOM   6565 3HB  HID   419      46.779  61.521  46.954
ATOM   6566  CG  HID   419      45.093  62.124  47.988
ATOM   6567  ND1 HID   419      44.174  61.218  48.464
ATOM   6568  HD1 HID   419      44.329  60.404  49.041
ATOM   6569  CE1 HID   419      42.976  61.667  48.215
ATOM   6570  HE1 HID   419      42.061  61.177  48.511
ATOM   6571  NE2 HID   419      43.079  62.903  47.667
ATOM   6572  CD2 HID   419      44.426  63.233  47.556
ATOM   6573  HD2 HID   419      44.934  64.135  47.247
ATOM   6574  C   HID   419      48.688  60.746  48.703
ATOM   6575  O   HID   419      49.594  61.398  49.224
ATOM   6576  N   ARG   420      48.971  59.685  47.966
ATOM   6577  H   ARG   420      48.117  59.161  47.836
ATOM   6578  CA  ARG   420      50.253  59.161  47.486
ATOM   6579  HA  ARG   420      50.862  59.266  48.383
ATOM   6580  CB  ARG   420      50.099  57.611  47.192
ATOM   6581 2HB  ARG   420      49.147  57.408  46.703
ATOM   6582 3HB  ARG   420      50.887  57.345  46.487
ATOM   6583  CG  ARG   420      50.266  56.679  48.461
ATOM   6584 2HG  ARG   420      51.288  56.652  48.839
ATOM   6585 3HG  ARG   420      49.588  56.992  49.255
ATOM   6586  CD  ARG   420      49.925  55.235  47.971
ATOM   6587 2HD  ARG   420      49.093  55.249  47.267
ATOM   6588 3HD  ARG   420      50.750  54.812  47.397
ATOM   6589  NE  ARG   420      49.546  54.260  48.983
ATOM   6590  HE  ARG   420      48.952  54.591  49.730
ATOM   6591  CZ  ARG   420      49.836  52.970  49.003
ATOM   6592  NH1 ARG   420      50.601  52.380  48.129
ATOM   6593 1HH1 ARG   420      51.084  52.908  47.417
ATOM   6594 2HH1 ARG   420      50.800  51.406  48.309
ATOM   6595  NH2 ARG   420      49.347  52.220  49.987
ATOM   6596 1HH2 ARG   420      48.865  52.720  50.719
ATOM   6597 2HH2 ARG   420      49.136  51.243  49.839
ATOM   6598  C   ARG   420      50.982  60.090  46.514
ATOM   6599  O   ARG   420      51.456  59.596  45.508
ATOM   6600  N   GLN   421      51.166  61.333  46.881
ATOM   6601  H   GLN   421      50.904  61.580  47.825
ATOM   6602  CA  GLN   421      51.719  62.358  46.027
ATOM   6603  HA  GLN   421      51.000  62.436  45.211
ATOM   6604  CB  GLN   421      51.747  63.769  46.713
ATOM   6605 2HB  GLN   421      52.073  64.573  46.053
ATOM   6606 3HB  GLN   421      50.723  63.876  47.070
ATOM   6607  CG  GLN   421      52.609  63.783  47.998
ATOM   6608 2HG  GLN   421      52.346  64.647  48.609
ATOM   6609 3HG  GLN   421      52.364  62.913  48.607
ATOM   6610  CD  GLN   421      54.083  63.870  47.561
ATOM   6611  OE1 GLN   421      54.904  63.177  48.146
ATOM   6612  NE2 GLN   421      54.404  64.552  46.502
ATOM   6613 1HE2 GLN   421      55.380  64.701  46.291
ATOM   6614 2HE2 GLN   421      53.718  65.201  46.144
ATOM   6615  C   GLN   421      53.035  62.019  45.344
ATOM   6616  O   GLN   421      53.021  62.354  44.151
ATOM   6617  N   ASP   422      53.981  61.200  45.849
ATOM   6618  H   ASP   422      53.717  60.781  46.730
ATOM   6619  CA  ASP   422      55.206  60.887  45.137
ATOM   6620  HA  ASP   422      55.715  61.809  44.854
ATOM   6621  CB  ASP   422      56.141  60.104  46.087
ATOM   6622 2HB  ASP   422      56.350  60.674  46.992
ATOM   6623 3HB  ASP   422      55.767  59.101  46.293
ATOM   6624  CG  ASP   422      57.471  59.762  45.392
ATOM   6625  OD1 ASP   422      58.221  60.723  45.209
ATOM   6626  OD2 ASP   422      57.789  58.634  45.097
ATOM   6627  C   ASP   422      54.888  60.030  43.920
ATOM   6628  O   ASP   422      55.590  60.204  42.916
ATOM   6629  N   THR   423      53.958  59.057  43.948
ATOM   6630  H   THR   423      53.477  59.002  44.834
ATOM   6631  CA  THR   423      53.816  58.021  42.978
ATOM   6632  HA  THR   423      54.835  57.690  42.779
ATOM   6633  CB  THR   423      53.043  56.828  43.512
ATOM   6634  HB  THR   423      53.453  56.712  44.515
ATOM   6635  CG2 THR   423      51.578  57.035  43.635
ATOM   6636 1HG2 THR   423      51.075  56.722  42.721
ATOM   6637 2HG2 THR   423      51.170  56.299  44.328
ATOM   6638 3HG2 THR   423      51.209  57.999  43.986
ATOM   6639  OG1 THR   423      53.438  55.620  42.850
ATOM   6640 1HG  THR   423      52.730  55.223  42.337
ATOM   6641  C   THR   423      53.237  58.531  41.695
ATOM   6642  O   THR   423      53.260  57.810  40.693
ATOM   6643  N   VAL   424      52.686  59.766  41.678
ATOM   6644  H   VAL   424      52.743  60.353  42.498
ATOM   6645  CA  VAL   424      52.408  60.529  40.365
ATOM   6646  HA  VAL   424      51.655  60.006  39.777
ATOM   6647  CB  VAL   424      51.666  61.823  40.671
ATOM   6648  HB  VAL   424      52.058  62.268  41.585
ATOM   6649  CG1 VAL   424      51.947  62.876  39.595
ATOM   6650 1HG1 VAL   424      51.667  62.527  38.601
ATOM   6651 2HG1 VAL   424      51.508  63.855  39.788
ATOM   6652 3HG1 VAL   424      52.996  63.173  39.589
ATOM   6653  CG2 VAL   424      50.194  61.711  40.761
ATOM   6654 1HG2 VAL   424      49.954  61.187  41.685
ATOM   6655 2HG2 VAL   424      49.725  62.690  40.856
ATOM   6656 3HG2 VAL   424      49.839  61.145  39.899
ATOM   6657  C   VAL   424      53.691  60.606  39.518
ATOM   6658  O   VAL   424      53.692  60.557  38.256
ATOM   6659  N   ASP   425      54.845  60.782  40.200
ATOM   6660  H   ASP   425      54.899  60.708  41.205
ATOM   6661  CA  ASP   425      56.096  60.980  39.497
ATOM   6662  HA  ASP   425      55.920  61.568  38.596
ATOM   6663  CB  ASP   425      57.145  61.803  40.266
ATOM   6664 2HB  ASP   425      57.561  61.219  41.086
ATOM   6665 3HB  ASP   425      57.875  61.933  39.467
ATOM   6666  CG  ASP   425      56.578  63.165  40.621
ATOM   6667  OD1 ASP   425      56.187  63.412  41.787
ATOM   6668  OD2 ASP   425      56.630  64.065  39.727
ATOM   6669  C   ASP   425      56.652  59.582  39.042
ATOM   6670  O   ASP   425      57.537  59.559  38.199
ATOM   6671  N   CYS   426      56.178  58.489  39.610
ATOM   6672  H   CYS   426      55.478  58.619  40.326
ATOM   6673  CA  CYS   426      56.462  57.110  39.137
ATOM   6674  HA  CYS   426      57.547  57.189  39.056
ATOM   6675  CB  CYS   426      56.160  55.936  40.147
ATOM   6676 2HB  CYS   426      55.082  55.900  40.300
ATOM   6677 3HB  CYS   426      56.318  54.913  39.806
ATOM   6678  SG  CYS   426      56.989  56.172  41.771
ATOM   6679  HG  CYS   426      57.158  57.493  41.667
ATOM   6680  C   CYS   426      55.797  56.919  37.788
ATOM   6681  O   CYS   426      56.456  56.660  36.810
ATOM   6682  N   LEU   427      54.530  57.313  37.635
ATOM   6683  H   LEU   427      54.068  57.461  38.520
ATOM   6684  CA  LEU   427      53.756  57.416  36.399
ATOM   6685  HA  LEU   427      53.781  56.450  35.894
ATOM   6686  CB  LEU   427      52.275  57.717  36.767
ATOM   6687 2HB  LEU   427      52.207  58.384  37.627
ATOM   6688 3HB  LEU   427      51.744  58.257  35.983
ATOM   6689  CG  LEU   427      51.298  56.569  37.124
ATOM   6690  HG  LEU   427      50.461  56.907  37.736
ATOM   6691  CD1 LEU   427      50.826  55.801  35.947
ATOM   6692 1HD1 LEU   427      49.990  55.162  36.231
ATOM   6693 2HD1 LEU   427      50.398  56.492  35.220
ATOM   6694 3HD1 LEU   427      51.593  55.226  35.429
ATOM   6695  CD2 LEU   427      51.767  55.427  38.035
ATOM   6696 1HD2 LEU   427      52.140  55.963  38.908
ATOM   6697 2HD2 LEU   427      51.108  54.601  38.304
ATOM   6698 3HD2 LEU   427      52.686  54.987  37.649
ATOM   6699  C   LEU   427      54.269  58.425  35.366
ATOM   6700  O   LEU   427      54.239  58.194  34.186
ATOM   6701  N   LYS   428      54.939  59.508  35.824
ATOM   6702  H   LYS   428      54.703  59.862  36.740
ATOM   6703  CA  LYS   428      55.801  60.312  34.963
ATOM   6704  HA  LYS   428      55.112  60.750  34.240
ATOM   6705  CB  LYS   428      56.453  61.481  35.656
ATOM   6706 2HB  LYS   428      57.098  61.246  36.503
ATOM   6707 3HB  LYS   428      56.954  61.955  34.811
ATOM   6708  CG  LYS   428      55.421  62.578  36.025
ATOM   6709 2HG  LYS   428      54.845  62.879  35.149
ATOM   6710 3HG  LYS   428      54.878  62.208  36.895
ATOM   6711  CD  LYS   428      56.254  63.811  36.526
ATOM   6712 2HD  LYS   428      56.892  63.544  37.369
ATOM   6713 3HD  LYS   428      56.964  64.011  35.723
ATOM   6714  CE  LYS   428      55.448  65.066  36.816
ATOM   6715 2HE  LYS   428      56.167  65.868  36.982
ATOM   6716 3HE  LYS   428      54.934  65.444  35.932
ATOM   6717  NZ  LYS   428      54.634  64.884  38.046
ATOM   6718 1HZ  LYS   428      55.194  64.473  38.780
ATOM   6719 2HZ  LYS   428      54.312  65.770  38.409
ATOM   6720 3HZ  LYS   428      53.816  64.340  37.813
ATOM   6721  C   LYS   428      56.862  59.593  34.219
ATOM   6722  O   LYS   428      57.258  60.066  33.186
ATOM   6723  N   LYS   429      57.417  58.475  34.689
ATOM   6724  H   LYS   429      57.021  58.131  35.552
ATOM   6725  CA  LYS   429      58.471  57.661  34.026
ATOM   6726  HA  LYS   429      58.731  58.080  33.053
ATOM   6727  CB  LYS   429      59.726  57.829  34.799
ATOM   6728 2HB  LYS   429      60.643  57.629  34.246
ATOM   6729 3HB  LYS   429      59.748  58.909  34.943
ATOM   6730  CG  LYS   429      59.796  57.009  36.076
ATOM   6731 2HG  LYS   429      58.867  57.301  36.565
ATOM   6732 3HG  LYS   429      59.858  55.933  35.914
ATOM   6733  CD  LYS   429      60.927  57.395  37.032
ATOM   6734 2HD  LYS   429      61.846  57.390  36.445
ATOM   6735 3HD  LYS   429      60.735  58.437  37.285
ATOM   6736  CE  LYS   429      60.936  56.555  38.364
ATOM   6737 2HE  LYS   429      60.022  56.721  38.934
ATOM   6738 3HE  LYS   429      61.227  55.528  38.144
ATOM   6739  NZ  LYS   429      61.953  57.090  39.265
ATOM   6740 1HZ  LYS   429      61.749  58.064  39.438
ATOM   6741 2HZ  LYS   429      61.955  56.633  40.166
ATOM   6742 3HZ  LYS   429      62.899  56.961  38.937
ATOM   6743  C   LYS   429      58.173  56.233  33.746
ATOM   6744  O   LYS   429      59.134  55.528  33.329
ATOM   6745  N   PHE   430      56.909  55.836  33.983
ATOM   6746  H   PHE   430      56.307  56.622  34.183
ATOM   6747  CA  PHE   430      56.179  54.585  33.766
ATOM   6748  HA  PHE   430      55.345  54.465  34.458
ATOM   6749  CB  PHE   430      55.691  54.600  32.318
ATOM   6750 2HB  PHE   430      55.087  55.490  32.146
ATOM   6751 3HB  PHE   430      56.464  54.542  31.552
ATOM   6752  CG  PHE   430      54.785  53.483  31.872
ATOM   6753  CD1 PHE   430      55.032  52.806  30.670
ATOM   6754  HD1 PHE   430      56.005  52.854  30.203
ATOM   6755  CE1 PHE   430      54.177  51.848  30.142
ATOM   6756  HE1 PHE   430      54.397  51.355  29.207
ATOM   6757  CZ  PHE   430      53.027  51.478  30.906
ATOM   6758  HZ  PHE   430      52.316  50.807  30.448
ATOM   6759  CE2 PHE   430      52.801  52.130  32.145
ATOM   6760  HE2 PHE   430      51.923  51.873  32.719
ATOM   6761  CD2 PHE   430      53.660  53.090  32.667
ATOM   6762  HD2 PHE   430      53.407  53.639  33.562
ATOM   6763  C   PHE   430      57.080  53.347  34.065
ATOM   6764  O   PHE   430      56.853  52.304  33.494
ATOM   6765  N   ASN   431      58.143  53.464  34.903
ATOM   6766  H   ASN   431      58.350  54.381  35.271
ATOM   6767  CA  ASN   431      59.271  52.530  35.081
ATOM   6768  HA  ASN   431      60.155  53.097  35.370
ATOM   6769  CB  ASN   431      58.863  51.561  36.193
ATOM   6770 2HB  ASN   431      58.021  50.976  35.824
ATOM   6771 3HB  ASN   431      59.683  50.881  36.426
ATOM   6772  CG  ASN   431      58.489  52.199  37.541
ATOM   6773  OD1 ASN   431      59.084  53.141  38.016
ATOM   6774  ND2 ASN   431      57.412  51.770  38.137
ATOM   6775 1HD2 ASN   431      57.250  51.971  39.114
ATOM   6776 2HD2 ASN   431      56.867  51.090  37.626
ATOM   6777  C   ASN   431      59.665  51.921  33.713
ATOM   6778  O   ASN   431      59.969  50.739  33.590
ATOM   6779  N   ALA   432      59.753  52.828  32.718
ATOM   6780  H   ALA   432      59.644  53.811  32.924
ATOM   6781  CA  ALA   432      60.238  52.564  31.356
ATOM   6782  HA  ALA   432      59.581  51.829  30.891
ATOM   6783  CB  ALA   432      60.355  53.859  30.561
ATOM   6784 1HB  ALA   432      60.896  54.536  31.223
ATOM   6785 2HB  ALA   432      60.986  53.638  29.701
ATOM   6786 3HB  ALA   432      59.407  54.212  30.156
ATOM   6787  C   ALA   432      61.555  51.854  31.288
ATOM   6788  O   ALA   432      61.647  50.736  30.726
ATOM   6789  N   ARG   433      62.554  52.299  32.047
ATOM   6790  H   ARG   433      62.342  53.201  32.450
ATOM   6791  CA  ARG   433      63.850  51.695  32.300
ATOM   6792  HA  ARG   433      64.449  51.898  31.412
ATOM   6793  CB  ARG   433      64.478  52.331  33.529
ATOM   6794 2HB  ARG   433      63.709  52.547  34.270
ATOM   6795 3HB  ARG   433      65.263  51.710  33.961
ATOM   6796  CG  ARG   433      65.098  53.655  32.963
ATOM   6797 2HG  ARG   433      65.773  53.442  32.134
ATOM   6798 3HG  ARG   433      64.302  54.346  32.684
ATOM   6799  CD  ARG   433      65.843  54.126  34.198
ATOM   6800 2HD  ARG   433      65.221  54.187  35.090
ATOM   6801 3HD  ARG   433      66.703  53.512  34.466
ATOM   6802  NE  ARG   433      66.325  55.490  34.027
ATOM   6803  HE  ARG   433      65.696  56.204  34.368
ATOM   6804  CZ  ARG   433      67.333  55.998  33.264
ATOM   6805  NH1 ARG   433      68.295  55.277  32.808
ATOM   6806 1HH1 ARG   433      68.270  54.276  32.941
ATOM   6807 2HH1 ARG   433      69.057  55.711  32.307
ATOM   6808  NH2 ARG   433      67.432  57.256  33.013
ATOM   6809 1HH2 ARG   433      66.610  57.793  33.249
ATOM   6810 2HH2 ARG   433      68.229  57.636  32.521
ATOM   6811  C   ARG   433      63.862  50.190  32.500
ATOM   6812  O   ARG   433      64.755  49.493  32.115
ATOM   6813  N   ARG   434      62.764  49.676  33.185
ATOM   6814  H   ARG   434      61.980  50.259  33.443
ATOM   6815  CA  ARG   434      62.376  48.331  33.477
ATOM   6816  HA  ARG   434      63.285  47.735  33.398
ATOM   6817  CB  ARG   434      61.692  48.390  34.922
ATOM   6818 2HB  ARG   434      61.983  49.273  35.491
ATOM   6819 3HB  ARG   434      60.605  48.362  34.843
ATOM   6820  CG  ARG   434      62.143  47.122  35.681
ATOM   6821 2HG  ARG   434      61.619  47.232  36.631
ATOM   6822 3HG  ARG   434      61.791  46.229  35.164
ATOM   6823  CD  ARG   434      63.611  46.847  35.946
ATOM   6824 2HD  ARG   434      63.629  46.086  36.727
ATOM   6825 3HD  ARG   434      64.034  46.341  35.078
ATOM   6826  NE  ARG   434      64.329  48.093  36.409
ATOM   6827  HE  ARG   434      63.854  48.750  37.011
ATOM   6828  CZ  ARG   434      65.497  48.609  35.934
ATOM   6829  NH1 ARG   434      66.114  48.044  34.982
ATOM   6830 1HH1 ARG   434      65.818  47.317  34.345
ATOM   6831 2HH1 ARG   434      66.859  48.623  34.623
ATOM   6832  NH2 ARG   434      66.073  49.714  36.338
ATOM   6833 1HH2 ARG   434      65.396  50.235  36.877
ATOM   6834 2HH2 ARG   434      66.895  50.001  35.826
ATOM   6835  C   ARG   434      61.444  47.708  32.485
ATOM   6836  O   ARG   434      61.675  46.598  32.083
ATOM   6837  N   LYS   435      60.362  48.428  32.108
ATOM   6838  H   LYS   435      60.258  49.342  32.525
ATOM   6839  CA  LYS   435      59.140  47.862  31.521
ATOM   6840  HA  LYS   435      58.943  46.952  32.088
ATOM   6841  CB  LYS   435      58.018  48.836  31.733
ATOM   6842 2HB  LYS   435      57.872  49.146  32.768
ATOM   6843 3HB  LYS   435      58.296  49.727  31.170
ATOM   6844  CG  LYS   435      56.734  48.279  31.115
ATOM   6845 2HG  LYS   435      56.884  48.387  30.041
ATOM   6846 3HG  LYS   435      56.552  47.246  31.412
ATOM   6847  CD  LYS   435      55.505  49.121  31.538
ATOM   6848 2HD  LYS   435      55.821  50.165  31.533
ATOM   6849 3HD  LYS   435      54.632  48.904  30.923
ATOM   6850  CE  LYS   435      55.060  48.716  32.989
ATOM   6851 2HE  LYS   435      54.644  47.710  32.927
ATOM   6852 3HE  LYS   435      55.927  48.591  33.638
ATOM   6853  NZ  LYS   435      54.117  49.652  33.579
ATOM   6854 1HZ  LYS   435      54.457  50.588  33.409
ATOM   6855 2HZ  LYS   435      53.155  49.445  33.354
ATOM   6856 3HZ  LYS   435      54.191  49.641  34.586
ATOM   6857  C   LYS   435      59.401  47.454  30.005
ATOM   6858  O   LYS   435      59.037  46.379  29.591
ATOM   6859  N   LEU   436      60.228  48.227  29.291
ATOM   6860  H   LEU   436      60.642  48.980  29.821
ATOM   6861  CA  LEU   436      60.979  47.881  28.132
ATOM   6862  HA  LEU   436      60.323  47.956  27.264
ATOM   6863  CB  LEU   436      62.200  48.833  27.975
ATOM   6864 2HB  LEU   436      62.625  49.175  28.919
ATOM   6865 3HB  LEU   436      62.915  48.261  27.384
ATOM   6866  CG  LEU   436      61.994  50.048  27.071
ATOM   6867  HG  LEU   436      61.689  49.698  26.085
ATOM   6868  CD1 LEU   436      60.994  51.045  27.491
ATOM   6869 1HD1 LEU   436      61.409  51.589  28.339
ATOM   6870 2HD1 LEU   436      60.828  51.606  26.571
ATOM   6871 3HD1 LEU   436      60.046  50.602  27.797
ATOM   6872  CD2 LEU   436      63.338  50.801  26.965
ATOM   6873 1HD2 LEU   436      64.111  50.120  26.610
ATOM   6874 2HD2 LEU   436      63.272  51.580  26.206
ATOM   6875 3HD2 LEU   436      63.620  51.244  27.920
ATOM   6876  C   LEU   436      61.522  46.444  28.086
ATOM   6877  O   LEU   436      61.283  45.724  27.114
ATOM   6878  N   LYS   437      62.117  45.924  29.170
ATOM   6879  H   LYS   437      62.237  46.618  29.894
ATOM   6880  CA  LYS   437      62.527  44.506  29.192
ATOM   6881  HA  LYS   437      63.192  44.415  28.333
ATOM   6882  CB  LYS   437      63.280  44.199  30.479
ATOM   6883 2HB  LYS   437      63.438  45.151  30.985
ATOM   6884 3HB  LYS   437      62.702  43.596  31.179
ATOM   6885  CG  LYS   437      64.620  43.466  30.245
ATOM   6886 2HG  LYS   437      65.323  44.208  29.868
ATOM   6887 3HG  LYS   437      64.974  43.135  31.221
ATOM   6888  CD  LYS   437      64.560  42.198  29.393
ATOM   6889 2HD  LYS   437      63.704  41.618  29.736
ATOM   6890 3HD  LYS   437      64.423  42.439  28.338
ATOM   6891  CE  LYS   437      65.816  41.280  29.584
ATOM   6892 2HE  LYS   437      65.918  41.108  30.656
ATOM   6893 3HE  LYS   437      65.553  40.335  29.110
ATOM   6894  NZ  LYS   437      66.985  41.928  28.951
ATOM   6895 1HZ  LYS   437      67.036  42.919  29.137
ATOM   6896 2HZ  LYS   437      67.821  41.506  29.329
ATOM   6897 3HZ  LYS   437      66.964  41.779  27.952
ATOM   6898  C   LYS   437      61.424  43.422  29.084
ATOM   6899  O   LYS   437      61.743  42.397  28.472
ATOM   6900  N   GLY   438      60.233  43.639  29.581
ATOM   6901  H   GLY   438      60.089  44.538  30.019
ATOM   6902  CA  GLY   438      59.011  42.936  29.300
ATOM   6903 2HA  GLY   438      58.992  41.950  29.764
ATOM   6904 3HA  GLY   438      58.174  43.484  29.733
ATOM   6905  C   GLY   438      58.750  42.752  27.801
ATOM   6906  O   GLY   438      58.685  41.657  27.231
ATOM   6907  N   ALA   439      58.659  43.934  27.135
ATOM   6908  H   ALA   439      58.914  44.815  27.558
ATOM   6909  CA  ALA   439      58.545  44.021  25.690
ATOM   6910  HA  ALA   439      57.606  43.490  25.532
ATOM   6911  CB  ALA   439      58.388  45.448  25.336
ATOM   6912 1HB  ALA   439      59.261  46.039  25.614
ATOM   6913 2HB  ALA   439      58.238  45.681  24.281
ATOM   6914 3HB  ALA   439      57.537  45.782  25.930
ATOM   6915  C   ALA   439      59.618  43.321  24.925
ATOM   6916  O   ALA   439      59.326  42.406  24.160
ATOM   6917  N   ILE   440      60.902  43.688  25.182
ATOM   6918  H   ILE   440      61.008  44.539  25.715
ATOM   6919  CA  ILE   440      62.114  42.987  24.736
ATOM   6920  HA  ILE   440      62.386  43.351  23.745
ATOM   6921  CB  ILE   440      63.364  43.509  25.481
ATOM   6922  HB  ILE   440      63.183  43.503  26.556
ATOM   6923  CG2 ILE   440      64.676  42.741  25.128
ATOM   6924 1HG2 ILE   440      64.760  42.704  24.042
ATOM   6925 2HG2 ILE   440      65.518  43.298  25.541
ATOM   6926 3HG2 ILE   440      64.588  41.764  25.603
ATOM   6927  CG1 ILE   440      63.562  45.026  25.041
ATOM   6928 2HG1 ILE   440      64.065  45.029  24.074
ATOM   6929 3HG1 ILE   440      62.603  45.518  24.883
ATOM   6930  CD1 ILE   440      64.377  45.972  25.966
ATOM   6931 1HD1 ILE   440      64.266  46.975  25.556
ATOM   6932 2HD1 ILE   440      64.093  45.928  27.017
ATOM   6933 3HD1 ILE   440      65.413  45.657  25.836
ATOM   6934  C   ILE   440      61.980  41.488  24.663
ATOM   6935  O   ILE   440      61.868  40.840  23.627
ATOM   6936  N   LEU   441      61.823  40.938  25.848
ATOM   6937  H   LEU   441      61.782  41.479  26.700
ATOM   6938  CA  LEU   441      61.726  39.449  25.956
ATOM   6939  HA  LEU   441      62.633  39.025  25.526
ATOM   6940  CB  LEU   441      61.527  39.111  27.446
ATOM   6941 2HB  LEU   441      60.790  39.754  27.928
ATOM   6942 3HB  LEU   441      61.104  38.111  27.535
ATOM   6943  CG  LEU   441      62.902  39.147  28.163
ATOM   6944  HG  LEU   441      63.436  40.059  27.895
ATOM   6945  CD1 LEU   441      62.568  38.990  29.643
ATOM   6946 1HD1 LEU   441      62.090  38.028  29.830
ATOM   6947 2HD1 LEU   441      63.495  38.998  30.216
ATOM   6948 3HD1 LEU   441      61.941  39.810  29.994
ATOM   6949  CD2 LEU   441      63.793  38.011  27.707
ATOM   6950 1HD2 LEU   441      64.246  38.281  26.753
ATOM   6951 2HD2 LEU   441      64.525  37.763  28.476
ATOM   6952 3HD2 LEU   441      63.200  37.107  27.566
ATOM   6953  C   LEU   441      60.482  38.883  25.247
ATOM   6954  O   LEU   441      60.439  37.785  24.682
ATOM   6955  N   THR   442      59.386  39.648  25.313
ATOM   6956  H   THR   442      59.310  40.430  25.949
ATOM   6957  CA  THR   442      58.177  39.149  24.718
ATOM   6958  HA  THR   442      58.062  38.141  25.116
ATOM   6959  CB  THR   442      56.962  39.899  25.103
ATOM   6960  HB  THR   442      57.024  40.932  24.761
ATOM   6961  CG2 THR   442      55.702  39.204  24.671
ATOM   6962 1HG2 THR   442      55.595  38.161  24.970
ATOM   6963 2HG2 THR   442      54.805  39.759  24.947
ATOM   6964 3HG2 THR   442      55.623  39.101  23.589
ATOM   6965  OG1 THR   442      56.803  39.883  26.477
ATOM   6966 1HG  THR   442      57.506  40.431  26.833
ATOM   6967  C   THR   442      58.362  39.074  23.242
ATOM   6968  O   THR   442      57.925  38.072  22.631
ATOM   6969  N   THR   443      59.027  40.058  22.619
ATOM   6970  H   THR   443      59.275  40.896  23.126
ATOM   6971  CA  THR   443      59.180  40.063  21.108
ATOM   6972  HA  THR   443      58.244  39.728  20.660
ATOM   6973  CB  THR   443      59.529  41.425  20.554
ATOM   6974  HB  THR   443      59.850  41.429  19.513
ATOM   6975  CG2 THR   443      58.262  42.195  20.590
ATOM   6976 1HG2 THR   443      57.875  42.330  21.600
ATOM   6977 2HG2 THR   443      58.384  43.155  20.088
ATOM   6978 3HG2 THR   443      57.389  41.693  20.172
ATOM   6979  OG1 THR   443      60.510  42.040  21.305
ATOM   6980 1HG  THR   443      60.316  42.090  22.243
ATOM   6981  C   THR   443      60.314  39.092  20.707
ATOM   6982  O   THR   443      60.129  38.370  19.774
ATOM   6983  N   MET   444      61.371  38.865  21.480
ATOM   6984  H   MET   444      61.565  39.515  22.228
ATOM   6985  CA  MET   444      62.384  37.798  21.426
ATOM   6986  HA  MET   444      62.734  37.940  20.404
ATOM   6987  CB  MET   444      63.504  38.027  22.443
ATOM   6988 2HB  MET   444      63.667  39.104  22.469
ATOM   6989 3HB  MET   444      63.044  37.715  23.381
ATOM   6990  CG  MET   444      64.823  37.278  22.244
ATOM   6991 2HG  MET   444      64.678  36.208  22.090
ATOM   6992 3HG  MET   444      65.324  37.712  21.379
ATOM   6993  SD  MET   444      65.819  37.553  23.703
ATOM   6994  CE  MET   444      67.553  37.322  23.141
ATOM   6995 1HE  MET   444      68.067  38.260  22.930
ATOM   6996 2HE  MET   444      68.110  36.899  23.976
ATOM   6997 3HE  MET   444      67.607  36.568  22.356
ATOM   6998  C   MET   444      61.921  36.354  21.523
ATOM   6999  O   MET   444      62.038  35.683  20.511
ATOM   7000  N   ILE   445      61.424  35.883  22.666
ATOM   7001  H   ILE   445      61.249  36.640  23.312
ATOM   7002  CA  ILE   445      60.801  34.541  22.829
ATOM   7003  HA  ILE   445      61.562  33.776  22.672
ATOM   7004  CB  ILE   445      60.294  34.484  24.275
ATOM   7005  HB  ILE   445      59.670  35.343  24.521
ATOM   7006  CG2 ILE   445      59.440  33.189  24.448
ATOM   7007 1HG2 ILE   445      59.976  32.332  24.042
ATOM   7008 2HG2 ILE   445      59.250  32.932  25.490
ATOM   7009 3HG2 ILE   445      58.471  33.416  24.001
ATOM   7010  CG1 ILE   445      61.525  34.432  25.207
ATOM   7011 2HG1 ILE   445      61.970  33.439  25.148
ATOM   7012 3HG1 ILE   445      62.308  35.112  24.872
ATOM   7013  CD1 ILE   445      61.206  34.747  26.636
ATOM   7014 1HD1 ILE   445      60.606  33.901  26.970
ATOM   7015 2HD1 ILE   445      62.106  34.785  27.250
ATOM   7016 3HD1 ILE   445      60.518  35.575  26.810
ATOM   7017  C   ILE   445      59.764  34.282  21.716
ATOM   7018  O   ILE   445      59.722  33.202  21.175
ATOM   7019  N   ALA   446      59.000  35.322  21.293
ATOM   7020  H   ALA   446      59.058  36.260  21.664
ATOM   7021  CA  ALA   446      58.061  35.136  20.143
ATOM   7022  HA  ALA   446      57.458  34.238  20.282
ATOM   7023  CB  ALA   446      57.186  36.327  19.867
ATOM   7024 1HB  ALA   446      57.792  37.217  19.696
ATOM   7025 2HB  ALA   446      56.579  36.051  19.004
ATOM   7026 3HB  ALA   446      56.636  36.376  20.807
ATOM   7027  C   ALA   446      58.859  34.872  18.892
ATOM   7028  O   ALA   446      58.661  33.854  18.234
ATOM   7029  N   THR   447      59.607  35.845  18.449
ATOM   7030  H   THR   447      59.645  36.753  18.890
ATOM   7031  CA  THR   447      60.210  35.683  17.164
ATOM   7032  HA  THR   447      59.570  35.321  16.359
ATOM   7033  CB  THR   447      60.996  36.882  16.696
ATOM   7034  HB  THR   447      61.578  36.615  15.814
ATOM   7035  CG2 THR   447      60.097  38.031  16.470
ATOM   7036 1HG2 THR   447      59.520  38.273  17.363
ATOM   7037 2HG2 THR   447      60.747  38.860  16.189
ATOM   7038 3HG2 THR   447      59.335  37.823  15.719
ATOM   7039  OG1 THR   447      61.900  37.220  17.751
ATOM   7040 1HG  THR   447      61.405  37.691  18.425
ATOM   7041  C   THR   447      61.198  34.416  17.217
ATOM   7042  O   THR   447      61.250  33.766  16.179
ATOM   7043  N   ARG   448      61.800  33.947  18.289
ATOM   7044  H   ARG   448      61.582  34.372  19.179
ATOM   7045  CA  ARG   448      62.649  32.717  18.275
ATOM   7046  HA  ARG   448      63.403  32.859  17.500
ATOM   7047  CB  ARG   448      63.360  32.606  19.697
ATOM   7048 2HB  ARG   448      64.363  32.263  19.446
ATOM   7049 3HB  ARG   448      63.448  33.494  20.323
ATOM   7050  CG  ARG   448      62.707  31.493  20.510
ATOM   7051 2HG  ARG   448      61.706  31.786  20.827
ATOM   7052 3HG  ARG   448      62.737  30.672  19.794
ATOM   7053  CD  ARG   448      63.384  31.164  21.831
ATOM   7054 2HD  ARG   448      64.462  31.039  21.729
ATOM   7055 3HD  ARG   448      63.222  32.083  22.395
ATOM   7056  NE  ARG   448      62.715  30.070  22.506
ATOM   7057  HE  ARG   448      61.816  29.845  22.104
ATOM   7058  CZ  ARG   448      62.727  29.692  23.831
ATOM   7059  NH1 ARG   448      63.792  30.085  24.493
ATOM   7060 1HH1 ARG   448      64.579  30.543  24.056
ATOM   7061 2HH1 ARG   448      63.848  29.696  25.424
ATOM   7062  NH2 ARG   448      61.939  28.905  24.480
ATOM   7063 1HH2 ARG   448      61.314  28.296  23.971
ATOM   7064 2HH2 ARG   448      62.322  28.580  25.356
ATOM   7065  C   ARG   448      61.679  31.557  17.829
ATOM   7066  O   ARG   448      62.002  30.790  16.906
ATOM   7067  N   ASN   449      60.528  31.500  18.493
ATOM   7068  H   ASN   449      60.477  32.198  19.222
ATOM   7069  CA  ASN   449      59.504  30.468  18.443
ATOM   7070  HA  ASN   449      59.981  29.494  18.548
ATOM   7071  CB  ASN   449      58.600  30.550  19.720
ATOM   7072 2HB  ASN   449      58.286  31.579  19.898
ATOM   7073 3HB  ASN   449      57.692  30.005  19.464
ATOM   7074  CG  ASN   449      59.179  30.060  21.009
ATOM   7075  OD1 ASN   449      60.270  29.582  21.130
ATOM   7076  ND2 ASN   449      58.471  30.119  22.103
ATOM   7077 1HD2 ASN   449      58.718  29.566  22.911
ATOM   7078 2HD2 ASN   449      57.535  30.483  21.992
ATOM   7079  C   ASN   449      58.627  30.444  17.167
ATOM   7080  O   ASN   449      58.046  29.389  16.990
ATOM   7081  N   LEU   450      58.386  31.593  16.459
ATOM   7082  H   LEU   450      58.902  32.331  16.916
ATOM   7083  CA  LEU   450      57.519  31.714  15.228
ATOM   7084  HA  LEU   450      56.597  31.173  15.443
ATOM   7085  CB  LEU   450      57.167  33.166  14.974
ATOM   7086 2HB  LEU   450      58.009  33.700  15.416
ATOM   7087 3HB  LEU   450      57.217  33.366  13.904
ATOM   7088  CG  LEU   450      55.831  33.690  15.449
ATOM   7089  HG  LEU   450      55.804  34.779  15.427
ATOM   7090  CD1 LEU   450      54.758  33.087  14.518
ATOM   7091 1HD1 LEU   450      54.658  32.020  14.720
ATOM   7092 2HD1 LEU   450      53.839  33.656  14.665
ATOM   7093 3HD1 LEU   450      55.054  33.321  13.496
ATOM   7094  CD2 LEU   450      55.450  33.346  16.925
ATOM   7095 1HD2 LEU   450      56.265  33.763  17.517
ATOM   7096 2HD2 LEU   450      54.531  33.879  17.168
ATOM   7097 3HD2 LEU   450      55.408  32.269  17.089
ATOM   7098  C   LEU   450      58.169  31.076  13.971
ATOM   7099  O   LEU   450      57.513  30.680  12.981
ATOM   7100  N   SER   451      59.503  30.910  13.979
ATOM   7101  H   SER   451      59.971  31.247  14.808
ATOM   7102  CA  SER   451      60.354  30.398  12.914
ATOM   7103  HA  SER   451      59.723  30.094  12.078
ATOM   7104  CB  SER   451      61.245  31.639  12.378
ATOM   7105 2HB  SER   451      61.892  32.053  13.152
ATOM   7106 3HB  SER   451      61.935  31.191  11.664
ATOM   7107  OG  SER   451      60.547  32.788  11.948
ATOM   7108  HG  SER   451      60.591  32.866  10.992
ATOM   7109  C   SER   451      61.207  29.196  13.255
ATOM   7110  O   SER   451      62.163  28.933  12.549
ATOM   7111  N   ASN   452      60.816  28.354  14.233
ATOM   7112  H   ASN   452      59.975  28.621  14.724
ATOM   7113  CA  ASN   452      61.445  27.030  14.446
ATOM   7114  HA  ASN   452      62.477  27.082  14.100
ATOM   7115  CB  ASN   452      61.534  26.716  15.927
ATOM   7116 2HB  ASN   452      61.839  25.675  16.037
ATOM   7117 3HB  ASN   452      62.324  27.372  16.291
ATOM   7118  CG  ASN   452      60.347  26.889  16.897
ATOM   7119  OD1 ASN   452      60.639  26.927  18.059
ATOM   7120  ND2 ASN   452      59.176  26.948  16.440
ATOM   7121 1HD2 ASN   452      58.450  26.820  17.131
ATOM   7122 2HD2 ASN   452      59.124  26.565  15.507
ATOM   7123  C   ASN   452      60.787  25.948  13.584
ATOM   7124  O   ASN   452      59.738  25.398  13.967
ATOM   7125  OXT ASN   452      61.403  25.565  12.568
TER   
ATOM   7126  O   WAT   453      74.037  67.090  87.297
ATOM   7127  H1  WAT   453      73.786  67.905  86.862
ATOM   7128  H2  WAT   453      73.994  67.293  88.231
TER   
ATOM   7129  O   WAT   454      70.835  63.329  92.024
ATOM   7130  H1  WAT   454      71.301  64.113  92.316
ATOM   7131  H2  WAT   454      70.748  63.441  91.077
TER   
ATOM   7132  O   WAT   455      77.449  70.695  89.853
ATOM   7133  H1  WAT   455      78.269  70.651  90.345
ATOM   7134  H2  WAT   455      77.417  69.872  89.365
TER   
ATOM   7135  O   WAT   456      74.222  59.227  89.487
ATOM   7136  H1  WAT   456      74.165  58.284  89.329
ATOM   7137  H2  WAT   456      73.827  59.624  88.711
TER   
ATOM   7138  O   WAT   457      74.439  72.376  88.023
ATOM   7139  H1  WAT   457      73.879  71.645  88.284
ATOM   7140  H2  WAT   457      74.371  73.001  88.745
TER   
ATOM   7141  O   WAT   458      63.578  68.165  85.420
ATOM   7142  H1  WAT   458      63.855  67.254  85.323
ATOM   7143  H2  WAT   458      63.494  68.486  84.522
TER   
ATOM   7144  O   WAT   459      74.086  54.941  94.565
ATOM   7145  H1  WAT   459      73.359  55.078  93.957
ATOM   7146  H2  WAT   459      74.035  55.682  95.169
TER   
ATOM   7147  O   WAT   460      78.986  65.808  87.220
ATOM   7148  H1  WAT   460      78.157  65.351  87.080
ATOM   7149  H2  WAT   460      79.540  65.527  86.492
TER   
ATOM   7150  O   WAT   461      78.461  62.059  88.003
ATOM   7151  H1  WAT   461      77.830  62.261  88.694
ATOM   7152  H2  WAT   461      78.892  61.258  88.299
TER   
ATOM   7153  O   WAT   462      74.700  62.559  93.667
ATOM   7154  H1  WAT   462      75.071  62.400  94.535
ATOM   7155  H2  WAT   462      74.942  63.463  93.464
TER   
ATOM   7156  O   WAT   463      73.686  72.062  91.345
ATOM   7157  H1  WAT   463      74.462  72.622  91.340
ATOM   7158  H2  WAT   463      73.870  71.391  90.688
TER   
ATOM   7159  O   WAT   464      69.403  69.710  84.441
ATOM   7160  H1  WAT   464      69.458  68.917  83.907
ATOM   7161  H2  WAT   464      68.547  70.083  84.229
TER   
ATOM   7162  O   WAT   465      67.864  70.561  89.588
ATOM   7163  H1  WAT   465      67.336  70.821  88.834
ATOM   7164  H2  WAT   465      67.880  69.605  89.553
TER   
ATOM   7165  O   WAT   466      75.539  72.248  81.118
ATOM   7166  H1  WAT   466      75.075  71.415  81.204
ATOM   7167  H2  WAT   466      76.394  72.010  80.760
TER   
ATOM   7168  O   WAT   467      75.357  65.152  92.653
ATOM   7169  H1  WAT   467      75.549  65.145  91.716
ATOM   7170  H2  WAT   467      75.168  66.069  92.852
TER   
ATOM   7171  O   WAT   468      76.286  55.169  93.071
ATOM   7172  H1  WAT   468      75.554  54.967  93.654
ATOM   7173  H2  WAT   468      76.268  56.122  92.986
TER   
ATOM   7174  O   WAT   469      72.465  69.842  92.838
ATOM   7175  H1  WAT   469      72.027  70.153  92.046
ATOM   7176  H2  WAT   469      72.851  70.629  93.223
TER   
ATOM   7177  O   WAT   470      72.447  65.491  92.663
ATOM   7178  H1  WAT   470      72.755  66.278  93.112
ATOM   7179  H2  WAT   470      73.238  64.971  92.521
TER   
ATOM   7180  O   WAT   471      68.295  63.211  83.532
ATOM   7181  H1  WAT   471      67.607  62.660  83.906
ATOM   7182  H2  WAT   471      68.657  62.689  82.816
TER   
ATOM   7183  O   WAT   472      76.206  65.250  90.112
ATOM   7184  H1  WAT   472      75.365  65.303  89.658
ATOM   7185  H2  WAT   472      76.838  65.050  89.423
TER   
ATOM   7186  O   WAT   473      70.847  69.946  90.740
ATOM   7187  H1  WAT   473      70.946  69.037  91.024
ATOM   7188  H2  WAT   473      69.906  70.050  90.596
TER   
ATOM   7189  O   WAT   474      73.565  64.499  89.768
ATOM   7190  H1  WAT   474      73.714  63.555  89.819
ATOM   7191  H2  WAT   474      72.894  64.599  89.093
TER   
ATOM   7192  O   WAT   475      76.228  65.338  87.056
ATOM   7193  H1  WAT   475      75.996  64.633  86.450
ATOM   7194  H2  WAT   475      75.407  65.807  87.203
TER   
ATOM   7195  O   WAT   476      64.410  64.168  93.060
ATOM   7196  H1  WAT   476      64.396  64.446  92.144
ATOM   7197  H2  WAT   476      64.787  63.289  93.038
TER   
ATOM   7198  O   WAT   477      73.322  68.277  84.247
ATOM   7199  H1  WAT   477      74.019  68.891  84.474
ATOM   7200  H2  WAT   477      72.577  68.551  84.782
TER   
ATOM   7201  O   WAT   478      77.251  62.532  90.903
ATOM   7202  H1  WAT   478      76.402  62.865  90.614
ATOM   7203  H2  WAT   478      77.599  63.221  91.470
TER   
ATOM   7204  O   WAT   479      74.440  68.020  89.997
ATOM   7205  H1  WAT   479      75.359  67.931  90.248
ATOM   7206  H2  WAT   479      73.955  67.596  90.705
TER   
ATOM   7207  O   WAT   480      78.744  70.094  85.718
ATOM   7208  H1  WAT   480      79.271  70.257  86.500
ATOM   7209  H2  WAT   480      78.060  70.764  85.746
TER   
ATOM   7210  O   WAT   481      73.001  70.322  89.018
ATOM   7211  H1  WAT   481      73.429  69.535  89.354
ATOM   7212  H2  WAT   481      72.075  70.201  89.231
TER   
ATOM   7213  O   WAT   482      70.613  66.690  87.941
ATOM   7214  H1  WAT   482      70.982  67.436  87.468
ATOM   7215  H2  WAT   482      70.980  66.760  88.822
TER   
ATOM   7216  O   WAT   483      78.697  67.907  91.183
ATOM   7217  H1  WAT   483      79.605  67.705  91.408
ATOM   7218  H2  WAT   483      78.508  67.349  90.428
TER   
ATOM   7219  O   WAT   484      71.389  60.630  89.467
ATOM   7220  H1  WAT   484      71.700  60.573  88.563
ATOM   7221  H2  WAT   484      70.924  61.466  89.507
TER   
ATOM   7222  O   WAT   485      75.902  73.762  83.988
ATOM   7223  H1  WAT   485      75.959  73.898  83.042
ATOM   7224  H2  WAT   485      75.064  73.318  84.116
TER   
ATOM   7225  O   WAT   486      70.373  74.851  86.301
ATOM   7226  H1  WAT   486      69.824  74.069  86.250
ATOM   7227  H2  WAT   486      70.908  74.820  85.508
TER   
ATOM   7228  O   WAT   487      76.610  72.304  86.208
ATOM   7229  H1  WAT   487      75.950  72.608  86.832
ATOM   7230  H2  WAT   487      76.447  72.818  85.417
TER   
ATOM   7231  O   WAT   488      72.280  61.267  92.854
ATOM   7232  H1  WAT   488      71.621  61.925  92.630
ATOM   7233  H2  WAT   488      73.065  61.774  93.058
TER   
ATOM   7234  O   WAT   489      77.581  68.154  88.492
ATOM   7235  H1  WAT   489      76.729  67.922  88.122
ATOM   7236  H2  WAT   489      78.213  67.663  87.966
TER   
ATOM   7237  O   WAT   490      79.836  62.894  85.663
ATOM   7238  H1  WAT   490      79.434  62.533  86.453
ATOM   7239  H2  WAT   490      80.242  63.711  85.952
TER   
ATOM   7240  O   WAT   491      74.480  64.066  85.233
ATOM   7241  H1  WAT   491      73.659  63.833  84.800
ATOM   7242  H2  WAT   491      74.936  64.620  84.600
TER   
ATOM   7243  O   WAT   492      72.142  63.553  84.010
ATOM   7244  H1  WAT   492      72.100  64.456  83.697
ATOM   7245  H2  WAT   492      72.147  63.023  83.213
TER   
ATOM   7246  O   WAT   493      69.437  76.444  88.382
ATOM   7247  H1  WAT   493      69.653  75.980  87.573
ATOM   7248  H2  WAT   493      70.146  77.078  88.491
TER   
ATOM   7249  O   WAT   494      73.251  75.106  85.433
ATOM   7250  H1  WAT   494      74.131  75.057  85.059
ATOM   7251  H2  WAT   494      73.319  74.642  86.267
TER   
ATOM   7252  O   WAT   495      70.759  71.928  87.312
ATOM   7253  H1  WAT   495      70.808  72.538  86.576
ATOM   7254  H2  WAT   495      70.257  72.396  87.979
TER   
ATOM   7255  O   WAT   496      80.465  66.578  89.819
ATOM   7256  H1  WAT   496      81.313  66.156  89.683
ATOM   7257  H2  WAT   496      80.081  66.632  88.943
TER   
ATOM   7258  O   WAT   497      71.542  69.344  86.249
ATOM   7259  H1  WAT   497      71.504  70.192  86.692
ATOM   7260  H2  WAT   497      70.733  69.303  85.739
TER   
ATOM   7261  O   WAT   498      76.305  65.654  83.491
ATOM   7262  H1  WAT   498      76.552  66.497  83.871
ATOM   7263  H2  WAT   498      75.862  65.881  82.673
TER   
ATOM   7264  O   WAT   499      73.160  64.061  80.595
ATOM   7265  H1  WAT   499      73.282  63.662  79.733
[truncated: 2,539,478 more chars]
