# Supplementary material for: Structural Analysis and Stochastic Modelling Suggest a Mechanism for Calmodulin Trapping by CaMKII
Source: PLoS One. 2012 Jan 18;7(1):e29406. doi: 10.1371/journal.pone.0029406 (PMC3261145; doi:10.1371/journal.pone.0029406)
Supplement: Dataset S3 — This dataset is a text file containing the input files for simulation with StochSim. Different parts of the model and the simulation are defined in section that must be copied to different files, as follows: STCHSTC.INI: Controls the parameters of the simulation, such as the time interval, the total simulation duration and the names of input and output files. MESSAGE.INI: List of StochSim error messages for troubleshooting should the simulation exit. COMPLEX.INI: Contains information about the different components of the model and their initial concentrations. REACTION.INI: Contains all reactions, specifying substrates, products, and forward and backward reaction rates. MS_1.INI: Contains information pertaining to the state flags of CaMKII and to how these are affected by reactions and rapid equilibria. NS_1.INI Contains information about neighbour-sensitive reactions (in this case, only Thr286 phosphorylation). ARRAY.INI: Defines the geometry and composition of arrays (in this case, 60 hexamers of CaMKII). DYNAMIC.INI: Contains information about parameter values that change over time, used here to set the concentration of active calmodulin to zero after 30 seconds. (TXT) [file pone.0029406.s004.txt]

; In this file are concatenated all the configuration files of StochSim simulation. 
; This is made necessary by PLoS ONE constraints on supplementary materials. 
; Copy the text of each section in a different INI file

; section ARRAY.INI

[General]
Arrays	               = Hexamer1,Hexamer2,Hexamer3,Hexamer4,Hexamer5,Hexamer6,Hexamer7,Hexamer8,Hexamer9,Hexamer10,Hexamer11,Hexamer12,Hexamer13,Hexamer14,Hexamer15,Hexamer16,Hexamer17,Hexamer18,Hexamer19,Hexamer20,Hexamer21,Hexamer22,Hexamer23,Hexamer24,Hexamer25,Hexamer26,Hexamer27,Hexamer28,Hexamer29,Hexamer30,Hexamer31,Hexamer32,Hexamer33,Hexamer34,Hexamer35,Hexamer36,Hexamer37,Hexamer38,Hexamer39,Hexamer40,Hexamer41,Hexamer42,Hexamer43,Hexamer44,Hexamer45,Hexamer46,Hexamer47,Hexamer48,Hexamer49,Hexamer50,Hexamer51,Hexamer52,Hexamer53,Hexamer54,Hexamer55,Hexamer56,Hexamer57,Hexamer58,Hexamer59,Hexamer60
DumpInterval           = 0.001
NumSnapshotVariables   = 1

[Hexamer1]
Description           = 
Complex               = CaMKII
NeighbourSensitive    = 1
Geometry              = Line
XDimension            = 6
YDimension            = 1
CreateDumpFile        = 1
XBoundaryCondition    = 1 
YBoundaryCondition    = 1 
EquilibrationInterval = 1e-3

[Hexamer2]
Description           = 
Complex               = CaMKII
NeighbourSensitive    = 1
Geometry              = Line
XDimension            = 6
YDimension            = 1
CreateDumpFile        = 1
XBoundaryCondition    = 1 
YBoundaryCondition    = 1 
EquilibrationInterval = 1e-3

[Hexamer3]
Description           = 
Complex               = CaMKII
NeighbourSensitive    = 1
Geometry              = Line
XDimension            = 6
YDimension            = 1
CreateDumpFile        = 1
XBoundaryCondition    = 1 
YBoundaryCondition    = 1 
EquilibrationInterval = 1e-3

[Hexamer4]
Description           = 
Complex               = CaMKII
NeighbourSensitive    = 1
Geometry              = Line
XDimension            = 6
YDimension            = 1
CreateDumpFile        = 1
XBoundaryCondition    = 1 
YBoundaryCondition    = 1 
EquilibrationInterval = 1e-3

[Hexamer5]
Description           = 
Complex               = CaMKII
NeighbourSensitive    = 1
Geometry              = Line
XDimension            = 6
YDimension            = 1
CreateDumpFile        = 1
XBoundaryCondition    = 1 
YBoundaryCondition    = 1 
EquilibrationInterval = 1e-3

[Hexamer6]
Description           = 
Complex               = CaMKII
NeighbourSensitive    = 1
Geometry              = Line
XDimension            = 6
YDimension            = 1
CreateDumpFile        = 1
XBoundaryCondition    = 1 
YBoundaryCondition    = 1 
EquilibrationInterval = 1e-3

[Hexamer7]
Description           = 
Complex               = CaMKII
NeighbourSensitive    = 1
Geometry              = Line
XDimension            = 6
YDimension            = 1
CreateDumpFile        = 1
XBoundaryCondition    = 1 
YBoundaryCondition    = 1 
EquilibrationInterval = 1e-3

[Hexamer8]
Description           = 
Complex               = CaMKII
NeighbourSensitive    = 1
Geometry              = Line
XDimension            = 6
YDimension            = 1
CreateDumpFile        = 1
XBoundaryCondition    = 1 
YBoundaryCondition    = 1 
EquilibrationInterval = 1e-3

[Hexamer9]
Description           = 
Complex               = CaMKII
NeighbourSensitive    = 1
Geometry              = Line
XDimension            = 6
YDimension            = 1
CreateDumpFile        = 1
XBoundaryCondition    = 1 
YBoundaryCondition    = 1 
EquilibrationInterval = 1e-3

[Hexamer10]
Description           = 
Complex               = CaMKII
NeighbourSensitive    = 1
Geometry              = Line
XDimension            = 6
YDimension            = 1
CreateDumpFile        = 1
XBoundaryCondition    = 1 
YBoundaryCondition    = 1 
EquilibrationInterval = 1e-3

[Hexamer11]
Description           = 
Complex               = CaMKII
NeighbourSensitive    = 1
Geometry              = Line
XDimension            = 6
YDimension            = 1
CreateDumpFile        = 1
XBoundaryCondition    = 1 
YBoundaryCondition    = 1 
EquilibrationInterval = 1e-3

[Hexamer12]
Description           = 
Complex               = CaMKII
NeighbourSensitive    = 1
Geometry              = Line
XDimension            = 6
YDimension            = 1
CreateDumpFile        = 1
XBoundaryCondition    = 1 
YBoundaryCondition    = 1 
EquilibrationInterval = 1e-3

[Hexamer13]
Description           = 
Complex               = CaMKII
NeighbourSensitive    = 1
Geometry              = Line
XDimension            = 6
YDimension            = 1
CreateDumpFile        = 1
XBoundaryCondition    = 1 
YBoundaryCondition    = 1 
EquilibrationInterval = 1e-3

[Hexamer14]
Description           = 
Complex               = CaMKII
NeighbourSensitive    = 1
Geometry              = Line
XDimension            = 6
YDimension            = 1
CreateDumpFile        = 1
XBoundaryCondition    = 1 
YBoundaryCondition    = 1 
EquilibrationInterval = 1e-3

[Hexamer15]
Description           = 
Complex               = CaMKII
NeighbourSensitive    = 1
Geometry              = Line
XDimension            = 6
YDimension            = 1
CreateDumpFile        = 1
XBoundaryCondition    = 1 
YBoundaryCondition    = 1 
EquilibrationInterval = 1e-3

[Hexamer16]
Description           = 
Complex               = CaMKII
NeighbourSensitive    = 1
Geometry              = Line
XDimension            = 6
YDimension            = 1
CreateDumpFile        = 1
XBoundaryCondition    = 1 
YBoundaryCondition    = 1 
EquilibrationInterval = 1e-3

[Hexamer17]
Description           = 
Complex               = CaMKII
NeighbourSensitive    = 1
Geometry              = Line
XDimension            = 6
YDimension            = 1
CreateDumpFile        = 1
XBoundaryCondition    = 1 
YBoundaryCondition    = 1 
EquilibrationInterval = 1e-3

[Hexamer18]
Description           = 
Complex               = CaMKII
NeighbourSensitive    = 1
Geometry              = Line
XDimension            = 6
YDimension            = 1
CreateDumpFile        = 1
XBoundaryCondition    = 1 
YBoundaryCondition    = 1 
EquilibrationInterval = 1e-3

[Hexamer19]
Description           = 
Complex               = CaMKII
NeighbourSensitive    = 1
Geometry              = Line
XDimension            = 6
YDimension            = 1
CreateDumpFile        = 1
XBoundaryCondition    = 1 
YBoundaryCondition    = 1 
EquilibrationInterval = 1e-3

[Hexamer20]
Description           = 
Complex               = CaMKII
NeighbourSensitive    = 1
Geometry              = Line
XDimension            = 6
YDimension            = 1
CreateDumpFile        = 1
XBoundaryCondition    = 1 
YBoundaryCondition    = 1 
EquilibrationInterval = 1e-3

[Hexamer21]
Description           = 
Complex               = CaMKII
NeighbourSensitive    = 1
Geometry              = Line
XDimension            = 6
YDimension            = 1
CreateDumpFile        = 1
XBoundaryCondition    = 1 
YBoundaryCondition    = 1 
EquilibrationInterval = 1e-3

[Hexamer22]
Description           = 
Complex               = CaMKII
NeighbourSensitive    = 1
Geometry              = Line
XDimension            = 6
YDimension            = 1
CreateDumpFile        = 1
XBoundaryCondition    = 1 
YBoundaryCondition    = 1 
EquilibrationInterval = 1e-3

[Hexamer23]
Description           = 
Complex               = CaMKII
NeighbourSensitive    = 1
Geometry              = Line
XDimension            = 6
YDimension            = 1
CreateDumpFile        = 1
XBoundaryCondition    = 1 
YBoundaryCondition    = 1 
EquilibrationInterval = 1e-3

[Hexamer24]
Description           = 
Complex               = CaMKII
NeighbourSensitive    = 1
Geometry              = Line
XDimension            = 6
YDimension            = 1
CreateDumpFile        = 1
XBoundaryCondition    = 1 
YBoundaryCondition    = 1 
EquilibrationInterval = 1e-3

[Hexamer25]
Description           = 
Complex               = CaMKII
NeighbourSensitive    = 1
Geometry              = Line
XDimension            = 6
YDimension            = 1
CreateDumpFile        = 1
XBoundaryCondition    = 1 
YBoundaryCondition    = 1 
EquilibrationInterval = 1e-3

[Hexamer26]
Description           = 
Complex               = CaMKII
NeighbourSensitive    = 1
Geometry              = Line
XDimension            = 6
YDimension            = 1
CreateDumpFile        = 1
XBoundaryCondition    = 1 
YBoundaryCondition    = 1 
EquilibrationInterval = 1e-3

[Hexamer27]
Description           = 
Complex               = CaMKII
NeighbourSensitive    = 1
Geometry              = Line
XDimension            = 6
YDimension            = 1
CreateDumpFile        = 1
XBoundaryCondition    = 1 
YBoundaryCondition    = 1 
EquilibrationInterval = 1e-3

[Hexamer28]
Description           = 
Complex               = CaMKII
NeighbourSensitive    = 1
Geometry              = Line
XDimension            = 6
YDimension            = 1
CreateDumpFile        = 1
XBoundaryCondition    = 1 
YBoundaryCondition    = 1 
EquilibrationInterval = 1e-3

[Hexamer29]
Description           = 
Complex               = CaMKII
NeighbourSensitive    = 1
Geometry              = Line
XDimension            = 6
YDimension            = 1
CreateDumpFile        = 1
XBoundaryCondition    = 1 
YBoundaryCondition    = 1 
EquilibrationInterval = 1e-3

[Hexamer30]
Description           = 
Complex               = CaMKII
NeighbourSensitive    = 1
Geometry              = Line
XDimension            = 6
YDimension            = 1
CreateDumpFile        = 1
XBoundaryCondition    = 1 
YBoundaryCondition    = 1 
EquilibrationInterval = 1e-3

[Hexamer31]
Description           = 
Complex               = CaMKII
NeighbourSensitive    = 1
Geometry              = Line
XDimension            = 6
YDimension            = 1
CreateDumpFile        = 1
XBoundaryCondition    = 1 
YBoundaryCondition    = 1 
EquilibrationInterval = 1e-3

[Hexamer32]
Description           = 
Complex               = CaMKII
NeighbourSensitive    = 1
Geometry              = Line
XDimension            = 6
YDimension            = 1
CreateDumpFile        = 1
XBoundaryCondition    = 1 
YBoundaryCondition    = 1 
EquilibrationInterval = 1e-3

[Hexamer33]
Description           = 
Complex               = CaMKII
NeighbourSensitive    = 1
Geometry              = Line
XDimension            = 6
YDimension            = 1
CreateDumpFile        = 1
XBoundaryCondition    = 1 
YBoundaryCondition    = 1 
EquilibrationInterval = 1e-3

[Hexamer34]
Description           = 
Complex               = CaMKII
NeighbourSensitive    = 1
Geometry              = Line
XDimension            = 6
YDimension            = 1
CreateDumpFile        = 1
XBoundaryCondition    = 1 
YBoundaryCondition    = 1 
EquilibrationInterval = 1e-3

[Hexamer35]
Description           = 
Complex               = CaMKII
NeighbourSensitive    = 1
Geometry              = Line
XDimension            = 6
YDimension            = 1
CreateDumpFile        = 1
XBoundaryCondition    = 1 
YBoundaryCondition    = 1 
EquilibrationInterval = 1e-3

[Hexamer36]
Description           = 
Complex               = CaMKII
NeighbourSensitive    = 1
Geometry              = Line
XDimension            = 6
YDimension            = 1
CreateDumpFile        = 1
XBoundaryCondition    = 1 
YBoundaryCondition    = 1 
EquilibrationInterval = 1e-3

[Hexamer37]
Description           = 
Complex               = CaMKII
NeighbourSensitive    = 1
Geometry              = Line
XDimension            = 6
YDimension            = 1
CreateDumpFile        = 1
XBoundaryCondition    = 1 
YBoundaryCondition    = 1 
EquilibrationInterval = 1e-3

[Hexamer38]
Description           = 
Complex               = CaMKII
NeighbourSensitive    = 1
Geometry              = Line
XDimension            = 6
YDimension            = 1
CreateDumpFile        = 1
XBoundaryCondition    = 1 
YBoundaryCondition    = 1 
EquilibrationInterval = 1e-3

[Hexamer39]
Description           = 
Complex               = CaMKII
NeighbourSensitive    = 1
Geometry              = Line
XDimension            = 6
YDimension            = 1
CreateDumpFile        = 1
XBoundaryCondition    = 1 
YBoundaryCondition    = 1 
EquilibrationInterval = 1e-3

[Hexamer40]
Description           = 
Complex               = CaMKII
NeighbourSensitive    = 1
Geometry              = Line
XDimension            = 6
YDimension            = 1
CreateDumpFile        = 1
XBoundaryCondition    = 1 
YBoundaryCondition    = 1 
EquilibrationInterval = 1e-3

[Hexamer41]
Description           = 
Complex               = CaMKII
NeighbourSensitive    = 1
Geometry              = Line
XDimension            = 6
YDimension            = 1
CreateDumpFile        = 1
XBoundaryCondition    = 1 
YBoundaryCondition    = 1 
EquilibrationInterval = 1e-3

[Hexamer42]
Description           = 
Complex               = CaMKII
NeighbourSensitive    = 1
Geometry              = Line
XDimension            = 6
YDimension            = 1
CreateDumpFile        = 1
XBoundaryCondition    = 1 
YBoundaryCondition    = 1 
EquilibrationInterval = 1e-3

[Hexamer43]
Description           = 
Complex               = CaMKII
NeighbourSensitive    = 1
Geometry              = Line
XDimension            = 6
YDimension            = 1
CreateDumpFile        = 1
XBoundaryCondition    = 1 
YBoundaryCondition    = 1 
EquilibrationInterval = 1e-3

[Hexamer44]
Description           = 
Complex               = CaMKII
NeighbourSensitive    = 1
Geometry              = Line
XDimension            = 6
YDimension            = 1
CreateDumpFile        = 1
XBoundaryCondition    = 1 
YBoundaryCondition    = 1 
EquilibrationInterval = 1e-3

[Hexamer45]
Description           = 
Complex               = CaMKII
NeighbourSensitive    = 1
Geometry              = Line
XDimension            = 6
YDimension            = 1
CreateDumpFile        = 1
XBoundaryCondition    = 1 
YBoundaryCondition    = 1 
EquilibrationInterval = 1e-3

[Hexamer46]
Description           = 
Complex               = CaMKII
NeighbourSensitive    = 1
Geometry              = Line
XDimension            = 6
YDimension            = 1
CreateDumpFile        = 1
XBoundaryCondition    = 1 
YBoundaryCondition    = 1 
EquilibrationInterval = 1e-3

[Hexamer47]
Description           = 
Complex               = CaMKII
NeighbourSensitive    = 1
Geometry              = Line
XDimension            = 6
YDimension            = 1
CreateDumpFile        = 1
XBoundaryCondition    = 1 
YBoundaryCondition    = 1 
EquilibrationInterval = 1e-3

[Hexamer48]
Description           = 
Complex               = CaMKII
NeighbourSensitive    = 1
Geometry              = Line
XDimension            = 6
YDimension            = 1
CreateDumpFile        = 1
XBoundaryCondition    = 1 
YBoundaryCondition    = 1 
EquilibrationInterval = 1e-3

[Hexamer49]
Description           = 
Complex               = CaMKII
NeighbourSensitive    = 1
Geometry              = Line
XDimension            = 6
YDimension            = 1
CreateDumpFile        = 1
XBoundaryCondition    = 1 
YBoundaryCondition    = 1 
EquilibrationInterval = 1e-3

[Hexamer50]
Description           = 
Complex               = CaMKII
NeighbourSensitive    = 1
Geometry              = Line
XDimension            = 6
YDimension            = 1
CreateDumpFile        = 1
XBoundaryCondition    = 1 
YBoundaryCondition    = 1 
EquilibrationInterval = 1e-3

[Hexamer51]
Description           = 
Complex               = CaMKII
NeighbourSensitive    = 1
Geometry              = Line
XDimension            = 6
YDimension            = 1
CreateDumpFile        = 1
XBoundaryCondition    = 1 
YBoundaryCondition    = 1 
EquilibrationInterval = 1e-3

[Hexamer52]
Description           = 
Complex               = CaMKII
NeighbourSensitive    = 1
Geometry              = Line
XDimension            = 6
YDimension            = 1
CreateDumpFile        = 1
XBoundaryCondition    = 1 
YBoundaryCondition    = 1 
EquilibrationInterval = 1e-3

[Hexamer53]
Description           = 
Complex               = CaMKII
NeighbourSensitive    = 1
Geometry              = Line
XDimension            = 6
YDimension            = 1
CreateDumpFile        = 1
XBoundaryCondition    = 1 
YBoundaryCondition    = 1 
EquilibrationInterval = 1e-3

[Hexamer54]
Description           = 
Complex               = CaMKII
NeighbourSensitive    = 1
Geometry              = Line
XDimension            = 6
YDimension            = 1
CreateDumpFile        = 1
XBoundaryCondition    = 1 
YBoundaryCondition    = 1 
EquilibrationInterval = 1e-3

[Hexamer55]
Description           = 
Complex               = CaMKII
NeighbourSensitive    = 1
Geometry              = Line
XDimension            = 6
YDimension            = 1
CreateDumpFile        = 1
XBoundaryCondition    = 1 
YBoundaryCondition    = 1 
EquilibrationInterval = 1e-3

[Hexamer56]
Description           = 
Complex               = CaMKII
NeighbourSensitive    = 1
Geometry              = Line
XDimension            = 6
YDimension            = 1
CreateDumpFile        = 1
XBoundaryCondition    = 1 
YBoundaryCondition    = 1 
EquilibrationInterval = 1e-3

[Hexamer57]
Description           = 
Complex               = CaMKII
NeighbourSensitive    = 1
Geometry              = Line
XDimension            = 6
YDimension            = 1
CreateDumpFile        = 1
XBoundaryCondition    = 1 
YBoundaryCondition    = 1 
EquilibrationInterval = 1e-3

[Hexamer58]
Description           = 
Complex               = CaMKII
NeighbourSensitive    = 1
Geometry              = Line
XDimension            = 6
YDimension            = 1
CreateDumpFile        = 1
XBoundaryCondition    = 1 
YBoundaryCondition    = 1 
EquilibrationInterval = 1e-3

[Hexamer59]
Description           = 
Complex               = CaMKII
NeighbourSensitive    = 1
Geometry              = Line
XDimension            = 6
YDimension            = 1
CreateDumpFile        = 1
XBoundaryCondition    = 1 
YBoundaryCondition    = 1 
EquilibrationInterval = 1e-3

[Hexamer60]
Description           = 
Complex               = CaMKII
NeighbourSensitive    = 1
Geometry              = Line
XDimension            = 6
YDimension            = 1
CreateDumpFile        = 1
XBoundaryCondition    = 1 
YBoundaryCondition    = 1 
EquilibrationInterval = 1e-3


[Snapshot Variable 1]
Name                  = openone
Array                 = Hexamer1
StoreInterval         = 0.0001
AveragedOutput        = 0
AverageInterval       = 0.1
SampleInterval        = 1e-5
States                = 1????,

; section COMPLEX.INI

[General]
Symbols             = CaMKII,calm,PP1  
NumDisplayVariables = 1

; *********************************************
; Component information
; *********************************************

[Component CaMKII]
Name        = CaMKII

[Component calm]
Name        = calm

[Component PP1]
Name		= PP1

; *********************************************
; Complex Type information
; *********************************************

[Complex Types]
NumRapidEqm	= 0
NumberOfSets	= 3
Set1		= CaMKII
Comp1		= CaMKII
Set2		= calm
Comp2		= calm
Set3		= PP1
Comp3		= PP1

; *********************************************
; Initial Levels information
; *********************************************

[Initial Levels]
CaMKII = 360
calm = 450
PP1 = 0

; *********************************************
; Special Complex Types information
; *********************************************

[Special Complex Types]
SpecialTypes       = Multistate_Complex
Multistate_Complex = CaMKII
CaMKIIINIFile = MS_1.INI

; *********************************************
; Neighbour Sensitive Complex Types information
; *********************************************

[Neighbour Sensitive Complex Types]
NeighbourSensitiveComplexes = CaMKII
CaMKII_NS_INIFile = NS_1.INI

; *********************************************
; Information on the variables to display
; *********************************************

[Display Variable 1]
Name  = calm
Types = calm

; section DYNAMIC.INI

[General]
NumberOfSets = 2
Set1 = 0
Set2 = 30

[Time 0]
actcalm = 4.2e6

[Time 30]
actcalm = 0

; section MESSAGE.INI

[Messages]
1   = "Insufficient memory has been allocated to store the Variable Values."
2   = "An error has occurred while opening the [?] output file."
3   = "An attempt has been made to create a new Complex. There are no free Complexes available."
4   = "The probability for a reaction is too small. The probability of a reaction has to be larger than the resolution of the random number generator. Use larger time increments to increase the probabilities. [?]"
5   = "The probability for a reaction is too large to maintain accuracy within the model. Use smaller time increments to decrease the probabilities. [?]"
6   = "An error has occurred while reading from [?] file."
7   = "An error has occurred while writing to [?] file."
8   = "Out of memory. There is insufficient free memory available for [?]."
9   = "An error has occurred while testing the random number generator. A negative number was generated: [?]."
10  = "An error has occurred while testing the random number generator. A number exceeded the maximum range: [?]."
11  = "An error has occurred while testing the random number generator. There have been more than [?] occurrences of the number [?]."
12  = "An error has occurred while testing the random number generator. There have been more than [?] occurrences of numbers between [?] and [?]."
13  = "An error has occurred while testing the random number generator. The running total has exceeded the maximum allowed: [?]."
14  = "There are too many substrates in a reaction. There can only be two substrates in each reaction."
15  = "There are too many products in a reaction."
16  = "An error has occurred while creating the following reaction: [?]"
17  = "Insufficient memory has been allocated to store reactions in each reaction set."
18  = "Insufficient memory has been allocated to store free Complexes."
19  = "Insufficient memory has been allocated to store Components."
20  = "An unrecognised Component has been found within the Complex Type [?]."
21  = "Insufficient memory has been allocated to store Components within the Complex Type [?]."
22  = "Insufficient memory has been allocated to store Complex Types."
23  = "The number of complexes exceeds the maximum number of complexes allowed."
24  = "An error has occurred while creating the reaction matrix."
25  = "An invalid reaction rate constant was specified for reaction number [?]."
26  = "An error has occurred while creating reaction number [?]."
27  = "An error has occurred while trying to identify Complex [?]."
28  = "The parameter [?] in section [?] could not be found in the INI file [?]."
29  = "An error has occurred while opening the input file [?]."
30  = "An error has occurred while initialising the system."
31  = "An error has occurred while running the system."
32  = "Press return to continue..."
33  = "An invalid number of display variables has been specified in the INI file."
34  = "An error has occurred while initialising the Display Variables for Complex Type: [?]."
35  = "Insufficient memory has been allocated to store Complex Types in the Display Variable [?]."
36  = "An error has occurred while opening the Random Number Generator Seeds input file."
37  = "An error has occurred while opening the Random Number Generator Seeds output file."
38  = "An invalid reaction volume has been specified in the INI file."
39  = "An invalid time increment has been specified in the INI file."
40  = "The interval between variable display times specified in the INI file is too large."
41  = "The interval between variable store times specified in the INI file is too large."
42  = "[?] time points will be saved to disk. Due to memory requirements, these will not be stored in memory during the simulation."
43  = "An invalid maximum number of complexes has been specified in the INI file."
44  = "Insufficient memory has been allocated to store Complexes."
45  = "An error has occurred while initialising the Components."
46  = "An error has occurred while initialising the Complex Types."
47  = "An error has occurred while initialising the Complex Levels."
48  = "An error has occurred while initialising the Reactions."
49  = "The Random Number Generator specified has not been recognised."
50  = "The component symbol [?] is contained within or contains the component symbol [?]. This could cause ambiguity when defining complex types."
51  = "An error has occurred while initialising the Fuzzy Complex Types."
52  = "Insufficient memory has been allocated to store Complex Types within Rapid Equilibrium number [?]."
53  = "Insufficient precision to handle the probabilities for a Fuzzy Complex Type."
54  = "The Complex Type [?] is being used in multiple rapid equilibria."
55  = "Variable values at time [?] ([?]% complete)"
56	= "[?]"
57  = "Insufficient memory has been allocated to store Storage Variables."
58	= "Sample Size    : [?]"
59  = "Range          : [?]"
60  = "Minimum Number : [?]"
61  = "Maximum Number : [?]"
62  = "Chi-Squared    : [?]"
63  = "Average Number : [?]"
64  = "FP Gen Mean    : [?]"
65  = "FP Gen Var     : [?]"
66  = "Random number distribution:"
67  = " Number   Frequency"
68  = " ------   ---------"
69  = "      From        To   Frequency"
70  = "      ----        --   ---------"
71  = "The time increment has been optimised. Every iteration represents [?] seconds."
72  = "Using [?] for random numbers."
73  = "1 pseudo-complex is being used for unimolecular reactions."
74  = "[?] pseudo-complexes are being used for unimolecular reactions."
75  = "Time to generate random numbers: [?] sec"
76  = "Time taken to complete calculations: [?] sec"
77  = "[?] iterations ([?] simulation seconds) will be performed."
78  = "The simulation will take approximately [?] seconds to complete."
79  = "An error has occurred while initialising the Special Complex Types."
80  = "The Special Complex Type [?] has not been recognised."
81  = "Insufficient memory has been allocated to store Multistate Complexes."
82  = "The Multistate Complex state flag [?] exceeds the maximum length allowed."
83  = "The Component symbol [?] exceeds the maximum length allowed."
84  = "An error has occurred while initialising Complex Type: [?]."
85  = "Insufficient memory has been allocated to store reactions in the Multistate Complexes."
86  = "The reaction identifier [?] has not been recognised.";
87  = "An error has occurred while initialising reaction [?] for a Multistate Complex."
88  = "Two effects of a reaction attempt to change the same state flag of the Multistate Complex."
89  = "An unrecognised symbol has been found in the reaction effect [?]."
90  = "The relative rate for a reaction is greater than one. All relative rates must be less than or equal to one."
91  = "The state [?] in Rapid Equilibrium [?] has not been recognised."
92  = "The probabilities for Rapid Equilibrium [?] of a Multistate Complex Type are not valid."
93  = "An attempt has been made to redefine Rapid Equilibrium [?] of a Multistate Complex Type."
94  = "There are insufficient free Multistate Complexes to create a new Multistate Complex with a particular state."
95  = "There are free Multistate Complexes whose initial states have not been set."
96  = "An error has occurred while initialising the Storage Variables for Complex Type: [?]."
97  = "An error has occurred while initialising the Storage Variables."
98  = "An error has occurred while initialising the Display Variables."
99  = "Insufficient memory has been allocated to store Display Variables."
100 = "Insufficient memory has been allocated to store states in the Display Variable [?]."
101 = "An unrecognised binary digit was found in the binary string [?]."
102 = "The display interval specified in the INI file is too small."
103 = "The store interval specified in the INI file is too small."
104 = "The number of iterations specified in the INI file is too small."
105 = "An unrecognised character has been found within the wildcard binary string [?]."
106 = "An attempt was made to redefine the probability for the state [?]."
107 = "The wildcard binary string [?] is invalid."
108 = "An attempt was made to redefine the concentration for the state [?]."
109 = "An error has occurred while initialising the Display Variables for Complex Type: [?]."
110 = "An attempt was made to redefine the rapid equilibrium probability for the state [?]."
111 = "Insufficient memory has been allocated to store events."
112	= "An error has occurred while initialising the Event Manager."
113 = "An error has occurred while initialising the reaction rates at different times for reaction number [?]."
114 = "The value at time [?] is invalid."
115 = "An error has occurred while initialising the reaction rates at different times for the state [?]."
116 = "There are too many events."
117 = "The number of values specified at time [?] is incorrect."
118 = "An error has occurred while initialising the rapid equilibrium probabilities at different times for Rapid Equilibrium [?]."
119 = "Shutting down reaction system..."
120 = "Shut down complete"
121 = "The value [?] has been changed in iteration [?]."
122 = "A default [?] of [?] has been assigned to [?] states of multistate complex type [?]."
123 = "A default rate of [?] has been assigned to [?] states of multistate complex type [?] for [?]."
124 = "An error has occurred while initialising Complex Arrays."
125 = "The number of requested complexes for array [?] exceeds the number of available complexes."
126 = "The insertion of a complex into address ([?],[?]) of Complex Array [?] has failed."
127 = "An error has occurred while initialising the Storage Variables for Complex Array: [?]."
128 = "Insufficient memory has been allocated to store Array Snapshot Variables."
129 = "Illegal insertion of Complex Type '[?]' was attempted in Array '[?]'."
130 = "An error has occurred while initialising the Array Storage Variables."
131 = "An error has occurred while initialising the Array: [?]."
132 = "A NULL complex has been detected at coordinate ([?],[?]) of the Array: [?]."
133 = "An error occurred while filling the Complex Array [?] with complexes (Address.nX: [?], Address.nY: [?])."
134 = "An error has occurred while trying to save specific coordinate values for Array Output Variable: [?]."
135 = "An error has occurred while trying to parse the value of the parameter '[?]' in section '[?]' of file '[?]'."
136 = "The probabilities for Rapid Equilibrium [?] of a Neighbour-Sensitive Complex Type are not valid."
137 = "Not all of the probabilities for Rapid Equilibrium [?] of a Neighbour-Sensitive Complex Type could be found in the INI file."
138 = "An invalid value has been assigned for the parameter '[?]' in Array '[?]'."
139 = "The value '[?]' is invalid as a Coupled_States specifier (Must include wildcard characters)."
140 = "An error has occurred while initialising Neighbour-Sensitive Complexes."
141 = "The value [?] is invalid as an interval for averaged Snapshot Variable [?] (must be in the range 0 < AverageInterval <= StoreInterval)."
142 = "Warning: Averaging buffer overflow has occurred for output variable [?]. The value of this variable is unreliable at best!!"
143 = "Output of complex type levels will be averaged."
144 = "The sample interval specified in the INI file is too large."
145 = "The store interval specified in the INI file is too small."
146 = "The Neighbour ID [?] specified for the neighbour-sensitive reaction [?] is invalid for the current array geometry."
147 = "An invalid Reaction ID [?] has been specified in the file [?].\n(Note: The Reaction IDs in a Neighbour-Sensitive Complex INI file must be compatible with those specified in the associated Neighbour-Sensitive Complex INI file."
148 = "A default rate of [?] has been assigned to [?] states of neighbour-sensitive complex type [?] for [?]."
149  = "An error has occurred while initialising reaction [?] for a Neighbour-Sensitive Complex."
150 = "StochSim completed the simulation successfully."
151 = "An error has occurred while initialising spatial extensions."
152 = "An invalid value [?] has been assigned for the parameter [?] in section [?] of the system configuration file."
153 = "An invalid value [?] has been assigned for the parameter [?] in section [?] of file [?]."
154 = "An error has occurred while initialising the output manager."
155 = "Using spatial extensions."
156 = "Created [?] x [?] [?] Complex Array '[?]' with complex type [?] and boundary condition [?]."
157 = Variable values will be stored every [?] iterations ([?] simulation seconds)."
158 = "An error has occurred while initialising the Snapshot Variables for Complex Array: [?]."
159	= "An error has occurred while initialising the Output Managers."
160	= "An error has occurred while initialising the Output Manager for Complex Arrays."
161 = "An error has occurred while initialising Snapshot Variable [?]."
162  = "Insufficient memory has been allocated to store Array Dump Variables."
163 = "Insufficient memory has been allocated to store states in the Snapshot Variable [?]."
164 = "Using the default store interval ([?] s) for Snapshot Variable [?]."
165 = "Output averaging will not be performed for Snapshot Variable [?], because the specified averaging interval is 0."
166 = "The value [?] is invalid as a sampling interval for averaged Snapshot Variable [?] (must be in the range 0 < SampleInterval <= AverageInterval).".
167 = "An error has occurred while initialising Array Dump Variable [?]."
168  = "An error has occurred while initialising the application."
169 = "An error has occurred while trying to create Complex Array '[?]'."
170 = "The number of neighbours specified ([?]) for the neighbour-sensitive Complex Type [?] does not match the geometry '[?]' of Complex Array [?]."
171 = "YDimension = [?] for the Complex Array [?] is not compatible with a [?] geometry (must be an even number)."
172 = "An error has occured while trying to set neighbour [?] of complex ([?], [?])."
173  = "An error has occurred while initialising reaction [?] for a Neighbour-sensitive Complex."
174 = "Reading initial state of Complex Array [?] from complex array dump file [?] (using the last frame at Time [?])..."
175 = "An error has occured while trying to retrieve the state of the complex at the array coordinate ([?],[?]) in the dump file [?]."
176 = "The state of the Complex Array [?] at the specified time ([?]) could not be found in the dump file [?]."
177 = "Reading initial state of Complex Array [?] from complex array dump file [?] at time [?]..."
178 = "Optimising the reaction matrix..."
179 = "The geometry of the Complex Array [?] does not match the geometry of its initial state specification file [?]."
180 = "The dimensions of the Complex Array [?] do not match the dimensions of its initial state specification file [?]."
181 = "There was an error while parsing the initial state specification file [?] for the Complex Array [?]."
182  = "The interval between Complex Type level dump times specified in the INI file is too large."
183 = "Complex Type levels will be dumped every [?] iterations ([?] simulation seconds)."
184 = "Complex Type levels will be dumped only at the beginning and end of the simulation."
185 = "Not enough instances of Complex Type [?] in state '[?]' are present to initialise the Complex Array '[?]' according to the file [?] (only [?] instances are present)."
186 = "The Complex Type [?] appearing in the file [?] does not exist in this simulation."
187 = "The concentration of the Complex Type [?] was not found in the file [?] at time [?]."
188 = "Reading Complex Type levels from the file [?]..."
189 = "Using system snapshot from time [?]...."
190 = "The number of state flags for the complex type [?], as specified in column [?] of file [?] does not match."
191 = "Reading complex type levels from the dump file [?]. (The [[?]] section of [?] will be ignored.)"
192 = "Reading the initial state levels for the multistate complex type [?] from the dump file [?]. (The [[?]] section of [?] will be ignored.)"
193 = "Not enough instances of Complex Type [?] in state '[?]' are present to initialise the Complex Array '[?]' (only [?] instances are present)."
194 = "Not enough instances of Complex Type [?] are remaining to initialise the Complex Array '[?]' (only [?] instances remaining to fill [?] coordinates)."
195 = "The INI file [?] requests [?] Array Snapshot Variables, but only [?] were created.  Ensure that all Snapshot Variables are correctly defined and rerun StochSim."

; section MS_1.INI

; This file contains details for the multistate complex type CaMKII

[General]
Description = 
StateFlags  = open,P286,P306,calm,ha
NumRapidEqm = 2
Reactions   = 1F,2F,3F,4F,5F,5R,6F,6R
NumDisplayVariables = 6

[Initial States]
00000	= 360
Wildcards	= 

[Rapid Equilibrium 1]
Flag	= open
?0??0	= 0.002
?0??1	= 1
?1??0	= 1
?1??1	= 1
Wildcards	=?0??0,?0??1,?1??0,?1??1

[Rapid Equilibrium 2]
Flag	= ha
1??1?	= 0.99999
Wildcards	= 1??1?

[Reaction 1F]
Effect	= 
10???	= 1
Wildcards	= 10???

[Reaction 2F]
Effect	= -P286
?1???	= 1
Wildcards	= ?1???		

[Reaction 3F]
Effect	= +P306
1?00?	= 1
Wildcards	= 1?00?

[Reaction 4F]
Effect	= -P306
??1??	= 1
Wildcards	= ??1??

[Reaction 5F]
Effect	= +calm
??000	= 1
Wildcards	= ??000

[Reaction 5R]
Effect	= -calm
???10	= 1
Wildcards	= ???10

[Reaction 6F]
Effect	= +calm,+ha
1?000	= 1
Wildcards	= 1?000

[Reaction 6R]
Effect	= -calm,-ha
???11	= 1
Wildcards	= ???11

[Display Variable 1]
Name	= open
States	= 1????

[Display Variable 2]
Name	= P286
States	= ?1???

[Display Variable 3]
Name	= P306
States	= ??1??

[Display Variable 4]
Name	= calm_bound_high_affinity
States	= ????1

[Display Variable 5]
Name	= calm_bound_low_affinity
States	= ???10

[Display Variable 6]
Name	= calm_bound_total
States	= ???1?

; section NS_1.INI

[General]
Description   = 
NumNeighbours = 2
NumRapidEqm   = 0
Reactions     = 1F

[Reaction 1F]
1???? = 1
EffectOnNeighbour = +P286
ReactNeighbourID = 1
Wildcards =  1????; 

; section REACTION.INI

[General]
NumberOfReactions = 6

[Reaction 1]
Description 	= CaMKII is phosphorylated at residue 286
Substrates	= CaMKII
Products 	= CaMKII
kf 		= 30
kr		= 0 

[Reaction 2]
Description 	= CaMKII is dephosphorylated at residue 286
Substrates	= CaMKII,PP1
Products 	= CaMKII,PP1
kf 		= 1.6e-7
kr		= 0

[Reaction 3]
Description 	= CaMKII is phosphorylated at residue 306
Substrates	= CaMKII
Products 	= CaMKII
kf 		= 0.55 	
kr		= 0

[Reaction 4]
Description	= CaMKII is dephosphorylated at residue 306
Substrates 	= CaMKII,PP1
Products	= CaMKII,PP1
kf		= 1.6e-7
kr		= 0

[Reaction 5]
Description 	= CaMKII binds to calmodulin (low-affinity site)
Substrates	= CaMKII,calm
Products 	= CaMKII
kf 		= 4.2e6@actcalm
kr		= 24.8

[Reaction 6]
Description 	= CaMKII binds to calmodulin (high-affinity site)
Substrates	= CaMKII,calm
Products 	= CaMKII
kf 		= 4.2e6@actcalm
kr		= 2.5e-4

; section STCHSTC.INI

;; CaMKII hexamer - try to reproduce trapping experiment in Meyer1992 - wildtype
;; Same as trapping_10, but with better parameter values


[Simulation Parameters]
DisplayInterval        = 0.001
StoreInterval          = 0.001
TimeIncrement          = 1e-8
SimulationDuration     = 300
ReactionVolume         = 5e-14
MaximumNumberComplexes = 5000

[Options]
AbortOnResolutionErr   = 1
DisplayAllLevels       = 0
OptimiseTimeIncrement  = 1
RandomNumberGenerator  = 3
TimeUnits              = 1
CreateDumpFile         = 0
UseSpatialExtensions   = 1

[File Names]
ComplexINIFile         = COMPLEX.INI
DumpOut                = ../Output/DUMP.OUT
DynamicValues          = DYNAMIC.INI
LogFile                = ../Output/LOG.OUT
MessageINIFile         = MESSAGE.INI
ReactionMatrixOut      = ../Output/R_MATRIX.OUT
ReactionINIFile        = REACTION.INI
SeedsIn                = 
SeedsOut               = ../Output/SEED.OUT
VariablesOut	= ../Output/VAR.OUT
ArrayINIFile           = ARRAY.INI
ArrayOutPrefix         = ../Output/
